# Supplementary material for: Functional genomics identifies specific vulnerabilities in PTEN-deficient breast cancer
Source: Breast Cancer Res. 2018 Mar 22;20:22. doi: 10.1186/s13058-018-0949-3 (PMC5863852; doi:10.1186/s13058-018-0949-3)
Supplement: Supplementary file 1 — Table S1. Growth media for breast cancer cell lines used in study. Table S2. PTEN protein abundance in cell lines quantified by western blot. Table S3. Classification of breast cancer cell lines as PTEN+ or PTEN- based on PTEN protein abundance. Table S4. Primary screen results and hits. Table S5. Details of shRNA library used in secondary screen. Table S6. shRNA barcode counts from secondary screen in 11 cell lines. Table S7. Fold-change in shRNA barcode count for 11 cell lines. Table S8. shRNAs used in ATARiS gene solutions, with ATARiS consistency scores per shRNA. Table S9. ATARiS gene level scores for 11 cell lines. Table S10. Secondary screen results and hits. Table S11. Screen results (zGARP scores) from Breast Functional Genomics Dataset. Table S12. Screen results (DEMETER scores) from Cancer Dependency Map Dataset. Table S13. Screen results (z scores) from Kinase Dependency Profiles Dataset. (XLSX 22688 kb) [file 13058_2018_949_MOESM1_ESM.xlsx]

## Sheet: Table S1
Supplementary Table S1: Growth media for breast cancer cell lines used in study
Cell line	Growth Media
BT20	MEM + 10% FBS
BT474	RPMI-1640 + 10% FBS
BT549	RPMI-1640 + 10% FBS + 0.001mg/ml insulin
HCC1143	RPMI-1640 + 10% FBS
HCC1395	RPMI-1640 + 10% FBS
HCC1806	RPMI-1640 + 10% FBS
HCC1937	RPMI-1640 + 10% FBS
HCC38	RPMI-1640 + 10% FBS
HCC70	RPMI-1640 + 10% FBS
HS578T	DMEM + 10% FBS + 0.01 mg/ml insulin
MDAMB157	DMEM + 10% FBS
MDAMB231	DMEM + 10% FBS
MDAMB361	DMEM + 20% FBS
MDAMB415	DMEM + 15% FBS + 0.01 mg/ml insulin + 0.01 mg/ml glutathione
MDAMB436	DMEM + 10% FBS + 0.01 mg/ml insulin + 0.01 mg/ml glutathione
MDAMB453	DMEM + 10% FBS
MDAMB468	DMEM + 10% FBS
T47D	RPMI-1640 + 10% FBS + 0.01 mg/ml insulin
ZR7530	RPMI-1640 + 10% FBS

## Sheet: Table S2
Supplementary Table S2: PTEN protein abundance in cell lines quantified by Western blot
Cell Line	PTEN Protein Abundance (Western Blot Densitometric Units)
BT20	41.3006
BT474	219.335
BT549	1
HCC1143	136.448
HCC1395	1.96075
HCC1806	101
HCC1937	1.03371
HCC38	1.11474
HCC70	3.02586
HS578T	36.978
MDAMB157	82.9566
MDAMB231	81.9291
MDAMB361	217.554
MDAMB415	12.8498
MDAMB436	2.07241
MDAMB453	273.11
MDAMB468	3.56094
T47D	169.515
ZR7530	147.222
MCF10A PTEN-	4.36788
MCF10A PTEN+	100.412

## Sheet: Table S3
Supplementary Table S2: Classification of breast cancer cell lines as PTEN+ or PTEN- based on PTEN protein abundance
Cell Line	PTEN Protein Abundance (RPPA Densitometric Units)	PTEN+ or PTEN-
SUM149	0.155147	PTEN-
CAL51	0.157041	PTEN-
MACLS2	0.164032	PTEN-
HCC1937	0.165938	PTEN-
HCC38	0.16806	PTEN-
HCC1395	0.177268	PTEN-
HCC70	0.177375	PTEN-
MX1	0.179573	PTEN-
HCC3153	0.180746	PTEN-
MDAMB436	0.184487	PTEN-
EVSAT	0.189746	PTEN-
BT549	0.19001	PTEN-
HCC2688	0.230704	PTEN-
MDAMB468	0.268331	PTEN-
HCC1569	0.289324	PTEN-
CAL148	0.345376	PTEN-
MDAMB415	0.392804	PTEN-
ZR751	0.417147	PTEN-
BT20	0.640217	PTEN+
CAMA1	0.652418	PTEN+
DU4775	0.717297	PTEN+
JIMT1	0.731046	PTEN+
SUM52	0.734123	PTEN+
HCC2185	0.737062	PTEN+
HDQP1	0.772146	PTEN+
MB157R	0.778305	PTEN+
MFM223	0.818886	PTEN+
AU565	0.822492	PTEN+
SUM1315	0.836795	PTEN+
HCC1599	0.880382	PTEN+
CAL851	0.900359	PTEN+
600MPE	0.908319	PTEN+
SKBR3	0.918269	PTEN+
184B5	0.918594	PTEN+
SUM159	0.924504	PTEN+
HCC1954	0.956347	PTEN+
UACC893	0.972825	PTEN+
ZR75B	0.980631	PTEN+
CAL120	0.984305	PTEN+
SUM190	1.00029	PTEN+
SKBR5	1.01638	PTEN+
MDAMB231	1.02574	PTEN+
OCUBM	1.04061	PTEN+
EFM19	1.07259	PTEN+
HCC1143	1.08176	PTEN+
SUM225	1.08783	PTEN+
BT483	1.10571	PTEN+
MDAMB453	1.1175	PTEN+
SW527	1.12635	PTEN+
184A1	1.14296	PTEN+
HBL100	1.1449	PTEN+
MDAMB330	1.17789	PTEN+
HS578T	1.1959	PTEN+
MCF10A	1.20113	PTEN+
SUM185	1.20443	PTEN+
HCC1806	1.20881	PTEN+
HCC1419	1.26365	PTEN+
HCC1428	1.28772	PTEN+
SUM102	1.28944	PTEN+
SUM44	1.30434	PTEN+
LY2	1.30669	PTEN+
BT474	1.31902	PTEN+
MDAMB157	1.32156	PTEN+
MCF12A	1.334	PTEN+
HCC202	1.36348	PTEN+
MDAMB361	1.3832	PTEN+
EFM192A	1.40027	PTEN+
MCF7	1.41691	PTEN+
HCC1187	1.42943	PTEN+
SKBR7	1.45981	PTEN+
HCC2218	1.47619	PTEN+
KPL1	1.51606	PTEN+
MDAMB134VI	1.59852	PTEN+
T47D	1.61382	PTEN+
HCC1500	1.6755	PTEN+

## Sheet: Table S4
Supplementary Table S4: Primary screen results and hits
GeneSymbol	∆viability_screen_1	∆viability_screen_2	z-score_screen_1	z-score_screen_2	Both screens z < -1?	average_z-score	Hit Ranking
LOC387723	-94.8376	-120.441	-8.08569	-8.38063	Yes	-8.23316	1
C8orf79	-57.5218	-91.8174	-4.89752	-6.39637	Yes	-5.64694	2
FAM118B	-32.8148	-113.566	-2.7866	-7.90398	Yes	-5.34529	3
ZDHHC24	-75.9213	-59.665	-6.46952	-4.16753	Yes	-5.31852	4
LOC400742	-51.424	-87.7067	-4.37653	-6.11141	Yes	-5.24397	5
FAT4	-34.8359	-106.776	-2.95928	-7.4333	Yes	-5.19629	6
LOC400760	-62.0872	-71.6189	-5.28757	-4.99619	Yes	-5.14188	7
RBMY1B	-78.1551	-48.9526	-6.66038	-3.42493	Yes	-5.04265	8
CCDC48	-59.2108	-65.9864	-5.04182	-4.60573	Yes	-4.82377	9
C1QTNF1	-79.6308	-39.8925	-6.78646	-2.79687	Yes	-4.79167	10
NKAIN1	-18.0412	-115.431	-1.52438	-8.0333	Yes	-4.77884	11
KIF4B	-71.16	-49.4574	-6.06273	-3.45993	Yes	-4.76133	12
DCP2	-65.109	-56.7264	-5.54575	-3.96382	Yes	-4.75478	13
CLPTM1	-80.1599	-38.0641	-6.83166	-2.67013	Yes	-4.7509	14
LOC391859	-56.76	-66.5931	-4.83243	-4.64779	Yes	-4.74011	15
GAL3ST4	-24.3657	-106.344	-2.06473	-7.4034	Yes	-4.73406	16
DNAJB7	-86.4944	-26.6231	-7.37286	-1.87702	Yes	-4.62494	17
ATCAY	-41.2457	-82.1906	-3.50692	-5.72903	Yes	-4.61797	18
DEPDC4	-90.7806	-21.0022	-7.73907	-1.48737	Yes	-4.61322	19
LOC401356	-51.5627	-68.922	-4.38838	-4.80923	Yes	-4.59881	20
NLRX1	-24.8678	-101.529	-2.10763	-7.06962	Yes	-4.58863	21
ZNF329	-18.2856	-108.087	-1.54526	-7.52421	Yes	-4.53474	22
CNTNAP3B	-66.2254	-48.5699	-5.64113	-3.3984	Yes	-4.51977	23
ZC3HC1	-61.738	-54.0548	-5.25773	-3.77862	Yes	-4.51817	24
PGBD4	-71.6625	-41.2542	-6.10566	-2.89127	Yes	-4.49846	25
LOC255519	-46.3111	-72.209	-3.93969	-5.03709	Yes	-4.48839	26
LRFN3	-19.4606	-105.274	-1.64565	-7.32918	Yes	-4.48742	27
EPB41	-54.2818	-61.9396	-4.62069	-4.3252	Yes	-4.47295	28
CPXCR1	-69.4067	-42.73	-5.91293	-2.99357	Yes	-4.45325	29
LOC144920	-67.7616	-44.3891	-5.77238	-3.10858	Yes	-4.44048	30
GPR175	-67.9046	-44.095	-5.7846	-3.08819	Yes	-4.4364	31
SMARCA2	-57.4133	-55.7327	-4.88824	-3.89494	Yes	-4.39159	32
C9orf24	-52.1072	-62.168	-4.4349	-4.34104	Yes	-4.38797	33
C2orf47	-23.1623	-97.2814	-1.96192	-6.77514	Yes	-4.36853	34
PNPO	-60.4995	-50.6796	-5.15192	-3.54465	Yes	-4.34828	35
PLA2G2A	-88.5776	-15.4225	-7.55085	-1.10058	Yes	-4.32572	36
PCDHB12	-67.5492	-40.4657	-5.75423	-2.83661	Yes	-4.29542	37
CX3CL1	-77.0008	-28.5201	-6.56176	-2.00852	Yes	-4.28514	38
TRIM6-TRIM34	-75.1759	-30.7289	-6.40584	-2.16164	Yes	-4.28374	39
CTBP2	-65.431	-41.6459	-5.57326	-2.91842	Yes	-4.24584	40
LOC387859	-77.3809	-26.7101	-6.59423	-1.88306	Yes	-4.23864	41
hCG_1644301	-56.4835	-52.3887	-4.80881	-3.66312	Yes	-4.23596	42
PALB2	-21.7297	-94.8149	-1.83952	-6.60416	Yes	-4.22184	43
CD109	-69.6398	-35.0816	-5.93285	-2.46337	Yes	-4.19811	44
ZNF614	-44.5052	-65.8502	-3.7854	-4.59629	Yes	-4.19084	45
C14orf119	-57.4131	-49.4807	-4.88823	-3.46154	Yes	-4.17488	46
LOC401590	-60.4183	-45.5818	-5.14498	-3.19126	Yes	-4.16812	47
SPTLC2	-56.2135	-49.3324	-4.78573	-3.45126	Yes	-4.1185	48
HIST1H2BK	-53.9183	-52.1238	-4.58964	-3.64476	Yes	-4.1172	49
FGF2	-65.6745	-36.4799	-5.59406	-2.5603	Yes	-4.07718	50
OR13C2	-55.1	-49.0964	-4.6906	-3.4349	Yes	-4.06275	51
SEC23IP	-59.937	-43.0422	-5.10386	-3.01522	Yes	-4.05954	52
ZNF557	-22.5104	-87.8521	-1.90622	-6.12149	Yes	-4.01385	53
LOC389815	-78.4415	-18.8751	-6.68484	-1.33992	Yes	-4.01238	54
CHPF	-16.5151	-95.1346	-1.39399	-6.62632	Yes	-4.01016	55
DOC2B	-70.6987	-28.1692	-6.02331	-1.9842	Yes	-4.00376	56
EIF4E1B	-59.5079	-41.7578	-5.0672	-2.92617	Yes	-3.99669	57
PDE11A	-39.4502	-66.4563	-3.35352	-4.63831	Yes	-3.99591	58
KRTAP13-4	-46.2354	-57.9483	-3.93322	-4.04852	Yes	-3.99087	59
RRAS	-57.0935	-44.2518	-4.86092	-3.09906	Yes	-3.97999	60
PROL1	-48.1338	-55.2669	-4.09542	-3.86264	Yes	-3.97903	61
CLDN22	-51.7042	-50.1857	-4.40047	-3.51041	Yes	-3.95544	62
CDKN1C	-58.5552	-41.5277	-4.98581	-2.91023	Yes	-3.94802	63
GBGT1	-55.3327	-45.4039	-4.71048	-3.17893	Yes	-3.9447	64
ZFAND1	-13.3054	-97.0563	-1.11976	-6.75953	Yes	-3.93965	65
RNF125	-60.7538	-38.5008	-5.17365	-2.7004	Yes	-3.93703	66
ZMAT4	-21.57	-86.6582	-1.82587	-6.03872	Yes	-3.9323	67
HSDL1	-79.356	-15.1918	-6.76298	-1.08459	Yes	-3.92378	68
ZNF678	-58.8435	-39.8739	-5.01044	-2.79559	Yes	-3.90301	69
POLDIP3	-44.9364	-56.45	-3.82224	-3.94466	Yes	-3.88345	70
MEP1A	-47.3456	-53.1516	-4.02808	-3.71601	Yes	-3.87205	71
SYCE1	-62.0123	-34.759	-5.28117	-2.44101	Yes	-3.86109	72
GCOM1	-44.7385	-55.9501	-3.80533	-3.91	Yes	-3.85767	73
TTLL7	-15.478	-92.0045	-1.30539	-6.40934	Yes	-3.85737	74
TMEM104	-64.2523	-31.5548	-5.47255	-2.21889	Yes	-3.84572	75
SPATA22	-69.5205	-24.611	-5.92266	-1.73754	Yes	-3.8301	76
LOC388129	-51.3057	-47.0432	-4.36642	-3.29257	Yes	-3.82949	77
OR51G2	-51.9234	-46.1132	-4.4192	-3.2281	Yes	-3.82365	78
RP11-191L9.1	-67.3852	-27.0058	-5.74022	-1.90355	Yes	-3.82189	79
MOV10L1	-37.8816	-63.1285	-3.2195	-4.40762	Yes	-3.81356	80
ZPLD1	-57.6542	-38.6223	-4.90882	-2.70882	Yes	-3.80882	81
ASB13	-16.6697	-88.6394	-1.4072	-6.17606	Yes	-3.79163	82
RSF1	-69.1604	-23.8237	-5.89189	-1.68296	Yes	-3.78742	83
ZFR	-56.6091	-39.285	-4.81953	-2.75476	Yes	-3.78715	84
HBEGF	-61.4381	-33.2671	-5.23212	-2.33759	Yes	-3.78486	85
LOC402318	-55.1553	-40.7282	-4.69533	-2.85481	Yes	-3.77507	86
LCN10	-61.2679	-33.1083	-5.21757	-2.32659	Yes	-3.77208	87
C6orf27	-67.3788	-25.33	-5.73967	-1.78738	Yes	-3.76353	88
OR10G2	-43.427	-54.4025	-3.69328	-3.80273	Yes	-3.748	89
OR13A1	-35.3961	-64.2044	-3.00714	-4.4822	Yes	-3.74467	90
C10orf58	-52.0806	-43.4102	-4.43263	-3.04072	Yes	-3.73668	91
CD7	-41.2668	-56.6803	-3.50872	-3.96063	Yes	-3.73467	92
KLHL10	-53.1545	-42.0247	-4.52438	-2.94468	Yes	-3.73453	93
TMEM169	-67.8402	-23.7506	-5.7791	-1.67789	Yes	-3.7285	94
L3MBTL4	-34.9896	-64.0988	-2.97242	-4.47488	Yes	-3.72365	95
FLJ39653	-47.722	-47.999	-4.06024	-3.35883	Yes	-3.70953	96
UHMK1	-38.5739	-59.2199	-3.27865	-4.13667	Yes	-3.70766	97
HOOK3	-41.7745	-55.0402	-3.5521	-3.84693	Yes	-3.69951	98
GOLIM4	-50.7989	-43.242	-4.32312	-3.02906	Yes	-3.67609	99
RNPEP	-43.6194	-51.8547	-3.70972	-3.62611	Yes	-3.66791	100
PTCHD1	-48.3727	-45.9663	-4.11584	-3.21791	Yes	-3.66687	101
ZNF816A	-48.3527	-45.83	-4.11413	-3.20847	Yes	-3.6613	102
ECHDC3	-33.4504	-64.1762	-2.8409	-4.48025	Yes	-3.66058	103
PRDX4	-49.2084	-44.4961	-4.18723	-3.116	Yes	-3.65162	104
PARP8	-47.629	-46.3701	-4.05229	-3.24591	Yes	-3.6491	105
ZNF260	-21.6099	-78.3241	-1.82928	-5.461	Yes	-3.64514	106
LOC134505	-37.5082	-58.6161	-3.18759	-4.09482	Yes	-3.64121	107
KLK13	-46.2298	-47.8259	-3.93275	-3.34682	Yes	-3.63978	108
LOC285694	-59.1577	-31.7481	-5.03728	-2.23229	Yes	-3.63479	109
ZNF843	-34.7072	-61.769	-2.94828	-4.31338	Yes	-3.63083	110
FLJ42220	-50.3529	-42.3873	-4.28502	-2.96982	Yes	-3.62742	111
TRPT1	-46.8841	-46.606	-3.98866	-3.26226	Yes	-3.62546	112
GABRG1	-55.7093	-35.5602	-4.74266	-2.49656	Yes	-3.61961	113
FBXO42	-46.5686	-46.6501	-3.9617	-3.26532	Yes	-3.61351	114
LOC388709	-57.4412	-33.2133	-4.89062	-2.33386	Yes	-3.61224	115
ZNF670	-60.8842	-28.913	-5.18479	-2.03576	Yes	-3.61027	116
KIAA1797	-56.9962	-33.1681	-4.85261	-2.33073	Yes	-3.59167	117
WDR41	-39.5089	-54.5361	-3.35853	-3.81198	Yes	-3.58526	118
RTN4RL1	-43.8275	-48.8066	-3.7275	-3.41481	Yes	-3.57116	119
ZNF781	-23.5914	-73.681	-1.99857	-5.13913	Yes	-3.56885	120
THAP11	-58.8467	-30.2211	-5.01071	-2.12644	Yes	-3.56857	121
CEP135	-61.7705	-26.6155	-5.26051	-1.87649	Yes	-3.5685	122
NEIL3	-59.9279	-28.6099	-5.10309	-2.01475	Yes	-3.55892	123
CAPN7	-38.438	-54.7629	-3.26704	-3.82771	Yes	-3.54737	124
LOC389725	-60.0291	-28.0948	-5.11173	-1.97904	Yes	-3.54539	125
OR1J4	-64.227	-22.5453	-5.47039	-1.59434	Yes	-3.53237	126
ANKRD56	-45.484	-45.5175	-3.86903	-3.18681	Yes	-3.52792	127
LOC390020	-47.5754	-42.7316	-4.04772	-2.99368	Yes	-3.5207	128
ND2	-67.9881	-17.4521	-5.79173	-1.24128	Yes	-3.5165	129
SLC7A8	-42.7218	-48.4649	-3.63303	-3.39113	Yes	-3.51208	130
TPSG1	-44.3464	-46.3855	-3.77183	-3.24698	Yes	-3.50941	131
DKFZP434B061	-57.2006	-30.3068	-4.87007	-2.13238	Yes	-3.50123	132
CDCA5	-28.4324	-65.2635	-2.41218	-4.55562	Yes	-3.4839	133
HCRT	-47.932	-41.2091	-4.07818	-2.88814	Yes	-3.48316	134
OR7C1	-53.4652	-34.2468	-4.55092	-2.40551	Yes	-3.47821	135
ZNF509	-35.9375	-55.6331	-3.0534	-3.88803	Yes	-3.47072	136
FEZF1	-36.6433	-54.4676	-3.1137	-3.80723	Yes	-3.46047	137
BTF3L3	-60.6693	-24.6622	-5.16643	-1.74109	Yes	-3.45376	138
IKBKAP	-43.7585	-45.4888	-3.7216	-3.18482	Yes	-3.45321	139
C12orf56	-45.2035	-43.7039	-3.84506	-3.06108	Yes	-3.45307	140
LOC285735	-55.3481	-31.1258	-4.7118	-2.18916	Yes	-3.45048	141
SLC5A6	-41.2073	-48.4366	-3.50364	-3.38916	Yes	-3.4464	142
LOC390338	-42.3143	-46.7794	-3.59822	-3.27428	Yes	-3.43625	143
KRTAP4-4	-68.6043	-14.3039	-5.84437	-1.02304	Yes	-3.43371	144
LOC389353	-39.8483	-49.6541	-3.38753	-3.47356	Yes	-3.43054	145
FSIP1	-68.5381	-14.0452	-5.83872	-1.0051	Yes	-3.42191	146
PODN	-43.2733	-45.051	-3.68015	-3.15447	Yes	-3.41731	147
TPT1	-49.8266	-36.8076	-4.24005	-2.58303	Yes	-3.41154	148
C6orf129	-35.2168	-54.7609	-2.99182	-3.82757	Yes	-3.40969	149
EFTUD1	-34.2305	-55.7635	-2.90756	-3.89707	Yes	-3.40231	150
OR2AE1	-39.4111	-49.3409	-3.35018	-3.45185	Yes	-3.40101	151
DIRAS2	-42.3644	-45.6064	-3.6025	-3.19297	Yes	-3.39774	152
ZNF626	-44.0685	-43.3384	-3.7481	-3.03575	Yes	-3.39192	153
LOC389846	-43.8248	-43.5895	-3.72728	-3.05315	Yes	-3.39021	154
TTC36	-36.7901	-52.2473	-3.12624	-3.65332	Yes	-3.38978	155
ANGPTL3	-46.7858	-39.8338	-3.98025	-2.7928	Yes	-3.38653	156
UAP1L1	-45.3529	-41.5612	-3.85783	-2.91255	Yes	-3.38519	157
GCLM	-47.3727	-39.0672	-4.0304	-2.73966	Yes	-3.38503	158
ALG13	-38.6457	-49.8222	-3.28478	-3.48521	Yes	-3.385	159
CYP4V2	-49.1414	-36.8203	-4.18151	-2.5839	Yes	-3.38271	160
HS6ST1	-38.8461	-49.4213	-3.3019	-3.45742	Yes	-3.37966	161
TSPY1	-44.8351	-41.9636	-3.81359	-2.94044	Yes	-3.37701	162
DCLK3	-39.0531	-49.0388	-3.31959	-3.43091	Yes	-3.37525	163
LOC402665	-56.4716	-27.5558	-4.80779	-1.94168	Yes	-3.37473	164
GLRX3	-37.769	-50.5064	-3.20987	-3.53264	Yes	-3.37126	165
UNQ5810	-40.197	-47.467	-3.41732	-3.32195	Yes	-3.36963	166
RWDD2B	-34.2472	-54.6177	-2.90899	-3.81764	Yes	-3.36332	167
FLJ22536	-50.6406	-34.2863	-4.3096	-2.40825	Yes	-3.35892	168
C17orf76	-49.0127	-36.2124	-4.17052	-2.54177	Yes	-3.35614	169
NPL	-65.7888	-15.51	-5.60382	-1.10665	Yes	-3.35524	170
LOC387717	-46.6129	-39.1359	-3.96548	-2.74442	Yes	-3.35495	171
RAB18	-50.583	-34.1966	-4.30468	-2.40203	Yes	-3.35335	172
GFOD1	-41.8222	-44.9098	-3.55617	-3.14468	Yes	-3.35043	173
ZNF449	-34.8647	-53.4332	-2.96174	-3.73553	Yes	-3.34863	174
RIC8A	-43.9317	-41.9732	-3.7364	-2.94111	Yes	-3.33876	175
LOC388508	-48.9673	-35.7538	-4.16663	-2.50998	Yes	-3.33831	176
LOC338862	-49.7248	-34.7614	-4.23135	-2.44118	Yes	-3.33626	177
CAND1	-60.1018	-21.8444	-5.11794	-1.54576	Yes	-3.33185	178
SLC38A7	-61.843	-19.6966	-5.26671	-1.39687	Yes	-3.33179	179
LEPREL1	-48.2601	-36.3256	-4.10621	-2.54961	Yes	-3.32791	180
BTF3L4	-59.4516	-22.2993	-5.06239	-1.57729	Yes	-3.31984	181
TNS1	-51.7178	-31.7608	-4.40164	-2.23317	Yes	-3.3174	182
LRFN5	-40.8574	-45.0165	-3.47375	-3.15208	Yes	-3.31291	183
KIF21B	-51.9193	-31.3774	-4.41885	-2.2066	Yes	-3.31272	184
INHBB	-58.831	-22.8004	-5.00937	-1.61203	Yes	-3.3107	185
PLA2G12A	-35.0503	-52.0081	-2.9776	-3.63674	Yes	-3.30717	186
USP17L8	-51.5053	-31.6633	-4.38348	-2.22641	Yes	-3.30495	187
OR4P4	-54.032	-28.5488	-4.59935	-2.01051	Yes	-3.30493	188
ZBED2	-19.6147	-70.8626	-1.65882	-4.94376	Yes	-3.30129	189
ZAR1	-47.4613	-36.4453	-4.03796	-2.55791	Yes	-3.29794	190
ZNF253	-39.9876	-45.4818	-3.39943	-3.18433	Yes	-3.29188	191
FANCI	-62.9177	-16.9804	-5.35852	-1.20858	Yes	-3.28355	192
LATS2	-42.3467	-42.1067	-3.60099	-2.95036	Yes	-3.27568	193
ESCO1	-56.693	-24.4228	-4.8267	-1.72449	Yes	-3.2756	194
LAP3	-62.0949	-17.4217	-5.28823	-1.23917	Yes	-3.2637	195
WWTR1	-24.1865	-64.1423	-2.04942	-4.4779	Yes	-3.26366	196
AHSG	-39.9026	-44.5705	-3.39217	-3.12116	Yes	-3.25666	197
LOC389452	-52.8988	-28.356	-4.50254	-1.99715	Yes	-3.24984	198
PSME1	-31.7228	-54.085	-2.6933	-3.78071	Yes	-3.23701	199
C17orf42	-20.5241	-67.8231	-1.73651	-4.73306	Yes	-3.23479	200
CD99L2	-26.5028	-60.449	-2.24732	-4.22188	Yes	-3.2346	201
TMPRSS11A	-33.5917	-51.6396	-2.85298	-3.61119	Yes	-3.23209	202
LOC400756	-17.8525	-70.9444	-1.50826	-4.94943	Yes	-3.22884	203
GPR61	-50.1188	-31.0891	-4.26502	-2.18661	Yes	-3.22581	204
LOC402716	-58.7867	-20.2856	-5.00558	-1.4377	Yes	-3.22164	205
KIAA1009	-44.033	-38.4509	-3.74506	-2.69694	Yes	-3.221	206
KLHDC6	-26.5018	-59.8428	-2.24724	-4.17985	Yes	-3.21354	207
HEBP1	-41.4655	-41.3455	-3.5257	-2.89759	Yes	-3.21165	208
STXBP4	-41.6112	-41.1004	-3.53815	-2.88061	Yes	-3.20938	209
TTC29	-56.6649	-22.4982	-4.8243	-1.59108	Yes	-3.20769	210
FIG4	-53.6408	-25.8899	-4.56593	-1.82619	Yes	-3.19606	211
OR51G1	-25.7294	-60.1917	-2.18124	-4.20404	Yes	-3.19264	212
TSGA13	-55.015	-23.9231	-4.68334	-1.68985	Yes	-3.18659	213
ZFP42	-55.5719	-23.1686	-4.73092	-1.63756	Yes	-3.18424	214
LOC402244	-62.512	-14.3645	-5.32387	-1.02724	Yes	-3.17555	215
MTMR2	-54.9347	-23.6357	-4.67647	-1.66993	Yes	-3.1732	216
TNN	-49.966	-29.5722	-4.25197	-2.08146	Yes	-3.16671	217
TRIM42	-43.5156	-37.5071	-3.70085	-2.63151	Yes	-3.16618	218
KRTAP11-1	-56.8384	-20.9731	-4.83913	-1.48536	Yes	-3.16224	219
DOK3	-36.5321	-45.9985	-3.1042	-3.22015	Yes	-3.16217	220
LOC401098	-52.4319	-26.3837	-4.46264	-1.86043	Yes	-3.16154	221
SEMA3A	-58.54	-18.8087	-4.9845	-1.33532	Yes	-3.15991	222
RERGL	-46.9804	-33.016	-3.99688	-2.32018	Yes	-3.15853	223
SLC5A12	-49.203	-30.2255	-4.18678	-2.12675	Yes	-3.15676	224
GLYAT	-42.019	-38.9617	-3.57299	-2.73235	Yes	-3.15267	225
LOC164036	-33.3377	-49.6515	-2.83128	-3.47338	Yes	-3.15233	226
NUDT5	-39.4809	-42.0724	-3.35614	-2.94798	Yes	-3.15206	227
COL4A3	-58.6488	-18.3717	-4.9938	-1.30502	Yes	-3.14941	228
LOC389473	-23.4516	-61.2618	-1.98663	-4.27822	Yes	-3.13242	229
GSK3A	-32.3575	-49.4508	-2.74753	-3.45947	Yes	-3.1035	230
FTSJD2	-58.3466	-17.4152	-4.96798	-1.23872	Yes	-3.10335	231
DCBLD1	-33.8026	-47.5159	-2.871	-3.32534	Yes	-3.09817	232
LOC387777	-50.8773	-26.4058	-4.32982	-1.86196	Yes	-3.09589	233
TGFA	-44.993	-33.5954	-3.82708	-2.36035	Yes	-3.09371	234
LOC390007	-46.993	-31.0633	-3.99796	-2.18482	Yes	-3.09139	235
CENPT	-48.1779	-29.5832	-4.09919	-2.08222	Yes	-3.09071	236
C1orf32	-46.3406	-31.7068	-3.94222	-2.22943	Yes	-3.08582	237
PIGQ	-41.7529	-37.3439	-3.55025	-2.6202	Yes	-3.08523	238
OAZ1	-44.8078	-33.4564	-3.81126	-2.35071	Yes	-3.08099	239
ADAL	-46.1687	-31.7732	-3.92753	-2.23403	Yes	-3.08078	240
PTAR1	-49.6143	-27.3976	-4.22192	-1.93071	Yes	-3.07631	241
SPZ1	-57.9585	-16.9212	-4.93482	-1.20448	Yes	-3.06965	242
KIR3DL3	-42.9127	-35.3505	-3.64935	-2.48201	Yes	-3.06568	243
ANTXR1	-50.7249	-25.2717	-4.3168	-1.78334	Yes	-3.05007	244
VIT	-45.6445	-31.3757	-3.88274	-2.20648	Yes	-3.04461	245
OR7D2	-41.9315	-35.9202	-3.56551	-2.52151	Yes	-3.04351	246
C9orf46	-41.209	-36.6108	-3.50378	-2.56938	Yes	-3.03658	247
COIL	-56.3385	-17.8787	-4.79641	-1.27085	Yes	-3.03363	248
LOC391656	-36.7758	-41.7157	-3.12502	-2.92326	Yes	-3.02414	249
SPINK5L2	-44.2685	-32.2865	-3.76518	-2.26961	Yes	-3.0174	250
PQBP1	-54.4462	-19.6207	-4.63474	-1.39161	Yes	-3.01317	251
ASB18	-55.8169	-17.8032	-4.75185	-1.26561	Yes	-3.00873	252
LOC201484	-42.6612	-34.0112	-3.62786	-2.38918	Yes	-3.00852	253
CUL3	-55.4766	-18.1099	-4.72278	-1.28688	Yes	-3.00483	254
LOC196346	-26.8771	-53.3376	-2.2793	-3.7289	Yes	-3.0041	255
SNF8	-34.1282	-44.3271	-2.89882	-3.10428	Yes	-3.00155	256
C11orf69	-43.6214	-32.3784	-3.70989	-2.27598	Yes	-2.99294	257
SLC30A6	-49.1985	-25.3814	-4.18639	-1.79094	Yes	-2.98867	258
E2F6	-49.3749	-25.0776	-4.20146	-1.76988	Yes	-2.98567	259
SSX2IP	-44.187	-31.4102	-3.75822	-2.20887	Yes	-2.98354	260
ECHDC2	-53.3422	-20.0386	-4.54042	-1.42058	Yes	-2.9805	261
CH25H	-44.1857	-31.2966	-3.7581	-2.201	Yes	-2.97955	262
TMEM132C	-25.867	-53.8291	-2.193	-3.76298	Yes	-2.97799	263
UNC50	-26.0254	-53.6111	-2.20653	-3.74786	Yes	-2.9772	264
IWS1	-52.9788	-20.389	-4.50937	-1.44487	Yes	-2.97712	265
WWC1	-56.6912	-15.7568	-4.82655	-1.12376	Yes	-2.97516	266
FLJ27354	-30.3242	-48.2222	-2.57381	-3.3743	Yes	-2.97405	267
LOC400684	-37.3027	-39.3799	-3.17004	-2.76134	Yes	-2.96569	268
PHEX	-49.2986	-24.518	-4.19494	-1.73109	Yes	-2.96301	269
THOC6	-24.6892	-54.7004	-2.09237	-3.82337	Yes	-2.95787	270
OPALIN	-32.8002	-44.6271	-2.78536	-3.12508	Yes	-2.95522	271
SLC6A16	-40.1315	-35.5591	-3.41172	-2.49648	Yes	-2.9541	272
CABLES2	-35.5387	-41.1973	-3.01933	-2.88732	Yes	-2.95332	273
LOC387873	-55.8598	-16.0303	-4.75551	-1.14272	Yes	-2.94912	274
LOC388937	-42.0814	-32.9725	-3.57832	-2.31717	Yes	-2.94775	275
SDC2	-24.2607	-54.8114	-2.05576	-3.83107	Yes	-2.94341	276
MYL6B	-16.3127	-64.4111	-1.3767	-4.49653	Yes	-2.93661	277
PPME1	-48.6492	-24.5253	-4.13946	-1.7316	Yes	-2.93553	278
HADHA	-21.4399	-58.0327	-1.81476	-4.05438	Yes	-2.93457	279
CCAR1	-48.1612	-24.8639	-4.09776	-1.75508	Yes	-2.92642	280
SLC9A6	-50.4239	-21.6434	-4.29109	-1.53183	Yes	-2.91146	281
C6orf222	-44.4898	-28.8998	-3.78409	-2.03485	Yes	-2.90947	282
DUSP27	-32.5246	-43.6063	-2.76181	-3.05432	Yes	-2.90806	283
LOC387820	-45.4483	-27.6538	-3.86598	-1.94847	Yes	-2.90723	284
C1orf104	-23.157	-55.0486	-1.96146	-3.84751	Yes	-2.90449	285
CENPQ	-39.9799	-34.2973	-3.39877	-2.40901	Yes	-2.90389	286
CCDC102A	-47.4341	-25.0973	-4.03565	-1.77125	Yes	-2.90345	287
PPP1R2P3	-21.5376	-57.0131	-1.8231	-3.98369	Yes	-2.9034	288
CLEC2A	-31.756	-44.4098	-2.69614	-3.11001	Yes	-2.90308	289
SLC25A5	-49.9426	-21.9539	-4.24996	-1.55334	Yes	-2.90165	290
LOC389271	-46.401	-26.2398	-3.94738	-1.85045	Yes	-2.89891	291
TBL2	-41.1012	-32.5795	-3.49457	-2.28993	Yes	-2.89225	292
RCOR2	-32.3203	-43.3322	-2.74435	-3.03532	Yes	-2.88984	293
LOC151261	-49.1639	-22.4548	-4.18343	-1.58807	Yes	-2.88575	294
LOC220906	-24.9365	-52.155	-2.1135	-3.64692	Yes	-2.88021	295
GNAT2	-34.3465	-40.4	-2.91747	-2.83205	Yes	-2.87476	296
DIRAS1	-21.1536	-56.4693	-1.79029	-3.946	Yes	-2.86815	297
RNMT	-39.8631	-33.3884	-3.38879	-2.346	Yes	-2.86739	298
OTOL1	-39.4147	-33.8945	-3.35048	-2.38108	Yes	-2.86578	299
LOC400128	-38.5434	-34.8275	-3.27604	-2.44576	Yes	-2.8609	300
PPP1R14D	-12.277	-67.1909	-1.0319	-4.68923	Yes	-2.86056	301
TYRP1	-40.9111	-31.8547	-3.47833	-2.23968	Yes	-2.85901	302
TTRAP	-39.7387	-33.2903	-3.37816	-2.3392	Yes	-2.85868	303
CADM4	-48.4057	-22.5792	-4.11865	-1.59669	Yes	-2.85767	304
PLAG1	-44.5929	-27.2322	-3.7929	-1.91925	Yes	-2.85607	305
FAM27E3	-23.1994	-53.5623	-1.96509	-3.74448	Yes	-2.85478	306
ODZ2	-44.3235	-27.4837	-3.76988	-1.93668	Yes	-2.85328	307
SH3BP5	-39.2144	-33.7406	-3.33337	-2.37042	Yes	-2.85189	308
LCN2	-53.8795	-15.537	-4.58633	-1.10852	Yes	-2.84742	309
BAG5	-32.408	-41.6163	-2.75185	-2.91637	Yes	-2.83411	310
TRIM40	-29.9272	-44.5691	-2.53989	-3.12106	Yes	-2.83048	311
NCOR2	-39.09	-33.1916	-3.32274	-2.33236	Yes	-2.82755	312
LOC158957	-46.1975	-24.4148	-3.92999	-1.72394	Yes	-2.82697	313
CHCHD7	-36.1914	-36.6347	-3.07509	-2.57103	Yes	-2.82306	314
QRSL1	-30.5306	-43.3223	-2.59144	-3.03463	Yes	-2.81304	315
DNAJC5B	-43.3526	-27.5105	-3.68693	-1.93854	Yes	-2.81273	316
ZNF227	-39.4837	-32.2032	-3.35637	-2.26384	Yes	-2.81011	317
BAT2D1	-30.46	-43.2139	-2.58541	-3.02712	Yes	-2.80627	318
AADACL1	-35.774	-36.6477	-3.03943	-2.57194	Yes	-2.80569	319
LOC283157	-50.0532	-18.9122	-4.25941	-1.34249	Yes	-2.80095	320
FLJ36157	-49.4384	-19.6308	-4.20688	-1.39231	Yes	-2.7996	321
TELO2	-37.5378	-34.2715	-3.19013	-2.40722	Yes	-2.79867	322
RGSL2	-38.1643	-33.4006	-3.24365	-2.34684	Yes	-2.79525	323
LCA5L	-21.436	-54.0147	-1.81442	-3.77584	Yes	-2.79513	324
FLJ36131	-45.1366	-24.3901	-3.83935	-1.72222	Yes	-2.78079	325
CETN1	-36.9318	-34.4049	-3.13835	-2.41647	Yes	-2.77741	326
LOC339306	-33.9232	-38.1058	-2.8813	-2.67302	Yes	-2.77716	327
CEP152	-28.8642	-44.2958	-2.44907	-3.10211	Yes	-2.77559	328
RNF44	-30.644	-42.0993	-2.60113	-2.94985	Yes	-2.77549	329
RRP1B	-52.4694	-14.8938	-4.46584	-1.06393	Yes	-2.76489	330
ZNF221	-37.7591	-32.9359	-3.20903	-2.31463	Yes	-2.76183	331
CLPB	-49.4649	-18.4785	-4.20915	-1.31243	Yes	-2.76079	332
B4GALNT4	-40.8512	-29.0869	-3.47322	-2.04781	Yes	-2.76052	333
PKD2L2	-43.9819	-25.2106	-3.74069	-1.77911	Yes	-2.7599	334
TRIML2	-46.0049	-22.713	-3.91353	-1.60597	Yes	-2.75975	335
GSTTP1	-49.5462	-18.3361	-4.2161	-1.30256	Yes	-2.75933	336
LOC286478	-49.1741	-18.7768	-4.1843	-1.33311	Yes	-2.7587	337
FKSG49	-43.2879	-25.99	-3.6814	-1.83314	Yes	-2.75727	338
SLC36A2	-40.9881	-28.809	-3.48491	-2.02855	Yes	-2.75673	339
NBPF22P	-18.5276	-56.4659	-1.56593	-3.94576	Yes	-2.75585	340
TMPRSS5	-47.8733	-20.2887	-4.07316	-1.43792	Yes	-2.75554	341
BRP44L	-40.1606	-29.688	-3.41421	-2.08948	Yes	-2.75185	342
HEATR2	-42.3101	-27.0333	-3.59786	-1.90546	Yes	-2.75166	343
ARHGEF6	-44.6255	-24.1729	-3.79568	-1.70717	Yes	-2.75143	344
ADRA2A	-32.7925	-38.6871	-2.7847	-2.71332	Yes	-2.74901	345
KIFC1	-51.2905	-15.8501	-4.36513	-1.13023	Yes	-2.74768	346
LOC283029	-48.5775	-19.1652	-4.13333	-1.36003	Yes	-2.74668	347
LOC151443	-38.243	-31.9019	-3.25038	-2.24295	Yes	-2.74666	348
SLC10A5	-50.5107	-16.749	-4.2985	-1.19254	Yes	-2.74552	349
ZNF584	-30.1091	-41.8035	-2.55543	-2.92934	Yes	-2.74239	350
CFHR4	-33.1959	-37.9497	-2.81916	-2.66219	Yes	-2.74068	351
LOC402643	-32.1658	-39.1763	-2.73116	-2.74723	Yes	-2.73919	352
MCART1	-44.1099	-24.3869	-3.75163	-1.72201	Yes	-2.73682	353
SECISBP2	-35.6924	-34.6976	-3.03245	-2.43675	Yes	-2.7346	354
FAM26D	-22.2911	-51.203	-1.88748	-3.58093	Yes	-2.73421	355
GATA4	-28.9735	-42.9624	-2.45841	-3.00968	Yes	-2.73405	356
hCG_1749005	-48.7881	-18.4822	-4.15133	-1.31269	Yes	-2.73201	357
LOC199800	-32.9975	-37.9014	-2.80221	-2.65885	Yes	-2.73053	358
FKBP7	-42.1044	-26.604	-3.58029	-1.8757	Yes	-2.72799	359
FAM18B	-30.9662	-40.3153	-2.62867	-2.82618	Yes	-2.72742	360
WDR88	-45.0716	-22.8286	-3.8338	-1.61398	Yes	-2.72389	361
CENPV	-26.4749	-45.7396	-2.24494	-3.2022	Yes	-2.72357	362
GDF9	-45.1899	-22.5883	-3.8439	-1.59733	Yes	-2.72061	363
CNOT4	-51.1443	-15.2482	-4.35263	-1.0885	Yes	-2.72057	364
MRPS33	-39.0767	-30.0971	-3.3216	-2.11784	Yes	-2.71972	365
TRIM69	-44.1965	-23.7534	-3.75903	-1.67809	Yes	-2.71856	366
ALG14	-42.1096	-26.2846	-3.58073	-1.85356	Yes	-2.71714	367
C14orf148	-42.3123	-25.9407	-3.59805	-1.82971	Yes	-2.71388	368
GYLTL1B	-35.5007	-34.2586	-3.01608	-2.40633	Yes	-2.71121	369
FUT11	-33.7443	-36.3476	-2.86601	-2.55114	Yes	-2.70858	370
FLJ32682	-21.4333	-51.5162	-1.81419	-3.60264	Yes	-2.70842	371
NTN4	-43.1697	-24.7158	-3.6713	-1.74481	Yes	-2.70805	372
CRTAM	-36.569	-32.8373	-3.10736	-2.3078	Yes	-2.70758	373
TMEM42	-47.2514	-19.6669	-4.02003	-1.39481	Yes	-2.70742	374
LOC341651	-41.2326	-27.0806	-3.5058	-1.90874	Yes	-2.70727	375
SORBS2	-39.8675	-28.5892	-3.38917	-2.01332	Yes	-2.70124	376
PITX3	-19.1509	-54.0657	-1.61919	-3.77937	Yes	-2.69928	377
C3orf67	-31.3363	-39.0389	-2.66028	-2.7377	Yes	-2.69899	378
RBMS2	-27.7109	-43.4976	-2.35054	-3.04678	Yes	-2.69866	379
LRRC37B2	-31.576	-38.7137	-2.68076	-2.71515	Yes	-2.69796	380
NGLY1	-42.7787	-24.8397	-3.6379	-1.7534	Yes	-2.69565	381
RFC1	-29.6573	-40.9451	-2.51683	-2.86984	Yes	-2.69334	382
STARD3NL	-50.6462	-15.0563	-4.31008	-1.07519	Yes	-2.69264	383
TOP3A	-30.9473	-39.2966	-2.62705	-2.75556	Yes	-2.6913	384
TFDP3	-37.0239	-31.7874	-3.14622	-2.23502	Yes	-2.69062	385
KIAA1462	-42.5455	-24.9715	-3.61797	-1.76253	Yes	-2.69025	386
FAM187B	-47.022	-19.3655	-4.00043	-1.37391	Yes	-2.68717	387
C18orf25	-48.3338	-17.696	-4.11251	-1.25819	Yes	-2.68535	388
LOC283901	-42.8719	-24.4224	-3.64585	-1.72447	Yes	-2.68516	389
ATAD5	-47.481	-18.6762	-4.03965	-1.32613	Yes	-2.68289	390
TRIM43	-36.6133	-32.0515	-3.11113	-2.25332	Yes	-2.68223	391
SLC25A1	-49.5754	-16.0555	-4.21859	-1.14446	Yes	-2.68152	392
OR2S2	-27.5963	-43.0295	-2.34074	-3.01433	Yes	-2.67754	393
tcag7.1015	-31.5609	-38.1114	-2.67947	-2.6734	Yes	-2.67644	394
NUAK1	-41.2364	-26.0382	-3.50613	-1.83648	Yes	-2.6713	395
EDNRB	-49.7414	-15.5238	-4.23277	-1.1076	Yes	-2.67019	396
UBTFL3	-37.4973	-30.5683	-3.18666	-2.15051	Yes	-2.66858	397
C1orf218	-21.9391	-49.7296	-1.8574	-3.4788	Yes	-2.6681	398
ZNF638	-30.7779	-38.7861	-2.61257	-2.72018	Yes	-2.66638	399
TIAM2	-47.4848	-18.0436	-4.03998	-1.28228	Yes	-2.66113	400
RNPC3	-35.8836	-31.9757	-3.0488	-2.24807	Yes	-2.64843	401
CDRT1	-49.0209	-15.733	-4.17121	-1.12211	Yes	-2.64666	402
A26B3	-50.1021	-14.3935	-4.26359	-1.02925	Yes	-2.64642	403
DHRS4L2	-36.8372	-30.6308	-3.13027	-2.15484	Yes	-2.64255	404
BRD7	-47.0875	-17.896	-4.00603	-1.27205	Yes	-2.63904	405
LOC339674	-24.2144	-46.0567	-2.0518	-3.22418	Yes	-2.63799	406
COX5B	-44.3334	-21.2077	-3.77073	-1.50162	Yes	-2.63618	407
XRN1	-29.8467	-38.9581	-2.53302	-2.7321	Yes	-2.63256	408
HECW1	-46.0631	-18.864	-3.91851	-1.33915	Yes	-2.62883	409
KCNMB2	-29.7457	-38.9667	-2.52438	-2.73269	Yes	-2.62854	410
NBPF14	-41.3217	-24.6119	-3.51341	-1.7376	Yes	-2.62551	411
ACTN1	-48.6867	-15.388	-4.14266	-1.09819	Yes	-2.62043	412
LOC390828	-41.2062	-24.5707	-3.50355	-1.73475	Yes	-2.61915	413
KIAA1715	-34.418	-32.896	-2.92358	-2.31187	Yes	-2.61772	414
ZNF83	-37.6292	-28.9283	-3.19793	-2.03682	Yes	-2.61738	415
SMAD4	-46.0851	-18.481	-3.92038	-1.3126	Yes	-2.61649	416
ARL4A	-34.6459	-32.4784	-2.94305	-2.28292	Yes	-2.61298	417
C8orf15	-31.6546	-36.1247	-2.68748	-2.53569	Yes	-2.61158	418
VSX1	-20.0958	-50.3358	-1.69992	-3.52082	Yes	-2.61037	419
TRMT12	-42.8306	-22.3035	-3.64233	-1.57758	Yes	-2.60995	420
OTUD4	-42.1588	-23.1004	-3.58494	-1.63283	Yes	-2.60888	421
LOC400804	-44.5994	-20.044	-3.79345	-1.42095	Yes	-2.6072	422
RASL10B	-41.7107	-23.4746	-3.54664	-1.65877	Yes	-2.6027	423
RBM45	-37.0297	-29.1437	-3.14672	-2.05176	Yes	-2.59924	424
MGC35440	-43.558	-21.0626	-3.70448	-1.49156	Yes	-2.59802	425
UBQLN2	-42.7003	-22.0285	-3.6312	-1.55852	Yes	-2.59486	426
NPBWR2	-38.6606	-26.9249	-3.28605	-1.89795	Yes	-2.592	427
TAS2R43	-28.0839	-39.9134	-2.3824	-2.79832	Yes	-2.59036	428
XKRX	-44.5781	-19.5107	-3.79163	-1.38398	Yes	-2.58781	429
LYCAT	-47.8734	-15.4292	-4.07318	-1.10105	Yes	-2.58711	430
WDR66	-35.0156	-31.0698	-2.97463	-2.18527	Yes	-2.57995	431
OFD1	-37.0092	-28.4738	-3.14496	-2.00531	Yes	-2.57514	432
WHSC1L1	-45.1711	-18.3098	-3.8423	-1.30073	Yes	-2.57152	433
IGFBP2	-48.0541	-14.7258	-4.08862	-1.05228	Yes	-2.57045	434
BTG1	-47.3796	-15.5279	-4.03099	-1.10789	Yes	-2.56944	435
hCG_1651889	-38.6751	-26.2384	-3.28729	-1.85036	Yes	-2.56882	436
MYCL2	-33.701	-32.3545	-2.86232	-2.27433	Yes	-2.56832	437
CSAG2	-29.6731	-37.2534	-2.51818	-2.61393	Yes	-2.56605	438
LOC285929	-38.25	-26.6481	-3.25097	-1.87876	Yes	-2.56486	439
ASPRV1	-22.5707	-45.9003	-1.91137	-3.21334	Yes	-2.56236	440
CACNA2D3	-30.5863	-35.9612	-2.5962	-2.52435	Yes	-2.56028	441
SPATA1	-47.4997	-15.0989	-4.04125	-1.07815	Yes	-2.5597	442
TMEM45A	-18.7409	-50.4947	-1.58416	-3.53183	Yes	-2.55799	443
AHI1	-47.8666	-14.5943	-4.07259	-1.04317	Yes	-2.55788	444
LMAN2L	-39.7838	-24.5471	-3.38202	-1.73311	Yes	-2.55756	445
PITPNB	-45.407	-17.5497	-3.86245	-1.24804	Yes	-2.55525	446
TAF1A	-37.5162	-27.2233	-3.18828	-1.91863	Yes	-2.55346	447
CANT1	-38.0326	-26.5738	-3.2324	-1.87361	Yes	-2.553	448
TIAM1	-47.7434	-14.5702	-4.06206	-1.0415	Yes	-2.55178	449
OR6F1	-39.1161	-25.1701	-3.32497	-1.7763	Yes	-2.55063	450
LOC341112	-45.3565	-17.4356	-3.85814	-1.24013	Yes	-2.54913	451
FLJ13439	-47.8554	-14.3397	-4.07163	-1.02552	Yes	-2.54858	452
PDIA4	-27.9992	-38.8069	-2.37517	-2.72162	Yes	-2.54839	453
FLJ22374	-44.746	-17.9885	-3.80598	-1.27846	Yes	-2.54222	454
CORO1A	-32.1345	-33.4414	-2.72848	-2.34967	Yes	-2.53907	455
LOC388922	-38.5517	-25.5197	-3.27675	-1.80053	Yes	-2.53864	456
DACH1	-21.7593	-46.0086	-1.84205	-3.22085	Yes	-2.53145	457
OCA2	-25.3529	-41.4828	-2.14907	-2.90712	Yes	-2.5281	458
C19orf18	-34.1321	-30.6473	-2.89915	-2.15598	Yes	-2.52756	459
COG3	-35.1104	-29.4326	-2.98273	-2.07178	Yes	-2.52726	460
SIPA1L1	-30.3366	-35.2814	-2.57487	-2.47723	Yes	-2.52605	461
ECHS1	-21.5302	-46.1299	-1.82247	-3.22926	Yes	-2.52586	462
TMEM176A	-35.3599	-28.9208	-3.00405	-2.0363	Yes	-2.52017	463
RBAK	-27.9128	-38.0244	-2.36778	-2.66737	Yes	-2.51758	464
LOC148145	-21.66	-45.7112	-1.83356	-3.20023	Yes	-2.5169	465
WSCD1	-41.3411	-21.4157	-3.51507	-1.51604	Yes	-2.51555	466
CYP2R1	-37.2394	-26.4589	-3.16463	-1.86564	Yes	-2.51513	467
TPM3	-34.6948	-29.562	-2.94722	-2.08075	Yes	-2.51399	468
LOC391784	-38.4399	-24.9444	-3.2672	-1.76065	Yes	-2.51393	469
C10orf110	-37.0107	-26.4717	-3.14509	-1.86652	Yes	-2.50581	470
EXOC8	-32.5343	-31.9659	-2.76264	-2.24739	Yes	-2.50501	471
RIMS2	-41.3841	-20.9968	-3.51875	-1.487	Yes	-2.50287	472
RNF31	-23.8132	-42.6419	-2.01752	-2.98747	Yes	-2.50249	473
TRIM35	-26.0891	-39.8223	-2.21197	-2.79201	Yes	-2.50199	474
KRT222P	-23.2901	-43.2321	-1.97283	-3.02837	Yes	-2.5006	475
LOC339047	-23.0101	-43.5599	-1.94891	-3.0511	Yes	-2.50001	476
TMEM209	-37.5908	-25.4871	-3.19465	-1.79827	Yes	-2.49646	477
SOSTDC1	-44.7923	-16.5907	-3.80994	-1.18157	Yes	-2.49575	478
SPAM1	-29.8959	-34.8628	-2.53722	-2.44821	Yes	-2.49271	479
NEU4	-27.5475	-37.7511	-2.33657	-2.64843	Yes	-2.4925	480
LOC339793	-20.8176	-45.9721	-1.76159	-3.21832	Yes	-2.48995	481
LOC151154	-33.1531	-30.74	-2.8155	-2.16241	Yes	-2.48895	482
OCLM	-33.4859	-30.2997	-2.84394	-2.13189	Yes	-2.48791	483
SPRED2	-43.2662	-18.2332	-3.67955	-1.29542	Yes	-2.48749	484
ABCG2	-46.3335	-14.4385	-3.94161	-1.03237	Yes	-2.48699	485
CYP8B1	-34.4032	-29.12	-2.92232	-2.05011	Yes	-2.48621	486
VSIG8	-31.6222	-32.535	-2.68471	-2.28684	Yes	-2.48578	487
ZBTB11	-44.4556	-16.6925	-3.78117	-1.18862	Yes	-2.48489	488
LOC391510	-41.7848	-19.8949	-3.55298	-1.41061	Yes	-2.4818	489
SPATA17	-38.9981	-23.2794	-3.31489	-1.64523	Yes	-2.48006	490
C1orf129	-37.956	-24.561	-3.22585	-1.73407	Yes	-2.47996	491
LOC388414	-40.8344	-20.9592	-3.47178	-1.48439	Yes	-2.47808	492
SYNE1	-34.1506	-29.192	-2.90073	-2.0551	Yes	-2.47792	493
ATPBD3	-40.7182	-21.0717	-3.46185	-1.49219	Yes	-2.47702	494
USP9X	-42.5923	-18.7289	-3.62197	-1.32978	Yes	-2.47588	495
IFT88	-26.5289	-38.4713	-2.24955	-2.69836	Yes	-2.47395	496
C6orf192	-23.3215	-42.4034	-1.97552	-2.97093	Yes	-2.47322	497
WBP5	-30.4555	-33.6088	-2.58503	-2.36128	Yes	-2.47315	498
SAR1P3	-31.4122	-32.4192	-2.66677	-2.27881	Yes	-2.47279	499
TM9SF3	-18.3909	-48.457	-1.55425	-3.39057	Yes	-2.47241	500
HTRA4	-32.5636	-30.8436	-2.76514	-2.16959	Yes	-2.46737	501
TGFB2	-30.7439	-33.0496	-2.60967	-2.32251	Yes	-2.46609	502
ZNF561	-24.0725	-41.2251	-2.03968	-2.88925	Yes	-2.46447	503
SAGE1	-38.1018	-23.8272	-3.23831	-1.6832	Yes	-2.46076	504
FNDC3A	-36.2	-26.1442	-3.07582	-1.84382	Yes	-2.45982	505
CXCR5	-25.4082	-39.3532	-2.1538	-2.75949	Yes	-2.45665	506
SMAD2	-36.7515	-25.3462	-3.12294	-1.78851	Yes	-2.45573	507
KIAA1598	-30.6023	-32.8739	-2.59757	-2.31033	Yes	-2.45395	508
SYNE2	-14.3423	-52.7643	-1.20835	-3.68916	Yes	-2.44876	509
CBS	-26.3934	-37.8664	-2.23798	-2.65642	Yes	-2.4472	510
GSTM3	-26.0955	-38.1255	-2.21252	-2.67438	Yes	-2.44345	511
ART4	-25.7452	-38.5516	-2.18259	-2.70392	Yes	-2.44325	512
C12orf72	-43.3115	-16.8309	-3.68342	-1.19822	Yes	-2.44082	513
ST3GAL5	-26.8065	-37.0951	-2.27327	-2.60296	Yes	-2.43811	514
UHRF1BP1	-29.1131	-34.2186	-2.47034	-2.40355	Yes	-2.43694	515
TMEM102	-24.9267	-39.3706	-2.11266	-2.7607	Yes	-2.43668	516
HMGCLL1	-17.756	-48.1663	-1.50001	-3.37042	Yes	-2.43522	517
SLC39A12	-36.3876	-25.0868	-3.09185	-1.77052	Yes	-2.43119	518
KIAA1826	-30.2987	-32.5766	-2.57164	-2.28972	Yes	-2.43068	519
ZAP70	-35.3477	-26.2751	-3.00301	-1.8529	Yes	-2.42795	520
VTI1A	-30.5046	-32.225	-2.58922	-2.26535	Yes	-2.42729	521
FSTL5	-37.6519	-23.3128	-3.19987	-1.64755	Yes	-2.42371	522
RALGPS1	-22.7476	-41.6464	-1.92649	-2.91846	Yes	-2.42247	523
RHOF	-31.2465	-31.1649	-2.65261	-2.19187	Yes	-2.42224	524
OCM2	-28.0325	-35.089	-2.37801	-2.46389	Yes	-2.42095	525
LOC401199	-33.8569	-27.816	-2.87563	-1.95972	Yes	-2.41768	526
EXOC3L	-41.7459	-18.057	-3.54966	-1.28321	Yes	-2.41643	527
THOC7	-30.7788	-31.5651	-2.61265	-2.21961	Yes	-2.41613	528
STARD3	-32.7741	-29.0986	-2.78312	-2.04863	Yes	-2.41587	529
TMEM48	-30.9613	-31.3287	-2.62825	-2.20322	Yes	-2.41573	530
PRAMEF4	-34.506	-26.9171	-2.93109	-1.8974	Yes	-2.41425	531
HYAL2	-34.4191	-27.0147	-2.92367	-1.90417	Yes	-2.41392	532
ASMTL	-31.262	-30.8821	-2.65393	-2.17226	Yes	-2.4131	533
LOC389685	-32.9498	-28.7835	-2.79813	-2.02678	Yes	-2.41246	534
CLN8	-23.8077	-40.0308	-2.01706	-2.80646	Yes	-2.41176	535
FLT4	-31.8698	-30.0409	-2.70586	-2.11395	Yes	-2.4099	536
KIAA0408	-17.5332	-47.6723	-1.48098	-3.33617	Yes	-2.40858	537
KRTAP4-2	-36.9394	-23.7342	-3.139	-1.67676	Yes	-2.40788	538
WFDC5	-17.7302	-47.3523	-1.49781	-3.31399	Yes	-2.4059	539
TIAM2	-23.4999	-40.2094	-1.99076	-2.81884	Yes	-2.4048	540
DNASE1L2	-40.937	-18.6808	-3.48054	-1.32645	Yes	-2.4035	541
B4GALT7	-35.5953	-25.2452	-3.02416	-1.7815	Yes	-2.40283	542
GALNT7	-36.2018	-24.4797	-3.07598	-1.72844	Yes	-2.40221	543
IL34	-37.553	-22.804	-3.19143	-1.61228	Yes	-2.40185	544
SMUG1	-34.5695	-26.4497	-2.93652	-1.86501	Yes	-2.40076	545
C14orf37	-32.8829	-28.479	-2.79242	-2.00568	Yes	-2.39905	546
CNKSR2	-28.5481	-33.8048	-2.42207	-2.37486	Yes	-2.39846	547
LOC402720	-35.9749	-24.6001	-3.05659	-1.73679	Yes	-2.39669	548
CDC25A	-36.984	-23.3442	-3.14281	-1.64972	Yes	-2.39627	549
RNF180	-34.7079	-26.1287	-2.94835	-1.84275	Yes	-2.39555	550
SCARF2	-22.8438	-40.6791	-1.9347	-2.8514	Yes	-2.39305	551
KIAA1107	-15.9009	-49.2288	-1.34152	-3.44408	Yes	-2.3928	552
RNASE8	-23.4738	-39.6991	-1.98853	-2.78347	Yes	-2.386	553
VTI1B	-21.7309	-41.8095	-1.83961	-2.92976	Yes	-2.38469	554
OAS1	-34.4307	-26.1536	-2.92466	-1.84448	Yes	-2.38457	555
FLAD1	-13.1307	-52.3476	-1.10484	-3.66028	Yes	-2.38256	556
GRK6	-35.9457	-24.2167	-3.0541	-1.71021	Yes	-2.38215	557
CASP7	-27.2359	-34.905	-2.30996	-2.45113	Yes	-2.38054	558
LOC402586	-36.0733	-23.8877	-3.065	-1.6874	Yes	-2.3762	559
C3orf58	-22.6727	-40.3524	-1.92008	-2.82875	Yes	-2.37442	560
SYAP1	-37.2763	-22.352	-3.16779	-1.58095	Yes	-2.37437	561
NAMPT	-28.519	-33.0735	-2.41958	-2.32417	Yes	-2.37188	562
TMED7	-43.1148	-15.0557	-3.66661	-1.07515	Yes	-2.37088	563
VASH1	-43.6607	-14.334	-3.71325	-1.02513	Yes	-2.36919	564
OR2K2	-26.3682	-35.6253	-2.23582	-2.50106	Yes	-2.36844	565
ITGA7	-35.1663	-24.7701	-2.98751	-1.74857	Yes	-2.36804	566
DCHS2	-36.8155	-22.7283	-3.12842	-1.60703	Yes	-2.36772	567
GON4L	-41.6438	-16.695	-3.54093	-1.1888	Yes	-2.36486	568
ZBTB41	-30.5828	-30.2799	-2.5959	-2.13051	Yes	-2.36321	569
C8orf7	-41.1444	-17.2114	-3.49826	-1.22459	Yes	-2.36143	570
C5orf42	-42.0768	-15.9905	-3.57793	-1.13996	Yes	-2.35894	571
RTN2	-36.6423	-22.6442	-3.11362	-1.6012	Yes	-2.35741	572
VASP	-17.2601	-46.522	-1.45764	-3.25644	Yes	-2.35704	573
SLC1A1	-40.327	-18.0213	-3.42843	-1.28073	Yes	-2.35458	574
CCDC27	-12.6938	-52.0332	-1.0675	-3.63848	Yes	-2.35299	575
LOC285031	-33.5249	-26.2487	-2.84727	-1.85107	Yes	-2.34917	576
LOC388882	-41.4701	-16.4159	-3.52609	-1.16945	Yes	-2.34777	577
LOC113230	-39.8967	-18.3329	-3.39167	-1.30233	Yes	-2.347	578
TRIM10	-36.1064	-22.9221	-3.06783	-1.62047	Yes	-2.34415	579
LOC387886	-32.7226	-27.0856	-2.77872	-1.90909	Yes	-2.3439	580
CAMKK1	-39.6166	-18.5758	-3.36773	-1.31918	Yes	-2.34345	581
SNX11	-28.0137	-32.8705	-2.3764	-2.3101	Yes	-2.34325	582
GPM6A	-28.6508	-32.0314	-2.43084	-2.25193	Yes	-2.34138	583
LOC389031	-34.1351	-25.2666	-2.89941	-1.78299	Yes	-2.3412	584
ADAD2	-29.5271	-30.8841	-2.50571	-2.1724	Yes	-2.33905	585
PLCZ1	-30.6672	-29.4124	-2.60312	-2.07038	Yes	-2.33675	586
AMIGO1	-30.7154	-29.1801	-2.60723	-2.05428	Yes	-2.33076	587
ANP32A	-36.4697	-22.0858	-3.09887	-1.56249	Yes	-2.33068	588
LOC338799	-23.3548	-38.2268	-1.97836	-2.6814	Yes	-2.32988	589
KIAA1045	-32.7743	-26.4692	-2.78314	-1.86635	Yes	-2.32475	590
SPATA4	-26.89	-33.7088	-2.2804	-2.36821	Yes	-2.3243	591
LRRC9	-31.5556	-27.942	-2.67902	-1.96845	Yes	-2.32373	592
BNIPL	-38.016	-19.9696	-3.23098	-1.41579	Yes	-2.32339	593
HEPHL1	-42.3893	-14.5527	-3.60463	-1.04029	Yes	-2.32246	594
INPP1	-34.1508	-24.6437	-2.90075	-1.73981	Yes	-2.32028	595
DEXI	-19.3542	-42.8141	-1.63656	-2.9994	Yes	-2.31798	596
CTAG2	-31.6406	-27.669	-2.68628	-1.94952	Yes	-2.3179	597
DYRK3	-15.6473	-47.3676	-1.31985	-3.31506	Yes	-2.31745	598
RASSF6	-20.4211	-41.418	-1.72771	-2.90262	Yes	-2.31517	599
SNAP29	-25.8629	-34.5892	-2.19265	-2.42924	Yes	-2.31094	600
LOC388643	-31.0901	-28.1301	-2.63925	-1.98149	Yes	-2.31037	601
LOC402629	-37.3347	-20.3782	-3.17278	-1.44412	Yes	-2.30845	602
TRMT11	-34.9814	-23.213	-2.97171	-1.64063	Yes	-2.30617	603
FHOD1	-15.4831	-47.1145	-1.30582	-3.29751	Yes	-2.30167	604
CDH1	-29.2338	-30.1646	-2.48065	-2.12253	Yes	-2.30159	605
IMMT	-33.5183	-24.8349	-2.8467	-1.75306	Yes	-2.29988	606
DDX11	-30.4016	-28.6588	-2.58043	-2.01814	Yes	-2.29928	607
ANKH	-25.7746	-34.3561	-2.18511	-2.41308	Yes	-2.2991	608
C1orf150	-25.6864	-34.4389	-2.17757	-2.41882	Yes	-2.29819	609
KATNAL2	-30.5557	-28.4063	-2.59359	-2.00063	Yes	-2.29711	610
OR52L1	-35.0041	-22.919	-2.97365	-1.62025	Yes	-2.29695	611
VPS33B	-24.0598	-36.3292	-2.0386	-2.54986	Yes	-2.29423	612
SLC6A20	-31.6872	-26.8956	-2.69026	-1.89591	Yes	-2.29309	613
METTL7B	-39.3799	-17.3507	-3.34751	-1.23424	Yes	-2.29088	614
MOSPD3	-37.3187	-19.8757	-3.1714	-1.40929	Yes	-2.29034	615
DDAH1	-35.4666	-22.1464	-3.01317	-1.56669	Yes	-2.28993	616
TMEM30B	-35.6875	-21.806	-3.03204	-1.5431	Yes	-2.28757	617
AFAP1L2	-34.8668	-22.7929	-2.96192	-1.6115	Yes	-2.28671	618
LOC93463	-29.8586	-28.8822	-2.53403	-2.03362	Yes	-2.28383	619
LOC402490	-26.6475	-32.8219	-2.25968	-2.30673	Yes	-2.28321	620
OSBP2	-31.8449	-26.3975	-2.70374	-1.86138	Yes	-2.28256	621
C4orf30	-39.1082	-17.3802	-3.32429	-1.23629	Yes	-2.28029	622
EPN2	-38.3464	-18.3031	-3.25921	-1.30027	Yes	-2.27974	623
ACOT12	-22.7024	-37.5713	-1.92263	-2.63596	Yes	-2.27929	624
FAM117A	-37.0525	-19.7966	-3.14866	-1.4038	Yes	-2.27623	625
PDXP	-40.4121	-15.6281	-3.4357	-1.11483	Yes	-2.27527	626
PSG8	-26.1749	-33.1582	-2.21931	-2.33004	Yes	-2.27467	627
TSFM	-39.4713	-16.7596	-3.35532	-1.19328	Yes	-2.2743	628
FAM19A1	-39.9766	-16.1367	-3.39849	-1.15009	Yes	-2.27429	629
TCL1B	-40.3449	-15.6763	-3.42996	-1.11817	Yes	-2.27407	630
BCL2L13	-33.6716	-23.8726	-2.8598	-1.68635	Yes	-2.27308	631
TULP4	-27.1147	-31.9152	-2.2996	-2.24388	Yes	-2.27174	632
CYP4F8	-23.1608	-36.758	-1.96179	-2.57959	Yes	-2.27069	633
ARHGDIG	-40.0343	-15.9471	-3.40342	-1.13695	Yes	-2.27019	634
MON1B	-32.2448	-25.5216	-2.7379	-1.80067	Yes	-2.26928	635
LOC388456	-40.063	-15.8261	-3.40587	-1.12856	Yes	-2.26722	636
ZNF219	-26.2939	-32.7459	-2.22947	-2.30146	Yes	-2.26546	637
MAL2	-25.5967	-33.5763	-2.16991	-2.35903	Yes	-2.26447	638
POLG2	-27.7169	-30.9447	-2.35105	-2.1766	Yes	-2.26383	639
LOC387789	-41.3352	-14.0102	-3.51457	-1.00268	Yes	-2.25862	640
GMFB	-38.9617	-16.917	-3.31178	-1.20418	Yes	-2.25798	641
HP1BP3	-35.3695	-21.3304	-3.00487	-1.51013	Yes	-2.2575	642
C1QTNF9	-37.295	-18.9566	-3.16938	-1.34557	Yes	-2.25748	643
MOBKL1A	-38.9747	-16.8811	-3.31289	-1.20169	Yes	-2.25729	644
FOXD4L1	-18.7112	-41.8112	-1.58163	-2.92988	Yes	-2.25575	645
ZSWIM2	-16.3719	-44.679	-1.38175	-3.12868	Yes	-2.25521	646
CHRM4	-39.0004	-16.7808	-3.31509	-1.19474	Yes	-2.25491	647
UXS1	-27.0297	-31.5244	-2.29234	-2.21678	Yes	-2.25456	648
SLC22A20	-40.7114	-14.6247	-3.46127	-1.04528	Yes	-2.25328	649
PTGR1	-36.2228	-20.0956	-3.07777	-1.42453	Yes	-2.25115	650
CASZ1	-34.7581	-21.8623	-2.95263	-1.547	Yes	-2.24982	651
TRIOBP	-31.9443	-25.2996	-2.71223	-1.78528	Yes	-2.24875	652
TTC37	-35.2847	-21.1535	-2.99763	-1.49786	Yes	-2.24774	653
FANCL	-39.3434	-16.1278	-3.34439	-1.14948	Yes	-2.24694	654
SETMAR	-37.672	-18.1237	-3.20159	-1.28783	Yes	-2.24471	655
MTHFD2L	-25.6531	-32.8045	-2.17472	-2.30552	Yes	-2.24012	656
LOC151320	-22.5281	-36.6241	-1.90773	-2.57031	Yes	-2.23902	657
TNKS	-31.123	-26.0287	-2.64206	-1.83582	Yes	-2.23894	658
TOP2B	-36.3766	-19.5498	-3.09091	-1.38669	Yes	-2.2388	659
LCA5	-40.5924	-14.3408	-3.4511	-1.0256	Yes	-2.23835	660
TCTEX1D2	-24.5192	-34.0977	-2.07784	-2.39517	Yes	-2.23651	661
MECR	-20.0867	-39.5183	-1.69914	-2.77093	Yes	-2.23504	662
C1orf156	-39.4002	-15.6991	-3.34924	-1.11975	Yes	-2.2345	663
GPS2	-14.826	-45.9416	-1.24968	-3.2162	Yes	-2.23294	664
CSDE1	-33.621	-22.6982	-2.85548	-1.60494	Yes	-2.23021	665
UBE2S	-35.101	-20.8557	-2.98193	-1.47722	Yes	-2.22958	666
ZNF606	-34.4321	-21.6273	-2.92478	-1.5307	Yes	-2.22774	667
FLJ40113	-34.1733	-21.9208	-2.90267	-1.55105	Yes	-2.22686	668
OSBPL6	-34.5204	-21.4882	-2.93233	-1.52106	Yes	-2.2267	669
LOC284581	-35.1765	-20.6546	-2.98838	-1.46328	Yes	-2.22583	670
SLC2A4RG	-22.9754	-35.6782	-1.94595	-2.50473	Yes	-2.22534	671
ZNF605	-39.0857	-15.6451	-3.32237	-1.11602	Yes	-2.21919	672
BIRC6	-23.8296	-34.4381	-2.01892	-2.41876	Yes	-2.21884	673
ZC3H7B	-25.4932	-32.379	-2.16106	-2.27603	Yes	-2.21854	674
TMBIM6	-28.3786	-28.759	-2.40759	-2.02508	Yes	-2.21633	675
ELA3A	-35.707	-19.7257	-3.0337	-1.39888	Yes	-2.21629	676
LOC400623	-28.8466	-28.1773	-2.44757	-1.98476	Yes	-2.21616	677
LOC389050	-26.006	-31.6537	-2.20488	-2.22575	Yes	-2.21531	678
MS4A5	-30.4525	-26.0778	-2.58477	-1.83922	Yes	-2.212	679
ICA1L	-34.4283	-21.0894	-2.92446	-1.49342	Yes	-2.20894	680
SKI	-32.9419	-22.917	-2.79746	-1.62011	Yes	-2.20879	681
ATOX1	-21.6046	-36.7235	-1.82883	-2.57719	Yes	-2.20301	682
CXorf22	-38.8869	-15.3965	-3.30539	-1.09878	Yes	-2.20209	683
PCDHB6	-25.9436	-31.3189	-2.19954	-2.20254	Yes	-2.20104	684
CACNA2D2	-26.8906	-30.0652	-2.28045	-2.11563	Yes	-2.19804	685
C21orf59	-26.9184	-30.0102	-2.28283	-2.11182	Yes	-2.19732	686
ENO1	-38.9152	-15.1835	-3.3078	-1.08401	Yes	-2.19591	687
ZC3H15	-22.3307	-35.5696	-1.89086	-2.49721	Yes	-2.19403	688
SMYD4	-29.0618	-27.2271	-2.46596	-1.91889	Yes	-2.19242	689
FLJ45300	-35.8207	-18.864	-3.04342	-1.33915	Yes	-2.19128	690
RNASEH2B	-13.9164	-45.8575	-1.17196	-3.21038	Yes	-2.19117	691
VCX2	-34.2831	-20.7342	-2.91205	-1.4688	Yes	-2.19042	692
SFMBT2	-33.2978	-21.8696	-2.82787	-1.5475	Yes	-2.18769	693
KANK2	-35.019	-19.7479	-2.97492	-1.40043	Yes	-2.18767	694
RASA4	-34.8319	-19.9503	-2.95893	-1.41446	Yes	-2.1867	695
UPF3A	-26.1056	-30.6755	-2.21339	-2.15794	Yes	-2.18566	696
DEFB106A	-36.8697	-17.3484	-3.13305	-1.23409	Yes	-2.18357	697
IGF2BP1	-28.7105	-27.3648	-2.43594	-1.92844	Yes	-2.18219	698
RFPL4B	-25.8637	-30.6882	-2.19271	-2.15882	Yes	-2.17577	699
MRPL40	-36.1816	-17.9644	-3.07426	-1.27679	Yes	-2.17552	700
RHBDL2	-36.226	-17.876	-3.07805	-1.27066	Yes	-2.17436	701
FAM126A	-31.188	-24.0771	-2.64761	-1.70053	Yes	-2.17407	702
FLJ41481	-34.4412	-19.9555	-2.92556	-1.41481	Yes	-2.17018	703
TBC1D4	-33.2765	-21.3754	-2.82605	-1.51324	Yes	-2.16965	704
LOC221875	-33.9941	-20.3599	-2.88736	-1.44285	Yes	-2.1651	705
CORIN	-21.7236	-35.4778	-1.839	-2.49084	Yes	-2.16492	706
LRRC2	-32.1858	-22.5526	-2.73286	-1.59485	Yes	-2.16385	707
DHX32	-36.6564	-17.0241	-3.11482	-1.21161	Yes	-2.16321	708
ABCD3	-33.5573	-20.824	-2.85004	-1.47502	Yes	-2.16253	709
CAPNS2	-38.4725	-14.7294	-3.26998	-1.05254	Yes	-2.16126	710
GPC1	-23.5209	-33.1348	-1.99255	-2.32842	Yes	-2.16048	711
TUBGCP5	-31.362	-23.4345	-2.66248	-1.65598	Yes	-2.15923	712
MYADML	-29.3243	-25.946	-2.48838	-1.83008	Yes	-2.15923	713
FAM71D	-23.5749	-33.0188	-1.99716	-2.32038	Yes	-2.15877	714
GPR42P	-37.0002	-16.4656	-3.14419	-1.17289	Yes	-2.15854	715
PCDH10	-31.3091	-23.3971	-2.65796	-1.65339	Yes	-2.15568	716
CELSR1	-25.7469	-30.1945	-2.18274	-2.12459	Yes	-2.15367	717
BAT1	-24.0541	-32.1881	-2.03811	-2.2628	Yes	-2.15045	718
ATP5A1	-28.5528	-26.611	-2.42246	-1.87618	Yes	-2.14932	719
FAM83D	-21.1085	-35.7456	-1.78645	-2.50941	Yes	-2.14793	720
SEC11A	-24.8912	-31.0744	-2.10963	-2.18559	Yes	-2.14761	721
LOC389236	-35.3522	-18.1575	-3.00339	-1.29018	Yes	-2.14679	722
IRGM	-34.8539	-18.7661	-2.96082	-1.33236	Yes	-2.14659	723
DHTKD1	-24.7207	-31.217	-2.09506	-2.19548	Yes	-2.14527	724
INHBC	-38.0419	-14.7171	-3.23319	-1.05169	Yes	-2.14244	725
GPR37L1	-17.6935	-39.7855	-1.49467	-2.78945	Yes	-2.14206	726
ASB14	-29.0176	-25.7189	-2.46218	-1.81434	Yes	-2.13826	727
ZNF30	-33.5306	-20.1416	-2.84776	-1.42772	Yes	-2.13774	728
RNASEK	-17.7849	-39.5369	-1.50248	-2.77222	Yes	-2.13735	729
LOC389369	-27.3887	-27.6918	-2.32301	-1.9511	Yes	-2.13705	730
PARL	-31.8205	-22.1644	-2.70165	-1.56794	Yes	-2.1348	731
CCDC117	-34.183	-19.2509	-2.9035	-1.36597	Yes	-2.13473	732
ZNF420	-23.9671	-31.8119	-2.03067	-2.23672	Yes	-2.13369	733
UGT2B28	-29.6684	-24.714	-2.51778	-1.74468	Yes	-2.13123	734
PDE1A	-38.2513	-14.1254	-3.25108	-1.01067	Yes	-2.13087	735
TMPRSS2	-38.1406	-14.2275	-3.24163	-1.01774	Yes	-2.12968	736
C2orf46	-28.9376	-25.5671	-2.45534	-1.80382	Yes	-2.12958	737
LOC401293	-36.1942	-16.4827	-3.07533	-1.17408	Yes	-2.12471	738
NHLRC2	-35.2146	-17.6268	-2.99163	-1.25338	Yes	-2.12251	739
ACTR8	-36.6956	-15.7877	-3.11817	-1.1259	Yes	-2.12204	740
FAM40B	-33.2776	-19.9626	-2.82615	-1.41531	Yes	-2.12073	741
ETFA	-23.7904	-31.6059	-2.01558	-2.22244	Yes	-2.11901	742
SCRG1	-28.6026	-25.6196	-2.42672	-1.80746	Yes	-2.11709	743
CHRAC1	-36.0374	-16.425	-3.06194	-1.17008	Yes	-2.11601	744
KCNN4	-29.809	-23.9954	-2.52979	-1.69487	Yes	-2.11233	745
RHOBTB3	-34.5247	-18.1797	-2.93269	-1.29171	Yes	-2.1122	746
CKB	-26.0694	-28.5935	-2.21029	-2.01361	Yes	-2.11195	747
C3orf35	-35.2555	-17.1189	-2.99513	-1.21818	Yes	-2.10665	748
C10orf114	-35.2446	-17.1068	-2.9942	-1.21734	Yes	-2.10577	749
LRRC52	-33.2582	-19.5534	-2.82448	-1.38694	Yes	-2.10571	750
PLEKHF2	-37.6196	-14.1613	-3.19711	-1.01316	Yes	-2.10513	751
FBXL13	-30.6989	-22.6536	-2.60582	-1.60185	Yes	-2.10384	752
RP11-114H20.1	-26.3858	-27.8802	-2.23732	-1.96416	Yes	-2.10074	753
COL4A4	-25.1968	-29.3011	-2.13574	-2.06266	Yes	-2.0992	754
PDILT	-31.8682	-21.0477	-2.70572	-1.49053	Yes	-2.09813	755
C7orf63	-20.5523	-34.9691	-1.73892	-2.45558	Yes	-2.09725	756
TMEM132B	-36.571	-15.2085	-3.10752	-1.08575	Yes	-2.09664	757
RBL2	-27.5367	-26.3071	-2.33565	-1.85512	Yes	-2.09538	758
TSPAN9	-28.2346	-25.4459	-2.39528	-1.79542	Yes	-2.09535	759
TUBE1	-36.5549	-15.1818	-3.10615	-1.0839	Yes	-2.09502	760
PURA	-31.176	-21.7058	-2.64659	-1.53615	Yes	-2.09137	761
C1orf52	-25.5379	-28.6444	-2.16488	-2.01714	Yes	-2.09101	762
RAI14	-19.5243	-35.995	-1.65109	-2.52669	Yes	-2.08889	763
LOC388638	-31.8749	-20.7246	-2.7063	-1.46813	Yes	-2.08722	764
SNX7	-28.5557	-24.7983	-2.42271	-1.75053	Yes	-2.08662	765
C4orf43	-23.4958	-31.022	-1.99041	-2.18196	Yes	-2.08618	766
PPP1R3C	-26.3938	-27.437	-2.23801	-1.93345	Yes	-2.08573	767
DDX39	-34.4938	-17.4361	-2.93006	-1.24017	Yes	-2.08511	768
LOC387754	-30.0528	-22.8864	-2.55062	-1.61799	Yes	-2.08431	769
PASD1	-17.5705	-38.2035	-1.48416	-2.67979	Yes	-2.08198	770
LOC388361	-35.7916	-15.6561	-3.04093	-1.11677	Yes	-2.07885	771
GPD2	-36.0357	-15.2794	-3.06179	-1.09067	Yes	-2.07623	772
LOC402461	-25.0855	-28.7743	-2.12623	-2.02615	Yes	-2.07619	773
LSM10	-19.8995	-35.1039	-1.68315	-2.46492	Yes	-2.07403	774
IL4	-32.7199	-19.2999	-2.77849	-1.36937	Yes	-2.07393	775
MAEA	-36.4627	-14.6387	-3.09827	-1.04625	Yes	-2.07226	776
SRCRB4D	-36.0721	-15.1139	-3.0649	-1.07919	Yes	-2.07205	777
ATP5L	-33.2628	-18.5756	-2.82488	-1.31916	Yes	-2.07202	778
IFI35	-34.6751	-16.8119	-2.94554	-1.1969	Yes	-2.07122	779
ZNF93	-21.7029	-32.7666	-1.83723	-2.3029	Yes	-2.07006	780
DOCK6	-23.1084	-30.9727	-1.95731	-2.17854	Yes	-2.06793	781
KIAA0889	-24.4997	-29.1582	-2.07618	-2.05276	Yes	-2.06447	782
RRH	-17.6252	-37.6277	-1.48884	-2.63988	Yes	-2.06436	783
ZNF558	-15.1372	-40.6693	-1.27626	-2.85072	Yes	-2.06349	784
BIN2	-35.6355	-15.4043	-3.02759	-1.09932	Yes	-2.06346	785
HCRTR2	-34.6307	-16.6402	-2.94175	-1.18499	Yes	-2.06337	786
FLJ12595	-30.0015	-22.3324	-2.54624	-1.57958	Yes	-2.06291	787
TKT	-27.2636	-25.7001	-2.31232	-1.81304	Yes	-2.06268	788
LOC389638	-34.7251	-16.4223	-2.94981	-1.16989	Yes	-2.05985	789
FAM184A	-21.3863	-32.8415	-1.81018	-2.30809	Yes	-2.05913	790
ZCCHC2	-29.377	-22.9906	-2.49288	-1.62521	Yes	-2.05905	791
GPNMB	-17.2242	-37.9303	-1.45457	-2.66085	Yes	-2.05771	792
RNF170	-12.9524	-43.165	-1.0896	-3.02373	Yes	-2.05667	793
EAF2	-36.0972	-14.5828	-3.06704	-1.04238	Yes	-2.05471	794
NHEDC1	-28.6789	-23.69	-2.43324	-1.6737	Yes	-2.05347	795
PIAS4	-24.4128	-28.8966	-2.06875	-2.03462	Yes	-2.05169	796
PPIL3	-23.4461	-30.0784	-1.98616	-2.11655	Yes	-2.05135	797
WSB2	-24.7291	-28.4826	-2.09578	-2.00593	Yes	-2.05085	798
B3GALT1	-35.7997	-14.836	-3.04162	-1.05992	Yes	-2.05077	799
GLCE	-17.6924	-37.1383	-1.49458	-2.60595	Yes	-2.05027	800
C1orf192	-22.4359	-31.213	-1.89985	-2.1952	Yes	-2.04753	801
ZNF271	-28.686	-23.4462	-2.43384	-1.65679	Yes	-2.04532	802
NDUFA6	-25.6102	-27.1761	-2.17106	-1.91536	Yes	-2.04321	803
PLTP	-13.4419	-41.9754	-1.13142	-2.94126	Yes	-2.03634	804
LOC387983	-28.4473	-23.3687	-2.41345	-1.65142	Yes	-2.03244	805
DDX17	-28.0749	-23.7607	-2.38163	-1.67859	Yes	-2.03011	806
MRPL16	-25.0477	-27.4783	-2.123	-1.93631	Yes	-2.02965	807
LOC402199	-23.3882	-29.4816	-1.98121	-2.07518	Yes	-2.0282	808
TMEM59	-32.5259	-18.2043	-2.76192	-1.29342	Yes	-2.02767	809
IL17RE	-24.716	-27.7219	-2.09466	-1.95319	Yes	-2.02392	810
TAC3	-23.2475	-29.4417	-1.9692	-2.07241	Yes	-2.0208	811
RASGRP1	-26.5561	-25.24	-2.25187	-1.78114	Yes	-2.01651	812
C6orf170	-26.807	-24.8303	-2.27331	-1.75274	Yes	-2.01303	813
C17orf85	-30.1501	-20.6306	-2.55894	-1.46161	Yes	-2.01027	814
PIGA	-27.1652	-24.3034	-2.30391	-1.71622	Yes	-2.01006	815
UHRF2	-29.4673	-21.4544	-2.5006	-1.51872	Yes	-2.00966	816
C1orf141	-12.9847	-41.7619	-1.09236	-2.92646	Yes	-2.00941	817
ZNF560	-18.0169	-35.5478	-1.5223	-2.4957	Yes	-2.009	818
DNAJA3	-13.8896	-40.6307	-1.16968	-2.84805	Yes	-2.00886	819
LOC284121	-29.1192	-21.7699	-2.47085	-1.54059	Yes	-2.00572	820
OR56A5	-18.9825	-34.2335	-1.6048	-2.40459	Yes	-2.00469	821
IBTK	-32.218	-17.9188	-2.73562	-1.27363	Yes	-2.00462	822
NKX2-1	-27.2593	-23.9966	-2.31195	-1.69495	Yes	-2.00345	823
CMTM8	-33.9821	-15.6836	-2.88634	-1.11868	Yes	-2.00251	824
PLD5	-26.1637	-25.2068	-2.21835	-1.77884	Yes	-1.99859	825
GRAMD2	-20.9705	-31.6014	-1.77466	-2.22212	Yes	-1.99839	826
PPP1R14A	-30.9082	-19.3394	-2.62371	-1.3721	Yes	-1.9979	827
ADAMTS3	-28.3146	-22.5204	-2.40211	-1.59262	Yes	-1.99736	828
TMEM63C	-27.5158	-23.4825	-2.33387	-1.65931	Yes	-1.99659	829
FGF13	-31.0644	-19.1052	-2.63705	-1.35587	Yes	-1.99646	830
LUZP2	-33.2162	-16.4523	-2.8209	-1.17197	Yes	-1.99643	831
EFNA1	-29.4601	-21.0689	-2.49998	-1.492	Yes	-1.99599	832
WARS2	-26.062	-25.244	-2.20966	-1.78142	Yes	-1.99554	833
PICK1	-13.5176	-40.6665	-1.13789	-2.85053	Yes	-1.99421	834
LOC389834	-24.5087	-27.1158	-2.07695	-1.91118	Yes	-1.99406	835
C11orf74	-20.2505	-32.3336	-1.71313	-2.27288	Yes	-1.99301	836
BTBD9	-14.3406	-39.542	-1.20821	-2.77258	Yes	-1.99039	837
SSBP2	-18.5311	-34.3605	-1.56623	-2.41339	Yes	-1.98981	838
MXRA5	-30.7148	-19.3287	-2.60718	-1.37137	Yes	-1.98928	839
LOC389624	-18.3345	-34.575	-1.54944	-2.42826	Yes	-1.98885	840
LOC285713	-24.6218	-26.8008	-2.08661	-1.88934	Yes	-1.98798	841
ADAMTS7	-25.786	-25.3299	-2.18608	-1.78738	Yes	-1.98673	842
LOC339025	-25.9349	-25.1388	-2.1988	-1.77413	Yes	-1.98647	843
TMEM185A	-24.2315	-27.2284	-2.05327	-1.91898	Yes	-1.98612	844
PIGP	-17.4752	-35.5003	-1.47602	-2.4924	Yes	-1.98421	845
SOAT1	-34.4323	-14.4744	-2.9248	-1.03486	Yes	-1.97983	846
TMEM176B	-34.6791	-14.1697	-2.94588	-1.01373	Yes	-1.97981	847
TFF3	-28.9217	-21.2008	-2.45399	-1.50114	Yes	-1.97756	848
TCP11L2	-31.3218	-18.1101	-2.65904	-1.28689	Yes	-1.97296	849
LOC402527	-22.0855	-29.4929	-1.86992	-2.07596	Yes	-1.97294	850
CXorf50	-33.1133	-15.8998	-2.8121	-1.13367	Yes	-1.97289	851
KRTAP9-4	-31.4597	-17.8524	-2.67083	-1.26902	Yes	-1.96993	852
LOC399708	-32.3528	-16.6559	-2.74713	-1.18609	Yes	-1.96661	853
FLJ26484	-30.6427	-18.719	-2.60102	-1.3291	Yes	-1.96506	854
DKFZp566H0824	-33.3827	-15.3266	-2.83512	-1.09394	Yes	-1.96453	855
FLJ36644	-30.6333	-18.7079	-2.60022	-1.32833	Yes	-1.96428	856
KCTD17	-14.8062	-38.2053	-1.24798	-2.67992	Yes	-1.96395	857
PGLYRP3	-19.5138	-32.3833	-1.65019	-2.27633	Yes	-1.96326	858
CARM1	-26.7294	-23.4447	-2.26668	-1.65669	Yes	-1.96168	859
PLAC1	-23.7333	-27.1032	-2.0107	-1.91031	Yes	-1.9605	860
KIAA1143	-18.7814	-33.0987	-1.58762	-2.32592	Yes	-1.95677	861
SPAG7	-26.7484	-23.2794	-2.2683	-1.64524	Yes	-1.95677	862
ADPGK	-20.8009	-30.5999	-1.76016	-2.1527	Yes	-1.95643	863
CPN1	-31.0465	-17.9406	-2.63552	-1.27514	Yes	-1.95533	864
TTC13	-21.2229	-30.0295	-1.79622	-2.11316	Yes	-1.95469	865
KLHL36	-29.4701	-19.7516	-2.50084	-1.40068	Yes	-1.95076	866
CNOT6	-18.507	-33.2315	-1.56418	-2.33512	Yes	-1.94965	867
GBP2	-24.528	-25.8004	-2.0786	-1.81999	Yes	-1.94929	868
SCUBE3	-16.5896	-35.532	-1.40036	-2.4946	Yes	-1.94748	869
LIPI	-15.9882	-36.26	-1.34897	-2.54506	Yes	-1.94702	870
KLHL8	-29.165	-20.0123	-2.47477	-1.41875	Yes	-1.94676	871
SFTA2	-26.8017	-22.8719	-2.27286	-1.61698	Yes	-1.94492	872
LOC390669	-25.1926	-24.819	-2.13538	-1.75196	Yes	-1.94367	873
PRLHR	-24.4794	-25.6965	-2.07444	-1.81279	Yes	-1.94362	874
TRIP11	-29.4508	-19.5661	-2.49919	-1.38782	Yes	-1.94351	875
GLP1R	-26.5428	-23.1022	-2.25074	-1.63295	Yes	-1.94184	876
GALNT4	-26.5384	-23.1008	-2.25036	-1.63285	Yes	-1.94161	877
DNHD2	-30.2953	-18.4677	-2.57134	-1.31168	Yes	-1.94151	878
CSGLCA-T	-13.5588	-39.0484	-1.14141	-2.73836	Yes	-1.93988	879
EEFSEC	-31.7689	-16.5875	-2.69724	-1.18134	Yes	-1.93929	880
WDR40A	-23.082	-27.2496	-1.95505	-1.92045	Yes	-1.93775	881
THOC5	-26.8096	-22.6241	-2.27353	-1.59981	Yes	-1.93667	882
TEX264	-20.892	-29.8948	-1.76795	-2.10382	Yes	-1.93588	883
HDAC5	-26.6438	-22.745	-2.25937	-1.60818	Yes	-1.93377	884
UBE2J2	-22.8433	-27.4127	-1.93466	-1.93176	Yes	-1.93321	885
EFNA2	-28.4955	-20.4406	-2.41757	-1.44844	Yes	-1.93301	886
RANBP3	-27.5514	-21.599	-2.33691	-1.52874	Yes	-1.93283	887
CIAPIN1	-29.7731	-18.8422	-2.52673	-1.33764	Yes	-1.93218	888
AAK1	-14.901	-37.1546	-1.25609	-2.60708	Yes	-1.93158	889
GNG11	-32.7404	-15.1471	-2.78025	-1.08149	Yes	-1.93087	890
SRGAP3	-29.9886	-18.4991	-2.54514	-1.31386	Yes	-1.9295	891
DMRTA2	-24.4452	-25.3177	-2.07152	-1.78653	Yes	-1.92903	892
NOL4	-27.4921	-21.5326	-2.33184	-1.52414	Yes	-1.92799	893
FLJ33610	-27.5078	-21.5051	-2.33319	-1.52224	Yes	-1.92771	894
LOC388248	-26.195	-23.0246	-2.22102	-1.62757	Yes	-1.9243	895
LOC388625	-28.6271	-20.0138	-2.42881	-1.41886	Yes	-1.92383	896
MAST3	-25.2984	-24.1005	-2.14442	-1.70215	Yes	-1.92328	897
GYG1	-28.1371	-20.575	-2.38695	-1.45776	Yes	-1.92236	898
ERGIC2	-31.2492	-16.7103	-2.65284	-1.18986	Yes	-1.92135	899
LOC442030	-26.5905	-22.4053	-2.25482	-1.58464	Yes	-1.91973	900
TTC16	-25.7057	-23.4916	-2.17922	-1.65995	Yes	-1.91958	901
TRPC5	-30.3059	-17.8026	-2.57225	-1.26558	Yes	-1.91891	902
LOC401384	-21.1343	-29.0836	-1.78864	-2.04758	Yes	-1.91811	903
PPP2R1B	-33.1815	-14.1971	-2.81793	-1.01563	Yes	-1.91678	904
CLDN6	-31.0063	-16.865	-2.63209	-1.20058	Yes	-1.91633	905
RAMP3	-26.5611	-22.2708	-2.2523	-1.57532	Yes	-1.91381	906
ERMN	-22.0634	-27.8029	-1.86802	-1.9588	Yes	-1.91341	907
C12orf26	-23.1724	-26.4327	-1.96278	-1.86383	Yes	-1.9133	908
CHD2	-15.8461	-35.4603	-1.33684	-2.48963	Yes	-1.91323	909
TBC1D23	-25.156	-23.9186	-2.13225	-1.68954	Yes	-1.9109	910
MESDC2	-11.9666	-40.0454	-1.00538	-2.80747	Yes	-1.90643	911
C1orf58	-30.2629	-17.4575	-2.56857	-1.24165	Yes	-1.90511	912
NDUFA10	-29.9905	-17.7477	-2.5453	-1.26177	Yes	-1.90353	913
ZNF436	-21.0018	-28.7963	-1.77732	-2.02767	Yes	-1.9025	914
HSD17B6	-26.6329	-21.7343	-2.25843	-1.53813	Yes	-1.89828	915
CAPS	-23.8043	-25.1986	-2.01677	-1.77827	Yes	-1.89752	916
C1orf62	-24.9474	-23.7332	-2.11443	-1.67669	Yes	-1.89556	917
GRK7	-30.153	-17.3101	-2.55918	-1.23143	Yes	-1.89531	918
XKR6	-29.2646	-18.3747	-2.48328	-1.30523	Yes	-1.89426	919
C6orf130	-26.4026	-21.8978	-2.23876	-1.54946	Yes	-1.89411	920
DHX34	-32.0605	-14.8378	-2.72215	-1.06005	Yes	-1.8911	921
TMEM189-UBE2V1	-32.0864	-14.7682	-2.72437	-1.05522	Yes	-1.8898	922
ZNF182	-26.0796	-22.1599	-2.21116	-1.56763	Yes	-1.8894	923
C1orf87	-29.8894	-17.4368	-2.53667	-1.24022	Yes	-1.88844	924
NCRNA00095	-21.9191	-27.1759	-1.8557	-1.91534	Yes	-1.88552	925
SETD1B	-24.3917	-24.0701	-2.06695	-1.70004	Yes	-1.8835	926
ZNF239	-31.0621	-15.8441	-2.63685	-1.12981	Yes	-1.88333	927
MAGEL2	-18.0497	-31.7613	-1.52511	-2.23321	Yes	-1.87916	928
TRIM15	-20.7954	-28.3437	-1.7597	-1.9963	Yes	-1.878	929
MGC13057	-17.5101	-32.3341	-1.479	-2.27291	Yes	-1.87596	930
LOC345378	-12.4718	-38.5173	-1.04854	-2.70154	Yes	-1.87504	931
ICK	-17.5587	-32.2412	-1.48315	-2.26647	Yes	-1.87481	932
CDGAP	-23.8009	-24.5326	-2.01648	-1.73211	Yes	-1.87429	933
RAB8B	-17.8543	-31.858	-1.50841	-2.23991	Yes	-1.87416	934
C6orf70	-20.5579	-28.5257	-1.7394	-2.00892	Yes	-1.87416	935
TXNDC17	-23.5934	-24.7767	-1.99874	-1.74903	Yes	-1.87389	936
CLDN20	-25.6857	-22.1244	-2.17751	-1.56517	Yes	-1.87134	937
TCHH	-16.9767	-32.8527	-1.43343	-2.30887	Yes	-1.87115	938
SLC25A21	-15.7163	-34.4003	-1.32574	-2.41614	Yes	-1.87094	939
FAM71F1	-26.3017	-21.3421	-2.23013	-1.51094	Yes	-1.87054	940
GDI2	-25.5451	-22.2614	-2.1655	-1.57466	Yes	-1.87008	941
ATP10A	-22.5006	-25.94	-1.90538	-1.82967	Yes	-1.86753	942
C3orf63	-20.554	-28.2658	-1.73906	-1.9909	Yes	-1.86498	943
MEIS3	-19.4906	-29.5654	-1.64822	-2.08098	Yes	-1.8646	944
TLR1	-28.209	-18.8112	-2.39309	-1.33549	Yes	-1.86429	945
NHLRC1	-30.7739	-15.5604	-2.61223	-1.11014	Yes	-1.86119	946
PLSCR5	-30.173	-16.2865	-2.56089	-1.16047	Yes	-1.86068	947
DENND4C	-25.231	-22.3297	-2.13866	-1.5794	Yes	-1.85903	948
MATK	-24.1872	-23.5776	-2.04948	-1.6659	Yes	-1.85769	949
ITPR1	-30.2259	-16.1249	-2.56541	-1.14927	Yes	-1.85734	950
PCYT2	-19.4989	-29.3273	-1.64892	-2.06448	Yes	-1.8567	951
ZER1	-17.7888	-31.3575	-1.50282	-2.20522	Yes	-1.85402	952
MDP-1	-24.2159	-23.4047	-2.05193	-1.65392	Yes	-1.85292	953
GP2	-28.7747	-17.7589	-2.44142	-1.26254	Yes	-1.85198	954
ZDHHC12	-30.9136	-15.0924	-2.62417	-1.0777	Yes	-1.85093	955
OR6K6	-20.0199	-28.3708	-1.69344	-1.99817	Yes	-1.84581	956
KRT73	-29.495	-16.6817	-2.50296	-1.18787	Yes	-1.84542	957
C1orf35	-16.6484	-32.3741	-1.40538	-2.27569	Yes	-1.84054	958
PNRC1	-21.7017	-26.1315	-1.83712	-1.84294	Yes	-1.84003	959
KCNA3	-25.6472	-21.233	-2.17422	-1.50337	Yes	-1.8388	960
TRIM59	-16.053	-33.029	-1.35451	-2.32109	Yes	-1.8378	961
ZMYM3	-27.6111	-18.7505	-2.34201	-1.33128	Yes	-1.83665	962
PCGF6	-16.7547	-32.1268	-1.41446	-2.25854	Yes	-1.8365	963
NCCRP1	-23.1733	-24.2112	-1.96285	-1.70982	Yes	-1.83634	964
HINT3	-16.6897	-32.1805	-1.40891	-2.26226	Yes	-1.83559	965
C2orf67	-24.3829	-22.6973	-2.0662	-1.60488	Yes	-1.83554	966
B3GNT6	-20.2021	-27.8368	-1.709	-1.96116	Yes	-1.83508	967
C1orf194	-24.7753	-22.1847	-2.09972	-1.56935	Yes	-1.83454	968
TRIAP1	-17.2997	-31.3572	-1.46103	-2.2052	Yes	-1.83311	969
ALDH2	-31.2883	-14.1081	-2.65618	-1.00946	Yes	-1.83282	970
LOC388104	-17.8663	-30.6135	-1.50944	-2.15364	Yes	-1.83154	971
BIRC2	-28.4205	-17.5392	-2.41117	-1.24731	Yes	-1.82924	972
EIF2A	-29.2914	-16.4567	-2.48557	-1.17228	Yes	-1.82892	973
MICB	-25.7166	-20.8192	-2.18015	-1.47469	Yes	-1.82742	974
LOC388291	-30.8359	-14.4391	-2.61753	-1.03241	Yes	-1.82497	975
C17orf52	-26.7443	-19.4434	-2.26795	-1.37932	Yes	-1.82363	976
JARID1A	-29.5366	-15.9836	-2.50652	-1.13948	Yes	-1.823	977
CDH8	-12.6266	-36.8243	-1.06176	-2.58418	Yes	-1.82297	978
FH	-21.6612	-25.6635	-1.83367	-1.8105	Yes	-1.82208	979
PSME4	-16.4927	-32.0111	-1.39208	-2.25052	Yes	-1.8213	980
ZNF658B	-23.1161	-23.8303	-1.95796	-1.68342	Yes	-1.82069	981
TNNI1	-15.2335	-33.5195	-1.28449	-2.35509	Yes	-1.81979	982
PPP4R1	-28.0206	-17.7175	-2.377	-1.25967	Yes	-1.81834	983
WNT3A	-27.1884	-18.7422	-2.30589	-1.33071	Yes	-1.8183	984
ELP4	-20.6005	-26.8381	-1.74304	-1.89192	Yes	-1.81748	985
PBX2	-28.4982	-17.0924	-2.4178	-1.21634	Yes	-1.81707	986
LOC339875	-24.2229	-22.3605	-2.05253	-1.58153	Yes	-1.81703	987
MRFAP1L1	-23.0345	-23.8078	-1.951	-1.68186	Yes	-1.81643	988
VN1R5	-22.6077	-24.2566	-1.91453	-1.71297	Yes	-1.81375	989
INTS12	-25.7666	-20.3474	-2.18442	-1.44198	Yes	-1.8132	990
CRTAP	-19.3335	-28.2566	-1.63479	-1.99026	Yes	-1.81252	991
TBC1D19	-21.5565	-25.4284	-1.82472	-1.79421	Yes	-1.80946	992
KLHDC4	-13.739	-35.0558	-1.15681	-2.46159	Yes	-1.8092	993
GPR77	-18.3975	-29.3075	-1.55482	-2.06311	Yes	-1.80896	994
KSR1	-20.6039	-26.562	-1.74333	-1.87279	Yes	-1.80806	995
CAPRIN2	-27.7659	-17.6492	-2.35523	-1.25494	Yes	-1.80509	996
METAP2	-29.2	-15.866	-2.47776	-1.13133	Yes	-1.80454	997
KIAA0825	-22.3875	-24.2599	-1.89572	-1.7132	Yes	-1.80446	998
KIAA0753	-25.9419	-19.8667	-2.1994	-1.40866	Yes	-1.80403	999
MGC87631	-18.5459	-28.9762	-1.5675	-2.04014	Yes	-1.80382	1000
TOX3	-25.7623	-20.0734	-2.18406	-1.42299	Yes	-1.80352	1001
PAK2	-28.0286	-17.2541	-2.37768	-1.22755	Yes	-1.80262	1002
RBKS	-21.7352	-25.008	-1.83999	-1.76506	Yes	-1.80252	1003
PRKG2	-13.2274	-35.4713	-1.1131	-2.49039	Yes	-1.80174	1004
LOC392582	-17.7992	-29.8309	-1.5037	-2.09939	Yes	-1.80155	1005
SCRN3	-23.0252	-23.2607	-1.9502	-1.64394	Yes	-1.79707	1006
LOC153441	-22.6182	-23.734	-1.91543	-1.67675	Yes	-1.79609	1007
PI4KAP2	-28.3475	-16.5478	-2.40493	-1.17859	Yes	-1.79176	1008
TLK2	-23.1162	-22.9844	-1.95798	-1.62478	Yes	-1.79138	1009
SCAND3	-27.4357	-17.6537	-2.32702	-1.25526	Yes	-1.79114	1010
ATP6V1H	-19.4243	-27.489	-1.64254	-1.93705	Yes	-1.78979	1011
AP1M2	-22.6994	-23.4042	-1.92236	-1.65388	Yes	-1.78812	1012
ACVR2B	-23.8484	-21.9423	-2.02053	-1.55254	Yes	-1.78654	1013
PIGN	-27.1424	-17.8605	-2.30197	-1.26958	Yes	-1.78578	1014
RNF24	-23.2385	-22.645	-1.96843	-1.60126	Yes	-1.78484	1015
BAHD1	-23.3115	-22.4591	-1.97466	-1.58837	Yes	-1.78151	1016
GPR137	-28.9187	-15.5447	-2.45373	-1.10906	Yes	-1.78139	1017
SLC6A19	-25.3938	-19.8869	-2.15257	-1.41006	Yes	-1.78132	1018
LOC154907	-24.5281	-20.9464	-2.07861	-1.48351	Yes	-1.78106	1019
GDPD3	-19.955	-26.4695	-1.68789	-1.86637	Yes	-1.77713	1020
DNAJB6	-25.3224	-19.8348	-2.14647	-1.40645	Yes	-1.77646	1021
SLA2	-12.0201	-36.2106	-1.00995	-2.54164	Yes	-1.7758	1022
AZGP1	-15.3517	-32.0795	-1.29459	-2.25527	Yes	-1.77493	1023
CLIC5	-26.3293	-18.5436	-2.2325	-1.31694	Yes	-1.77472	1024
CS	-25.5184	-19.5351	-2.16321	-1.38568	Yes	-1.77445	1025
EIF1AY	-20.582	-25.5955	-1.74146	-1.80579	Yes	-1.77362	1026
ROM1	-21.0878	-24.9687	-1.78468	-1.76233	Yes	-1.77351	1027
EDNRA	-14.2783	-33.305	-1.20288	-2.34022	Yes	-1.77155	1028
RWDD3	-22.5506	-23.0783	-1.90965	-1.63129	Yes	-1.77047	1029
C14orf81	-26.1172	-18.6704	-2.21437	-1.32573	Yes	-1.77005	1030
MEF2A	-27.28	-17.2146	-2.31372	-1.22482	Yes	-1.76927	1031
CDK2	-23.6333	-21.6856	-2.00216	-1.53475	Yes	-1.76845	1032
NADSYN1	-19.5796	-26.6167	-1.65582	-1.87658	Yes	-1.7662	1033
DNTT	-21.5365	-24.1997	-1.82301	-1.70903	Yes	-1.76602	1034
ZMYND10	-21.0929	-24.7103	-1.78511	-1.74443	Yes	-1.76477	1035
FGD5	-20.9535	-24.8688	-1.7732	-1.75541	Yes	-1.76431	1036
SLC25A32	-22.5054	-22.9547	-1.90579	-1.62273	Yes	-1.76426	1037
FCHO1	-15.8064	-31.2107	-1.33345	-2.19504	Yes	-1.76424	1038
RAD50	-28.5883	-15.3755	-2.4255	-1.09733	Yes	-1.76141	1039
TRAM1	-14.0746	-33.2569	-1.18548	-2.33688	Yes	-1.76118	1040
CCT8L2	-19.3283	-26.7582	-1.63434	-1.88638	Yes	-1.76036	1041
BHLHB8	-25.6543	-18.9584	-2.17483	-1.34569	Yes	-1.76026	1042
FAF2	-24.5934	-20.2159	-2.08419	-1.43286	Yes	-1.75853	1043
RNF186	-17.4105	-29.0363	-1.47049	-2.04431	Yes	-1.7574	1044
LOC389562	-29.034	-14.6937	-2.46358	-1.05006	Yes	-1.75682	1045
SLC22A18	-24.3453	-20.3951	-2.06299	-1.44529	Yes	-1.75414	1046
GPRIN2	-21.8297	-23.4695	-1.84806	-1.65841	Yes	-1.75323	1047
PBRM1	-14.0353	-33.0428	-1.18212	-2.32204	Yes	-1.75208	1048
PNPLA8	-18.6721	-27.2298	-1.57828	-1.91908	Yes	-1.74868	1049
C10orf118	-23.441	-21.3507	-1.98573	-1.51153	Yes	-1.74863	1050
KIAA0495	-22.4518	-22.5541	-1.90121	-1.59496	Yes	-1.74809	1051
SLC12A5	-15.9128	-30.5771	-1.34253	-2.15112	Yes	-1.74683	1052
C14orf116	-22.2081	-22.8092	-1.88039	-1.61264	Yes	-1.74651	1053
CBX7	-26.3586	-17.6681	-2.235	-1.25625	Yes	-1.74563	1054
ATP1B4	-24.6301	-19.7803	-2.08732	-1.40267	Yes	-1.745	1055
HPSE	-12.533	-34.6868	-1.05377	-2.43601	Yes	-1.74489	1056
FLJ45445	-23.7679	-20.8092	-2.01366	-1.47399	Yes	-1.74382	1057
ACTA1	-26.0105	-17.966	-2.20526	-1.2769	Yes	-1.74108	1058
MLF1	-17.987	-27.841	-1.51975	-1.96145	Yes	-1.7406	1059
CCNB1IP1	-28.335	-15.0872	-2.40386	-1.07734	Yes	-1.7406	1060
LOC388421	-27.0424	-16.6794	-2.29342	-1.18771	Yes	-1.74056	1061
C3orf1	-16.1178	-30.1387	-1.36005	-2.12073	Yes	-1.74039	1062
GOLGA6B	-13.5605	-33.2865	-1.14155	-2.33894	Yes	-1.74025	1063
C11orf57	-25.7218	-18.2682	-2.1806	-1.29785	Yes	-1.73922	1064
PCBP4	-16.806	-29.1548	-1.41885	-2.05252	Yes	-1.73569	1065
OR3A1	-24.7117	-19.3535	-2.09429	-1.37308	Yes	-1.73369	1066
LRRC41	-28.7124	-14.383	-2.4361	-1.02853	Yes	-1.73231	1067
IL29	-26.0955	-17.5629	-2.21252	-1.24896	Yes	-1.73074	1068
TMEM68	-15.9655	-30.0444	-1.34704	-2.11419	Yes	-1.73061	1069
KIF5C	-19.08	-26.1851	-1.61313	-1.84666	Yes	-1.72989	1070
DYRK2	-24.9727	-18.6822	-2.11659	-1.32655	Yes	-1.72157	1071
INSC	-28.5075	-14.3168	-2.4186	-1.02393	Yes	-1.72126	1072
CD84	-25.7605	-17.6919	-2.1839	-1.2579	Yes	-1.7209	1073
AADAC	-17.9072	-27.3426	-1.51293	-1.9269	Yes	-1.71991	1074
C20orf185	-17.3631	-28.0112	-1.46645	-1.97324	Yes	-1.71985	1075
SESTD1	-26.4814	-16.6889	-2.24549	-1.18837	Yes	-1.71693	1076
ELL2	-21.3798	-22.818	-1.80962	-1.61325	Yes	-1.71144	1077
GPR65	-24.9021	-18.4572	-2.11056	-1.31095	Yes	-1.71076	1078
YIPF4	-18.2195	-26.6646	-1.53961	-1.8799	Yes	-1.70976	1079
TBC1D20	-22.2129	-21.7325	-1.8808	-1.538	Yes	-1.7094	1080
SLURP1	-20.5914	-23.6841	-1.74227	-1.67329	Yes	-1.70778	1081
ADAM20	-14.0029	-31.7252	-1.17935	-2.23071	Yes	-1.70503	1082
EPHX2	-24.9237	-18.2604	-2.11241	-1.29731	Yes	-1.70486	1083
PSD2	-13.2986	-32.5771	-1.11918	-2.28976	Yes	-1.70447	1084
PLCB1	-20.4786	-23.7245	-1.73262	-1.67608	Yes	-1.70435	1085
NF2	-19.7907	-24.5679	-1.67386	-1.73455	Yes	-1.7042	1086
XPO5	-14.9807	-30.4408	-1.2629	-2.14167	Yes	-1.70228	1087
C12orf70	-13.2253	-32.5889	-1.11292	-2.29058	Yes	-1.70175	1088
FTH1	-25.5603	-17.3441	-2.16679	-1.23379	Yes	-1.70029	1089
C22orf34	-18.2962	-26.2896	-1.54617	-1.8539	Yes	-1.70003	1090
ZNF320	-22.1798	-21.4961	-1.87797	-1.52161	Yes	-1.69979	1091
TTLL9	-22.2671	-21.3762	-1.88543	-1.5133	Yes	-1.69937	1092
IGSF21	-18.4526	-26.0638	-1.55953	-1.83825	Yes	-1.69889	1093
DIAPH2	-18.9421	-25.4178	-1.60135	-1.79347	Yes	-1.69741	1094
PRDM5	-13.7841	-31.7491	-1.16066	-2.23237	Yes	-1.69651	1095
TSN	-18.0835	-26.4371	-1.528	-1.86413	Yes	-1.69606	1096
OR6M1	-24.0741	-19.01	-2.03982	-1.34927	Yes	-1.69454	1097
C9orf131	-23.378	-19.7836	-1.98034	-1.4029	Yes	-1.69162	1098
LONP1	-15.5272	-29.45	-1.30959	-2.07299	Yes	-1.69129	1099
MAP2K1	-20.737	-23.0241	-1.7547	-1.62753	Yes	-1.69112	1100
EMID2	-16.5802	-28.1426	-1.39955	-1.98236	Yes	-1.69096	1101
LOC339316	-16.8483	-27.7622	-1.42246	-1.95598	Yes	-1.68922	1102
LOC344709	-26.937	-15.2285	-2.28442	-1.08713	Yes	-1.68578	1103
WBP2P1	-22.3029	-20.8885	-1.88849	-1.47949	Yes	-1.68399	1104
SYNGAP1	-19.9722	-23.7552	-1.68936	-1.67822	Yes	-1.68379	1105
FAM123C	-24.7285	-17.7313	-2.09573	-1.26063	Yes	-1.67818	1106
RETNLB	-15.6543	-28.8672	-1.32045	-2.03259	Yes	-1.67652	1107
CPSF2	-20.8628	-22.4449	-1.76545	-1.58739	Yes	-1.67642	1108
B3GNTL1	-18.8894	-24.8702	-1.59685	-1.75551	Yes	-1.67618	1109
HEATR6	-27.5497	-14.1917	-2.33677	-1.01526	Yes	-1.67602	1110
LGI4	-18.9433	-24.7951	-1.60146	-1.7503	Yes	-1.67588	1111
TGFBR1	-20.1347	-23.3092	-1.70324	-1.6473	Yes	-1.67527	1112
NRTN	-25.4031	-16.8008	-2.15336	-1.19613	Yes	-1.67475	1113
FXN	-22.8446	-19.9181	-1.93477	-1.41223	Yes	-1.6735	1114
PDF	-27.4126	-14.2823	-2.32505	-1.02154	Yes	-1.6733	1115
PCM1	-20.9319	-22.2169	-1.77135	-1.57158	Yes	-1.67147	1116
TDRD9	-15.734	-28.5774	-1.32726	-2.0125	Yes	-1.66988	1117
MAP3K4	-14.9973	-29.4739	-1.26431	-2.07464	Yes	-1.66948	1118
FLJ45721	-21.6151	-21.2405	-1.82973	-1.50389	Yes	-1.66681	1119
MAP3K7	-15.4129	-28.874	-1.29982	-2.03305	Yes	-1.66644	1120
OR4A5	-24.4587	-17.7042	-2.07268	-1.25875	Yes	-1.66572	1121
ATG2B	-14.1614	-30.3813	-1.1929	-2.13755	Yes	-1.66522	1122
PRR13	-25.0768	-16.9034	-2.12549	-1.20324	Yes	-1.66436	1123
FAM150A	-26.8184	-14.7452	-2.27429	-1.05363	Yes	-1.66396	1124
OR7A17	-17.0018	-26.8227	-1.43558	-1.89086	Yes	-1.66322	1125
DPY19L1	-25.2452	-16.6258	-2.13988	-1.184	Yes	-1.66194	1126
LOC149351	-20.2176	-22.6945	-1.71033	-1.60469	Yes	-1.65751	1127
ALPK1	-20.6553	-22.1436	-1.74772	-1.5665	Yes	-1.65711	1128
TPPP2	-25.3071	-16.4002	-2.14516	-1.16836	Yes	-1.65676	1129
MFSD1	-22.3741	-19.844	-1.89457	-1.40709	Yes	-1.65083	1130
PFTK2	-14.9078	-29.0261	-1.25667	-2.0436	Yes	-1.65013	1131
LOC389438	-18.8932	-24.059	-1.59717	-1.69927	Yes	-1.64822	1132
ORC3L	-25.201	-16.2826	-2.13609	-1.16021	Yes	-1.64815	1133
YPEL2	-26.8251	-14.2567	-2.27486	-1.01977	Yes	-1.64731	1134
MTCH1	-13.561	-30.6034	-1.1416	-2.15294	Yes	-1.64727	1135
DLL4	-24.4264	-17.1787	-2.06992	-1.22232	Yes	-1.64612	1136
RAB33B	-26.099	-15.053	-2.21282	-1.07497	Yes	-1.64389	1137
C4orf40	-25.8641	-15.3277	-2.19275	-1.09401	Yes	-1.64338	1138
LOC341370	-14.9547	-28.7407	-1.26068	-2.02382	Yes	-1.64225	1139
DLGAP2	-13.1737	-30.8858	-1.10851	-2.17252	Yes	-1.64051	1140
TDRKH	-18.6913	-24.0644	-1.57992	-1.69965	Yes	-1.63979	1141
LOC391711	-17.7033	-25.2375	-1.49551	-1.78097	Yes	-1.63824	1142
UGT2B11	-21.0458	-21.071	-1.78108	-1.49214	Yes	-1.63661	1143
TXLNB	-26.4127	-14.4046	-2.23962	-1.03002	Yes	-1.63482	1144
MLKL	-22.7088	-18.9546	-1.92317	-1.34543	Yes	-1.6343	1145
TMEM106C	-25.3386	-15.7012	-2.14785	-1.1199	Yes	-1.63387	1146
SGSM3	-25.939	-14.9313	-2.19915	-1.06653	Yes	-1.63284	1147
PDXK	-22.4864	-19.1683	-1.90417	-1.36025	Yes	-1.63221	1148
CDKAL1	-25.7427	-15.1361	-2.18238	-1.08073	Yes	-1.63155	1149
F10	-21.8669	-19.8377	-1.85124	-1.40665	Yes	-1.62894	1150
ADI1	-24.632	-16.4263	-2.08748	-1.17017	Yes	-1.62882	1151
TSEN2	-15.8745	-27.2174	-1.33926	-1.91822	Yes	-1.62874	1152
WDR69	-17.0551	-25.6858	-1.44013	-1.81205	Yes	-1.62609	1153
ADH6	-22.0506	-19.4629	-1.86693	-1.38067	Yes	-1.6238	1154
LILRB3	-17.9584	-24.4199	-1.51731	-1.72429	Yes	-1.6208	1155
TAF6L	-11.9851	-31.704	-1.00696	-2.22923	Yes	-1.6181	1156
C5orf30	-17.3198	-25.059	-1.46274	-1.7686	Yes	-1.61567	1157
HIST1H3C	-12.1009	-31.4803	-1.01685	-2.21373	Yes	-1.61529	1158
RGL3	-26.2791	-13.9908	-2.22821	-1.00134	Yes	-1.61477	1159
CDKN2B	-26.0393	-14.2266	-2.20772	-1.01768	Yes	-1.6127	1160
FLJ32063	-15.73	-26.9214	-1.32692	-1.8977	Yes	-1.61231	1161
BIVM	-20.0119	-21.6225	-1.69275	-1.53037	Yes	-1.61156	1162
COQ9	-21.3282	-19.9802	-1.80521	-1.41653	Yes	-1.61087	1163
TIAF1	-19.9012	-21.7173	-1.68329	-1.53695	Yes	-1.61012	1164
C7orf50	-15.2997	-27.3374	-1.29015	-1.92654	Yes	-1.60834	1165
C9orf43	-12.335	-30.9651	-1.03685	-2.17801	Yes	-1.60743	1166
LOC388305	-22.1561	-18.7211	-1.87595	-1.32924	Yes	-1.6026	1167
FRYL	-12.6572	-30.3958	-1.06438	-2.13855	Yes	-1.60147	1168
C10orf35	-14.347	-28.1748	-1.20876	-1.98459	Yes	-1.59667	1169
SLC41A1	-15.1364	-27.1967	-1.2762	-1.91678	Yes	-1.59649	1170
PCDHGA8	-16.3658	-25.5974	-1.38124	-1.80592	Yes	-1.59358	1171
IL12RB1	-21.834	-18.7986	-1.84843	-1.33462	Yes	-1.59152	1172
LGI2	-23.4966	-16.7445	-1.99047	-1.19223	Yes	-1.59135	1173
CYB5A	-24.1849	-15.8959	-2.04928	-1.1334	Yes	-1.59134	1174
SCOC	-21.4649	-19.2357	-1.81689	-1.36492	Yes	-1.5909	1175
CARM1L	-22.3716	-18.0964	-1.89436	-1.28594	Yes	-1.59015	1176
NFIA	-22.8553	-17.4612	-1.93568	-1.24191	Yes	-1.5888	1177
NLRC5	-21.2584	-19.4166	-1.79925	-1.37746	Yes	-1.58836	1178
LOC389129	-18.7135	-22.5527	-1.58182	-1.59486	Yes	-1.58834	1179
CPT1C	-23.1132	-17.0681	-1.95772	-1.21466	Yes	-1.58619	1180
PRKD2	-22.5415	-17.7234	-1.90887	-1.26008	Yes	-1.58448	1181
OR4N2	-23.2563	-16.8226	-1.96995	-1.19764	Yes	-1.58379	1182
NDRG3	-14.1131	-28.0772	-1.18877	-1.97782	Yes	-1.5833	1183
IHH	-25.4467	-14.0929	-2.15709	-1.00841	Yes	-1.58275	1184
EGFL8	-21.609	-18.7915	-1.8292	-1.33413	Yes	-1.58166	1185
G6PC	-13.8215	-28.3875	-1.16385	-1.99933	Yes	-1.58159	1186
HMMR	-22.3058	-17.9241	-1.88873	-1.274	Yes	-1.58137	1187
ACACA	-24.5313	-15.1543	-2.07888	-1.08199	Yes	-1.58044	1188
TSPAN15	-21.2212	-19.1806	-1.79607	-1.3611	Yes	-1.57859	1189
CATSPER2	-24.6512	-14.886	-2.08913	-1.06339	Yes	-1.57626	1190
MAL	-19.0192	-21.8221	-1.60794	-1.54421	Yes	-1.57608	1191
SLC26A7	-17.0205	-24.2587	-1.43717	-1.71312	Yes	-1.57514	1192
UBTFL2	-25.3335	-14.0115	-2.14742	-1.00277	Yes	-1.57509	1193
PRF1	-20.6012	-19.8135	-1.7431	-1.40497	Yes	-1.57404	1194
LOC134466	-13.1868	-28.9514	-1.10963	-2.03842	Yes	-1.57403	1195
ARRDC4	-23.7472	-15.8498	-2.01189	-1.13021	Yes	-1.57105	1196
SYTL3	-23.5689	-16.0247	-1.99665	-1.14233	Yes	-1.56949	1197
GNPTG	-21.5557	-18.5009	-1.82465	-1.31398	Yes	-1.56931	1198
LOC402626	-19.9701	-20.4109	-1.68918	-1.44639	Yes	-1.56778	1199
HUWE1	-18.7055	-21.919	-1.58113	-1.55093	Yes	-1.56603	1200
AP3M1	-20.6928	-19.4172	-1.75093	-1.3775	Yes	-1.56422	1201
SDCCAG3	-22.724	-16.9062	-1.92446	-1.20343	Yes	-1.56395	1202
LRRC67	-24.4606	-14.7112	-2.07283	-1.05127	Yes	-1.56205	1203
SLC25A37	-19.478	-20.8371	-1.64713	-1.47593	Yes	-1.56153	1204
GNG12	-13.2349	-28.4	-1.11374	-2.0002	Yes	-1.55697	1205
PARP9	-12.5836	-29.2004	-1.0581	-2.05568	Yes	-1.55689	1206
FOXG1	-11.9142	-29.9782	-1.0009	-2.1096	Yes	-1.55525	1207
TMED2	-21.2527	-18.4434	-1.79877	-1.30999	Yes	-1.55438	1208
ARMCX6	-14.3701	-26.8555	-1.21073	-1.89313	Yes	-1.55193	1209
NLGN4Y	-20.2692	-19.5717	-1.71473	-1.38821	Yes	-1.55147	1210
C6orf134	-17.0167	-23.5684	-1.43685	-1.66526	Yes	-1.55106	1211
ACTC1	-20.6974	-19.0014	-1.75132	-1.34868	Yes	-1.55	1212
SELS	-17.5782	-22.7958	-1.48483	-1.61171	Yes	-1.54827	1213
LOC388635	-18.5328	-21.6146	-1.56638	-1.52982	Yes	-1.5481	1214
BTBD10	-21.3332	-18.1568	-1.80564	-1.29013	Yes	-1.54788	1215
CXorf39	-18.3886	-21.7412	-1.55406	-1.5386	Yes	-1.54633	1216
FAM173A	-24.0734	-14.7082	-2.03976	-1.05106	Yes	-1.54541	1217
PRDM7	-13.427	-27.8137	-1.13015	-1.95956	Yes	-1.54485	1218
TMEM131	-19.4589	-20.3589	-1.64551	-1.44278	Yes	-1.54415	1219
CITED1	-19.832	-19.8652	-1.67738	-1.40856	Yes	-1.54297	1220
VPS72	-15.7986	-24.7653	-1.33278	-1.74823	Yes	-1.54051	1221
OR4C11	-13.5709	-27.4499	-1.14244	-1.93434	Yes	-1.53839	1222
PRDM2	-20.6153	-18.727	-1.7443	-1.32965	Yes	-1.53698	1223
LOC286186	-20.0114	-19.4454	-1.69271	-1.37946	Yes	-1.53608	1224
SHROOM1	-23.5223	-15.1003	-1.99267	-1.07825	Yes	-1.53546	1225
ANKRD32	-18.6185	-21.0915	-1.5737	-1.49357	Yes	-1.53363	1226
PNPLA2	-18.9984	-20.6206	-1.60616	-1.46092	Yes	-1.53354	1227
GCET2	-19.0038	-20.5239	-1.60662	-1.45422	Yes	-1.53042	1228
NCAPH	-18.7506	-20.8155	-1.58499	-1.47443	Yes	-1.52971	1229
SHROOM3	-22.5988	-16.0196	-1.91377	-1.14197	Yes	-1.52787	1230
ID4	-18.9025	-20.4477	-1.59796	-1.44894	Yes	-1.52345	1231
NUP210L	-18.7473	-20.6343	-1.58471	-1.46187	Yes	-1.52329	1232
ZNF583	-19.3703	-19.8606	-1.63793	-1.40824	Yes	-1.52308	1233
C9orf150	-22.1063	-16.4751	-1.87169	-1.17355	Yes	-1.52262	1234
STK11	-17.4047	-22.1955	-1.47	-1.5701	Yes	-1.52005	1235
FAM170A	-17.8214	-21.6571	-1.5056	-1.53277	Yes	-1.51919	1236
FLJ12684	-20.7958	-17.9823	-1.75973	-1.27803	Yes	-1.51888	1237
LOC339685	-15.4755	-24.4549	-1.30517	-1.72672	Yes	-1.51595	1238
IFNA2	-22.5586	-15.7219	-1.91033	-1.12134	Yes	-1.51583	1239
TRPM6	-17.6094	-21.7827	-1.48749	-1.54148	Yes	-1.51448	1240
TMEM202	-17.2395	-22.1551	-1.45589	-1.5673	Yes	-1.51159	1241
SLC35D1	-22.0646	-16.2006	-1.86813	-1.15452	Yes	-1.51133	1242
RASEF	-17.2115	-22.171	-1.45349	-1.5684	Yes	-1.51094	1243
MRPL44	-14.8194	-25.1172	-1.24911	-1.77263	Yes	-1.51087	1244
LOC401121	-19.3777	-19.4725	-1.63857	-1.38133	Yes	-1.50995	1245
KLHL25	-23.586	-14.2678	-1.99811	-1.02053	Yes	-1.50932	1246
HN1L	-22.7821	-15.2547	-1.92943	-1.08895	Yes	-1.50919	1247
DYM	-17.8062	-21.3233	-1.5043	-1.50964	Yes	-1.50697	1248
FRAT2	-23.5549	-14.2203	-1.99545	-1.01724	Yes	-1.50635	1249
NPHS1	-15.3366	-24.3214	-1.2933	-1.71747	Yes	-1.50539	1250
TSC22D1	-12.2322	-28.1086	-1.02807	-1.98	Yes	-1.50403	1251
LOC132969	-23.1919	-14.5711	-1.96444	-1.04156	Yes	-1.503	1252
SIGIRR	-16.9527	-22.2583	-1.43138	-1.57445	Yes	-1.50292	1253
KLRK1	-21.0116	-17.254	-1.77817	-1.22754	Yes	-1.50285	1254
ACOT8	-13.8384	-25.9884	-1.16531	-1.83302	Yes	-1.49916	1255
CAPZA2	-17.461	-21.4796	-1.47481	-1.52047	Yes	-1.49764	1256
HR	-12.3237	-27.7855	-1.03589	-1.9576	Yes	-1.49675	1257
LOC399768	-22.4739	-15.2437	-1.9031	-1.08819	Yes	-1.49565	1258
POU6F2	-15.3642	-23.9953	-1.29566	-1.69486	Yes	-1.49526	1259
LIPT1	-18.7323	-19.7985	-1.58343	-1.40393	Yes	-1.49368	1260
VPS37A	-23.2807	-14.1922	-1.97203	-1.0153	Yes	-1.49366	1261
NGRN	-23.2244	-14.2604	-1.96722	-1.02003	Yes	-1.49362	1262
EFEMP1	-18.213	-20.3571	-1.53905	-1.44266	Yes	-1.49086	1263
SGSM1	-20.9675	-16.959	-1.7744	-1.20709	Yes	-1.49075	1264
hCG_2023776	-17.5194	-21.1763	-1.4798	-1.49944	Yes	-1.48962	1265
CEP97	-21.0638	-16.7808	-1.78262	-1.19474	Yes	-1.48868	1266
B3GAT3	-20.1969	-17.8456	-1.70856	-1.26855	Yes	-1.48856	1267
HIST1H2AG	-17.4469	-21.1625	-1.4736	-1.49849	Yes	-1.48604	1268
ZNF783	-14.716	-24.4883	-1.24028	-1.72903	Yes	-1.48466	1269
HIST1H1T	-17.5094	-20.987	-1.47895	-1.48632	Yes	-1.48263	1270
TIMM10	-21.4377	-16.1425	-1.81457	-1.15049	Yes	-1.48253	1271
QDPR	-18.8512	-19.3201	-1.59359	-1.37077	Yes	-1.48218	1272
TFEB	-21.1244	-16.5053	-1.7878	-1.17564	Yes	-1.48172	1273
DLX6	-20.4235	-17.3658	-1.72792	-1.23529	Yes	-1.48161	1274
OR51E2	-21.319	-16.25	-1.80443	-1.15795	Yes	-1.48119	1275
LOC440464	-21.8948	-15.5391	-1.85362	-1.10866	Yes	-1.48114	1276
SLC39A6	-15.1155	-23.8587	-1.27442	-1.68539	Yes	-1.4799	1277
MAT2B	-14.5881	-24.502	-1.22935	-1.72999	Yes	-1.47967	1278
ACSL6	-17.6909	-20.6357	-1.49445	-1.46197	Yes	-1.47821	1279
TRAF6	-21.6674	-15.6003	-1.8342	-1.11291	Yes	-1.47355	1280
EGR4	-16.7479	-21.6467	-1.41388	-1.53205	Yes	-1.47297	1281
BACE2	-22.027	-15.1294	-1.86492	-1.08027	Yes	-1.47259	1282
IL28B	-19.2681	-18.4657	-1.6292	-1.31154	Yes	-1.47037	1283
CXorf42	-15.1569	-23.515	-1.27795	-1.66157	Yes	-1.46976	1284
LOC339529	-20.1862	-17.2849	-1.70765	-1.22969	Yes	-1.46867	1285
HNRNPH3	-14.2534	-24.5814	-1.20076	-1.73549	Yes	-1.46812	1286
ZNF776	-19.2932	-18.3533	-1.63135	-1.30375	Yes	-1.46755	1287
DKFZP686I15217	-20.6301	-16.619	-1.74557	-1.18352	Yes	-1.46455	1288
GCS1	-19.7583	-17.6774	-1.67108	-1.25689	Yes	-1.46399	1289
ZNF114	-19.3765	-18.1084	-1.63846	-1.28677	Yes	-1.46262	1290
ZNF608	-21.9668	-14.9028	-1.85978	-1.06456	Yes	-1.46217	1291
hCG_2045899	-15.9515	-22.2927	-1.34584	-1.57683	Yes	-1.46134	1292
GPR68	-16.5875	-21.3153	-1.40018	-1.50908	Yes	-1.45463	1293
ATP13A2	-21.6615	-15.021	-1.83369	-1.07275	Yes	-1.45322	1294
P2RY14	-19.8083	-17.2162	-1.67535	-1.22492	Yes	-1.45014	1295
PMP22CD	-17.2246	-20.3978	-1.45461	-1.44547	Yes	-1.45004	1296
SPI1	-13.8114	-24.5398	-1.163	-1.73261	Yes	-1.4478	1297
MRGPRX1	-17.8178	-19.5933	-1.5053	-1.38971	Yes	-1.4475	1298
C11orf54	-14.5855	-23.5331	-1.22913	-1.66282	Yes	-1.44598	1299
TNIP2	-18.854	-18.2225	-1.59382	-1.29468	Yes	-1.44425	1300
KIF9	-18.6156	-18.4778	-1.57345	-1.31238	Yes	-1.44292	1301
CRYGB	-20.7129	-15.8672	-1.75264	-1.13141	Yes	-1.44202	1302
ZNF658	-16.8414	-20.5855	-1.42187	-1.45849	Yes	-1.44018	1303
PDE3B	-15.0025	-22.8424	-1.26476	-1.61494	Yes	-1.43985	1304
PHTF1	-14.3819	-23.5971	-1.21173	-1.66726	Yes	-1.43949	1305
WDR65	-15.6667	-22.0097	-1.32151	-1.55721	Yes	-1.43936	1306
C14orf2	-20.3987	-16.0901	-1.7258	-1.14686	Yes	-1.43633	1307
LOC120105	-15.3485	-22.2284	-1.29432	-1.57237	Yes	-1.43335	1308
ZNF600	-21.5003	-14.607	-1.81991	-1.04405	Yes	-1.43198	1309
ZNF223	-14.863	-22.7495	-1.25284	-1.6085	Yes	-1.43067	1310
GLYCTK	-14.0563	-23.7163	-1.18392	-1.67552	Yes	-1.42972	1311
HECA	-13.6952	-24.081	-1.15307	-1.7008	Yes	-1.42693	1312
COL29A1	-18.6686	-17.8974	-1.57799	-1.27215	Yes	-1.42507	1313
LOC389332	-18.6586	-17.909	-1.57713	-1.27295	Yes	-1.42504	1314
GPSM2	-16.8782	-20.0912	-1.42502	-1.42422	Yes	-1.42462	1315
C7orf53	-13.2364	-24.5543	-1.11387	-1.73361	Yes	-1.42374	1316
ZBTB4	-19.7006	-16.5502	-1.66615	-1.17876	Yes	-1.42245	1317
METTL8	-20.2353	-15.8476	-1.71184	-1.13005	Yes	-1.42095	1318
GATAD2A	-15.9281	-21.1322	-1.34384	-1.49639	Yes	-1.42011	1319
LOC399851	-14.3554	-23.0604	-1.20947	-1.63005	Yes	-1.41976	1320
ASPN	-16.9147	-19.8892	-1.42813	-1.41022	Yes	-1.41918	1321
RIPK4	-19.5918	-16.5521	-1.65686	-1.17889	Yes	-1.41787	1322
ZNF581	-17.2787	-19.3798	-1.45923	-1.37491	Yes	-1.41707	1323
GPSN2	-15.4717	-21.6024	-1.30485	-1.52898	Yes	-1.41691	1324
RNF114	-14.012	-23.3643	-1.18013	-1.65112	Yes	-1.41562	1325
DNAJC18	-13.0433	-24.5056	-1.09737	-1.73023	Yes	-1.4138	1326
ZNF778	-16.0919	-20.7045	-1.35783	-1.46674	Yes	-1.41229	1327
ATF3	-17.0481	-19.5103	-1.43953	-1.38395	Yes	-1.41174	1328
TMPRSS12	-17.2773	-19.1834	-1.45911	-1.36129	Yes	-1.4102	1329
TMEM179B	-17.8288	-18.4199	-1.50623	-1.30837	Yes	-1.4073	1330
OR4F4	-20.6829	-14.8557	-1.75008	-1.06129	Yes	-1.40568	1331
ZNF169	-14.3741	-22.6111	-1.21107	-1.5989	Yes	-1.40498	1332
DCTN3	-16.8474	-19.5543	-1.42238	-1.387	Yes	-1.40469	1333
CHST8	-19.1913	-16.6642	-1.62264	-1.18666	Yes	-1.40465	1334
SIDT2	-18.7259	-17.2211	-1.58288	-1.22527	Yes	-1.40407	1335
NDUFA9	-15.4373	-21.2505	-1.30191	-1.50459	Yes	-1.40325	1336
FAM111A	-19.2085	-16.5769	-1.62411	-1.18061	Yes	-1.40236	1337
HIST1H2BD	-13.2665	-23.8774	-1.11644	-1.68669	Yes	-1.40156	1338
DUPD1	-17.5572	-18.5803	-1.48303	-1.31948	Yes	-1.40126	1339
GSTT2	-18.3458	-17.5639	-1.55041	-1.24903	Yes	-1.39972	1340
KRT75	-20.9025	-14.3709	-1.76884	-1.02768	Yes	-1.39826	1341
TAS2R10	-19.7142	-15.8258	-1.66731	-1.12854	Yes	-1.39793	1342
UBE2NL	-16.8061	-19.3881	-1.41885	-1.37548	Yes	-1.39717	1343
DEFB125	-17.9488	-17.9689	-1.51649	-1.27711	Yes	-1.3968	1344
NOBOX	-16.5467	-19.6844	-1.39669	-1.39602	Yes	-1.39636	1345
OR2D3	-21.1577	-13.9836	-1.79065	-1.00083	Yes	-1.39574	1346
LOC391705	-12.5016	-24.608	-1.05109	-1.73733	Yes	-1.39421	1347
EFHA1	-18.3078	-17.4224	-1.54716	-1.23922	Yes	-1.39319	1348
C14orf1	-18.8342	-16.7466	-1.59213	-1.19237	Yes	-1.39225	1349
RNF149	-15.2947	-21.0405	-1.28972	-1.49003	Yes	-1.38987	1350
IGHMBP2	-18.1764	-17.46	-1.53593	-1.24183	Yes	-1.38888	1351
SVOP	-19.7769	-15.4595	-1.67267	-1.10315	Yes	-1.38791	1352
TULP3	-13.7262	-22.9136	-1.15571	-1.61988	Yes	-1.3878	1353
TUBA3C	-18.0895	-17.4726	-1.5285	-1.2427	Yes	-1.3856	1354
PCDHB4	-14.2766	-22.1193	-1.20274	-1.56482	Yes	-1.38378	1355
UBR1	-20.2321	-14.6882	-1.71157	-1.04968	Yes	-1.38062	1356
RP3-402G11.5	-20.4512	-14.3807	-1.73028	-1.02836	Yes	-1.37932	1357
hCG_1657980	-12.7409	-23.8263	-1.07153	-1.68314	Yes	-1.37734	1358
RFX2	-18.9801	-16.1325	-1.6046	-1.1498	Yes	-1.3772	1359
FAM90A1	-17.1146	-18.3357	-1.44521	-1.30253	Yes	-1.37387	1360
OLFM4	-13.009	-23.3748	-1.09444	-1.65185	Yes	-1.37314	1361
DCST1	-16.0108	-19.6689	-1.3509	-1.39495	Yes	-1.37292	1362
KCNH5	-18.5355	-16.5446	-1.56661	-1.17837	Yes	-1.37249	1363
BCAS3	-18.8473	-16.1555	-1.59325	-1.1514	Yes	-1.37233	1364
JOSD1	-17.766	-17.487	-1.50087	-1.2437	Yes	-1.37228	1365
TBC1D21	-14.2287	-21.8335	-1.19865	-1.545	Yes	-1.37183	1366
MFSD2	-12.3234	-24.1758	-1.03587	-1.70737	Yes	-1.37162	1367
SLITRK6	-14.5981	-21.3255	-1.2302	-1.50979	Yes	-1.37	1368
LOC133993	-13.6389	-22.4716	-1.14826	-1.58924	Yes	-1.36875	1369
SOST	-19.7915	-14.8288	-1.67392	-1.05943	Yes	-1.36667	1370
DSC1	-20.0888	-14.4002	-1.69932	-1.02971	Yes	-1.36452	1371
LIME1	-13.3355	-22.7198	-1.12233	-1.60644	Yes	-1.36439	1372
ERCC6L	-17.3687	-17.7158	-1.46692	-1.25956	Yes	-1.36324	1373
FLJ43980	-15.1389	-20.4499	-1.27642	-1.44909	Yes	-1.36275	1374
LOC401268	-20.0012	-14.3951	-1.69184	-1.02936	Yes	-1.3606	1375
RHOH	-14.4222	-21.2575	-1.21518	-1.50507	Yes	-1.36013	1376
LMF2	-16.5137	-18.452	-1.39387	-1.31059	Yes	-1.35223	1377
LOC151174	-12.6612	-23.1932	-1.06472	-1.63926	Yes	-1.35199	1378
SRGAP2P1	-12.675	-23.1577	-1.0659	-1.6368	Yes	-1.35135	1379
CAMSAP1L1	-14.3147	-21.0614	-1.20599	-1.49148	Yes	-1.34873	1380
TMEM108	-19.7911	-14.2242	-1.67389	-1.01751	Yes	-1.3457	1381
C19orf39	-14.5573	-20.6257	-1.22672	-1.46127	Yes	-1.344	1382
PRPS1L1	-14.3917	-20.7835	-1.21258	-1.47221	Yes	-1.34239	1383
VILL	-14.0151	-21.1895	-1.1804	-1.50036	Yes	-1.34038	1384
LOC340246	-13.7534	-21.4827	-1.15804	-1.52068	Yes	-1.33936	1385
COX11	-12.1495	-23.447	-1.02101	-1.65685	Yes	-1.33893	1386
GPR123	-11.9132	-23.6403	-1.00082	-1.67025	Yes	-1.33553	1387
STAT4	-18.5045	-15.4752	-1.56396	-1.10424	Yes	-1.3341	1388
SLCO1A2	-15.6071	-18.9285	-1.31641	-1.34363	Yes	-1.33002	1389
PPP2R3B	-13.7661	-21.1939	-1.15912	-1.50066	Yes	-1.32989	1390
CALCRL	-13.0713	-21.9751	-1.09976	-1.55481	Yes	-1.32729	1391
FBN3	-16.6576	-17.5508	-1.40617	-1.24812	Yes	-1.32714	1392
MRS2	-18.9784	-14.5938	-1.60445	-1.04313	Yes	-1.32379	1393
TOM1L2	-14.7045	-19.8313	-1.2393	-1.40621	Yes	-1.32275	1394
PRPS2	-14.9374	-19.4761	-1.2592	-1.38158	Yes	-1.32039	1395
EFEMP2	-15.3355	-18.9649	-1.29321	-1.34615	Yes	-1.31968	1396
PEX7	-13.8522	-20.715	-1.16648	-1.46747	Yes	-1.31697	1397
PAPD1	-13.4765	-21.1725	-1.13438	-1.49918	Yes	-1.31678	1398
FHAD1	-19.1802	-14.0604	-1.62169	-1.00616	Yes	-1.31393	1399
LOC389697	-17.5228	-15.9814	-1.48008	-1.13932	Yes	-1.3097	1400
CCNI	-15.6784	-18.2206	-1.32251	-1.29455	Yes	-1.30853	1401
MTRR	-13.1963	-21.2716	-1.11044	-1.50605	Yes	-1.30825	1402
NEUROD6	-14.5976	-19.4115	-1.23017	-1.3771	Yes	-1.30363	1403
C1orf213	-17.0778	-16.1963	-1.44207	-1.15422	Yes	-1.29814	1404
FCGBP	-13.8403	-20.1609	-1.16546	-1.42906	Yes	-1.29726	1405
N4BP2L2	-13.5769	-20.432	-1.14296	-1.44785	Yes	-1.2954	1406
FOXJ1	-15.9833	-17.4634	-1.34855	-1.24206	Yes	-1.29531	1407
LRRC47	-17.1264	-16.0336	-1.44622	-1.14295	Yes	-1.29459	1408
PHLDB2	-18.153	-14.7571	-1.53393	-1.05446	Yes	-1.29419	1409
SSX9	-13.6703	-20.2659	-1.15094	-1.43633	Yes	-1.29364	1410
FLJ37798	-13.1026	-20.9416	-1.10244	-1.48318	Yes	-1.29281	1411
PCID2	-18.7356	-13.9765	-1.58371	-1.00034	Yes	-1.29203	1412
ADRA2C	-12.7154	-21.3597	-1.06936	-1.51216	Yes	-1.29076	1413
GPR97	-12.8965	-21.1127	-1.08483	-1.49504	Yes	-1.28993	1414
NT5DC3	-17.36	-15.5597	-1.46618	-1.11009	Yes	-1.28814	1415
GJD4	-16.1653	-17.0266	-1.36411	-1.21178	Yes	-1.28794	1416
C2orf61	-18.0493	-14.6468	-1.52507	-1.04681	Yes	-1.28594	1417
C6orf150	-15.1392	-18.1464	-1.27643	-1.28941	Yes	-1.28292	1418
ZNF45	-17.0189	-15.8103	-1.43704	-1.12746	Yes	-1.28225	1419
C5orf26	-13.6697	-19.9294	-1.15089	-1.413	Yes	-1.28195	1420
FAM115A	-17.1679	-15.5926	-1.44977	-1.11238	Yes	-1.28107	1421
BCL11A	-18.4081	-14.0633	-1.55573	-1.00636	Yes	-1.28105	1422
ITM2B	-18.3014	-14.1633	-1.54661	-1.01329	Yes	-1.27995	1423
NUDT14	-17.9308	-14.5924	-1.51495	-1.04304	Yes	-1.27899	1424
LOC284395	-17.7208	-14.8306	-1.497	-1.05955	Yes	-1.27828	1425
DAXX	-15.5552	-17.4707	-1.31198	-1.24256	Yes	-1.27727	1426
SGCG	-17.6668	-14.8475	-1.49239	-1.06073	Yes	-1.27656	1427
MGC34774	-15.7992	-17.0615	-1.33283	-1.2142	Yes	-1.27352	1428
LOC392512	-12.3435	-21.2896	-1.03758	-1.5073	Yes	-1.27244	1429
HIST1H2AH	-18.1239	-14.1208	-1.53145	-1.01035	Yes	-1.2709	1430
NBL1	-15.8301	-16.9121	-1.33546	-1.20385	Yes	-1.26966	1431
GLT25D1	-16.9698	-15.42	-1.43284	-1.10041	Yes	-1.26663	1432
MMP9	-12.4224	-21.0106	-1.04432	-1.48795	Yes	-1.26614	1433
TCTA	-16.5881	-15.8235	-1.40023	-1.12838	Yes	-1.2643	1434
BCDIN3D	-12.5262	-20.8278	-1.05319	-1.47529	Yes	-1.26424	1435
SNURF	-16.5727	-15.8119	-1.39891	-1.12758	Yes	-1.26325	1436
TANC1	-15.0097	-17.6928	-1.26537	-1.25796	Yes	-1.26167	1437
KCNA1	-15.0557	-17.5868	-1.2693	-1.25062	Yes	-1.25996	1438
PLEKHA9	-16.1607	-16.1593	-1.36371	-1.15166	Yes	-1.25769	1439
CNFN	-17.8841	-14.0039	-1.51096	-1.00224	Yes	-1.2566	1440
UBXN1	-17.7763	-14.1364	-1.50175	-1.01143	Yes	-1.25659	1441
LOC390638	-15.9272	-16.3161	-1.34376	-1.16253	Yes	-1.25315	1442
INSM2	-16.3183	-15.824	-1.37718	-1.12842	Yes	-1.2528	1443
RGS18	-12.7854	-20.1451	-1.07534	-1.42796	Yes	-1.25165	1444
GRLF1	-12.7791	-20.0693	-1.0748	-1.4227	Yes	-1.24875	1445
C4orf15	-15.9948	-15.9741	-1.34954	-1.13882	Yes	-1.24418	1446
MC4R	-12.2316	-20.5895	-1.02802	-1.45877	Yes	-1.24339	1447
PALM3	-16.7581	-15.0036	-1.41475	-1.07154	Yes	-1.24315	1448
SEPHS2	-17.1238	-14.4801	-1.446	-1.03526	Yes	-1.24063	1449
IFI44L	-12.8489	-19.7414	-1.08076	-1.39998	Yes	-1.24037	1450
CCDC134	-15.045	-17.0268	-1.26839	-1.2118	Yes	-1.24009	1451
FNDC6	-13.8121	-18.4437	-1.16306	-1.31001	Yes	-1.23653	1452
ATP5H	-13.4384	-18.8594	-1.13113	-1.33883	Yes	-1.23498	1453
HLX	-13.357	-18.9494	-1.12417	-1.34507	Yes	-1.23462	1454
ZNF224	-14.498	-17.5239	-1.22165	-1.24625	Yes	-1.23395	1455
LANCL1	-17.083	-14.2957	-1.44251	-1.02247	Yes	-1.23249	1456
SAR1A	-12.4423	-19.8861	-1.04602	-1.41001	Yes	-1.22801	1457
NF1	-15.6616	-15.8261	-1.32107	-1.12856	Yes	-1.22482	1458
LOC441049	-13.375	-18.5921	-1.12571	-1.32031	Yes	-1.22301	1459
RP11-165H20.1	-15.8523	-15.4598	-1.33736	-1.10317	Yes	-1.22027	1460
C4orf16	-14.698	-16.8419	-1.23874	-1.19898	Yes	-1.21886	1461
POP1	-16.0245	-15.1803	-1.35207	-1.0838	Yes	-1.21794	1462
MRPS18B	-14.2968	-17.2677	-1.20447	-1.2285	Yes	-1.21648	1463
KLF4	-12.1337	-19.9	-1.01966	-1.41097	Yes	-1.21531	1464
COX6B2	-13.7806	-17.7822	-1.16036	-1.26416	Yes	-1.21226	1465
DOHH	-13.2002	-18.4337	-1.11077	-1.30932	Yes	-1.21005	1466
ECE2	-13.7964	-17.5987	-1.16171	-1.25144	Yes	-1.20658	1467
IFNG	-15.1846	-15.7754	-1.28032	-1.12504	Yes	-1.20268	1468
LOC284120	-16.2317	-14.4771	-1.36978	-1.03505	Yes	-1.20241	1469
PLCXD1	-14.1845	-16.9653	-1.19488	-1.20753	Yes	-1.2012	1470
KLC4	-15.0204	-15.9297	-1.26629	-1.13574	Yes	-1.20102	1471
PSD3	-15.4862	-15.3433	-1.30609	-1.09509	Yes	-1.20059	1472
VWA5B1	-13.7151	-17.5242	-1.15476	-1.24628	Yes	-1.20052	1473
HPS5	-11.925	-19.7278	-1.00183	-1.39903	Yes	-1.20043	1474
PNLDC1	-15.5564	-15.1893	-1.31209	-1.08441	Yes	-1.19825	1475
ATPAF2	-12.2645	-19.2029	-1.03083	-1.36264	Yes	-1.19674	1476
CDH11	-13.3841	-17.8185	-1.12649	-1.26667	Yes	-1.19658	1477
JUB	-15.6397	-15.0151	-1.3192	-1.07234	Yes	-1.19577	1478
LOC401051	-15.018	-15.7109	-1.26609	-1.12057	Yes	-1.19333	1479
LOC401444	-16.0672	-14.2981	-1.35573	-1.02264	Yes	-1.18918	1480
SLC16A4	-12.9371	-18.1181	-1.0883	-1.28744	Yes	-1.18787	1481
C21orf94	-15.6232	-14.8029	-1.31779	-1.05763	Yes	-1.18771	1482
ND5	-14.9556	-15.5914	-1.26075	-1.11229	Yes	-1.18652	1483
LOC400161	-16.2546	-13.9816	-1.37173	-1.0007	Yes	-1.18621	1484
RUNDC3A	-14.9683	-15.5506	-1.26184	-1.10946	Yes	-1.18565	1485
KCNJ9	-14.6188	-15.9039	-1.23198	-1.13395	Yes	-1.18297	1486
C12orf11	-12.4297	-18.5999	-1.04494	-1.32085	Yes	-1.1829	1487
EXO1	-16.013	-14.1038	-1.3511	-1.00917	Yes	-1.18013	1488
ANKRD42	-15.4692	-14.7684	-1.30463	-1.05524	Yes	-1.17994	1489
EMR4P	-14.9561	-15.2818	-1.26079	-1.09083	Yes	-1.17581	1490
TSPAN19	-13.444	-17.1443	-1.1316	-1.21994	Yes	-1.17577	1491
MLLT10	-14.9149	-15.2844	-1.25727	-1.09101	Yes	-1.17414	1492
ANKRD39	-13.5563	-16.8569	-1.1412	-1.20002	Yes	-1.17061	1493
FAM5C	-13.4555	-16.9707	-1.13258	-1.2079	Yes	-1.17024	1494
NDUFS1	-15.8389	-14.013	-1.33622	-1.00287	Yes	-1.16955	1495
SCNN1G	-12.9152	-17.6126	-1.08643	-1.2524	Yes	-1.16941	1496
S100B	-13.2645	-17.1296	-1.11627	-1.21892	Yes	-1.16759	1497
ATP1A4	-12.124	-18.5129	-1.01883	-1.31481	Yes	-1.16682	1498
C14orf83	-12.611	-17.8647	-1.06043	-1.26988	Yes	-1.16516	1499
RNMTL1	-14.3978	-15.5661	-1.2131	-1.11054	Yes	-1.16182	1500
NCSTN	-15.3016	-14.3971	-1.29032	-1.0295	Yes	-1.15991	1501
ZNF311	-13.6443	-16.3998	-1.14871	-1.16833	Yes	-1.15852	1502
LEMD2	-13.9395	-15.9416	-1.17394	-1.13657	Yes	-1.15525	1503
RBMS3	-13.3926	-16.5304	-1.12721	-1.17739	Yes	-1.1523	1504
FAM81B	-12.6277	-17.4482	-1.06186	-1.24101	Yes	-1.15143	1505
PERLD1	-12.5142	-17.4558	-1.05216	-1.24153	Yes	-1.14685	1506
LOC285741	-13.0647	-16.6909	-1.09919	-1.18851	Yes	-1.14385	1507
MTHFD2	-13.8229	-15.7156	-1.16397	-1.1209	Yes	-1.14244	1508
SDK2	-12.4734	-17.3585	-1.04868	-1.23479	Yes	-1.14173	1509
N-PAC	-13.5338	-16.0059	-1.13928	-1.14103	Yes	-1.14015	1510
CRABP2	-14.892	-14.2332	-1.25532	-1.01814	Yes	-1.13673	1511
CCDC14	-12.5882	-16.9785	-1.05849	-1.20845	Yes	-1.13347	1512
LOC147004	-14.5586	-14.4708	-1.22684	-1.03461	Yes	-1.13072	1513
LOC387846	-13.67	-15.3736	-1.15092	-1.09719	Yes	-1.12405	1514
CYP2A7	-12.689	-16.501	-1.0671	-1.17535	Yes	-1.12122	1515
SERTAD1	-12.6024	-16.5724	-1.0597	-1.18029	Yes	-1.12	1516
PCNP	-13.9303	-14.8764	-1.17315	-1.06272	Yes	-1.11794	1517
LOC285286	-14.2037	-14.5236	-1.19651	-1.03827	Yes	-1.11739	1518
WISP2	-11.9895	-17.1215	-1.00734	-1.21836	Yes	-1.11285	1519
LRRC3B	-14.0437	-14.4735	-1.18284	-1.0348	Yes	-1.10882	1520
MGC15634	-13.3922	-15.2575	-1.12718	-1.08915	Yes	-1.10816	1521
LOC283586	-12.6985	-16.0944	-1.06791	-1.14716	Yes	-1.10753	1522
TXNDC3	-13.7593	-14.7161	-1.15854	-1.05162	Yes	-1.10508	1523
FDXR	-13.9951	-14.294	-1.17869	-1.02235	Yes	-1.10052	1524
HS3ST3B1	-14.1204	-14.133	-1.1894	-1.01119	Yes	-1.1003	1525
VPS11	-13.3634	-14.6797	-1.12472	-1.04909	Yes	-1.0869	1526
THAP4	-11.9655	-16.2109	-1.00529	-1.15524	Yes	-1.08026	1527
MAP2K5	-13.3031	-14.4452	-1.11956	-1.03283	Yes	-1.0762	1528
PTPN12	-12.4099	-15.5219	-1.04325	-1.10747	Yes	-1.07536	1529
BTK	-13.2768	-14.4214	-1.11732	-1.03118	Yes	-1.07425	1530
LOC391248	-12.5402	-15.2583	-1.05439	-1.0892	Yes	-1.07179	1531
C17orf48	-12.6066	-15.0874	-1.06006	-1.07735	Yes	-1.0687	1532
WDR42A	-13.3805	-14.0359	-1.12618	-1.00446	Yes	-1.06532	1533
LOC401490	-11.9652	-15.6162	-1.00526	-1.11401	Yes	-1.05963	1534
ACPT	-11.9206	-15.3562	-1.00145	-1.09599	Yes	-1.04872	1535
GLIS1	-11.959	-15.2603	-1.00473	-1.08934	Yes	-1.04704	1536
SRD5A2L2	-11.9694	-14.9621	-1.00562	-1.06867	Yes	-1.03714	1537
ZBBX	-8.67782	-128.447	-0.724393	-8.93559	No	-4.82999	1538
ZDHHC14	-5.66486	-130.691	-0.466972	-9.09112	No	-4.77905	1539
VEPH1	1.34098	-124.034	0.131591	-8.62966	No	-4.24903	1540
ZYG11B	-10.6897	-106.814	-0.896282	-7.43593	No	-4.16611	1541
STEAP4	12.171	-132.113	1.05688	-9.18968	No	-4.0664	1542
FBXO43	-87.69	-7.84664	-7.47502	-0.575415	No	-4.02522	1543
FAM65A	3.89978	-119.814	0.350209	-8.33714	No	-3.99346	1544
CCDC51	-8.99838	-103.296	-0.751781	-7.19211	No	-3.97194	1545
GALNT14	-6.03674	-105.169	-0.498745	-7.32192	No	-3.91033	1546
LMAN1L	-1.0628	-110.16	-0.0737829	-7.66793	No	-3.87086	1547
TTPAL	-1.93158	-108.707	-0.14801	-7.56719	No	-3.8576	1548
TFF2	-91.3746	1.82453	-7.78982	0.0950026	No	-3.84741	1549
LASS4	-8.25788	-97.1675	-0.688514	-6.76725	No	-3.72788	1550
TMEM149	-7.75126	-97.4199	-0.64523	-6.78474	No	-3.71499	1551
RPAP3	-0.239752	-105.38	-0.00346325	-7.33651	No	-3.66999	1552
MMEL1	-9.9814	-91.223	-0.835768	-6.35517	No	-3.59547	1553
LOC388338	-72.9534	-12.9289	-6.21596	-0.927722	No	-3.57184	1554
LCN1L1	-73.2199	-11.4136	-6.23872	-0.822681	No	-3.5307	1555
LOC389347	-73.8291	-9.01337	-6.29078	-0.656294	No	-3.47353	1556
SLC25A22	-9.73979	-87.1021	-0.815125	-6.0695	No	-3.44231	1557
SLC34A3	-70.9522	-10.1454	-6.04498	-0.734767	No	-3.38987	1558
TBC1D17	-5.04844	-90.5636	-0.414307	-6.30945	No	-3.36188	1559
ZCCHC6	7.09877	-105.046	0.623524	-7.31341	No	-3.34494	1560
C14orf139	-2.13248	-93.058	-0.165173	-6.48237	No	-3.32377	1561
GTDC1	-6.99255	-86.8697	-0.580407	-6.05339	No	-3.3169	1562
C1orf27	-70.1251	-8.72597	-5.97431	-0.636371	No	-3.30534	1563
FAM164C	-8.26372	-83.6483	-0.689013	-5.83008	No	-3.25955	1564
C20orf160	-76.8138	1.22384	-6.54578	0.0533617	No	-3.24621	1565
LOC400238	-64.6195	-13.2996	-5.50392	-0.95342	No	-3.22867	1566
KIAA1128	-68.946	-7.85363	-5.87357	-0.575899	No	-3.22474	1567
DISC1	-64.5958	-12.1309	-5.5019	-0.872405	No	-3.18715	1568
FAM63B	-67.8992	-7.87618	-5.78413	-0.577463	No	-3.1808	1569
EFHD2	2.27838	-94.3254	0.21168	-6.57023	No	-3.17927	1570
LIN28	-9.4881	-79.4485	-0.793621	-5.53894	No	-3.16628	1571
FAM96A	-64.4424	-11.4705	-5.48879	-0.826626	No	-3.15771	1572
BEND5	-5.30395	-84.0279	-0.436137	-5.85639	No	-3.14626	1573
ZNF479	-70.1767	-3.19868	-5.97872	-0.253213	No	-3.11597	1574
C13orf29	-68.1686	-5.63996	-5.80715	-0.422445	No	-3.1148	1575
RP3-377H14.5	-71.9872	-0.806191	-6.1334	-0.0873625	No	-3.11038	1576
LOC389642	-80.1162	9.24914	-6.82793	0.609685	No	-3.10912	1577
FNDC8	-72.1362	0.322704	-6.14613	-0.00910612	No	-3.07762	1578
IFI27L2	-67.4598	-5.21647	-5.7466	-0.393088	No	-3.06984	1579
ZNF576	-1.7938	-85.828	-0.136237	-5.98117	No	-3.05871	1580
SACS	-61.3146	-11.7687	-5.22156	-0.8473	No	-3.03443	1581
C11orf61	-5.73933	-79.529	-0.473335	-5.54452	No	-3.00893	1582
RANBP6	-66.895	-3.76266	-5.69834	-0.292308	No	-2.99532	1583
NPEPL1	4.79005	-91.1417	0.426272	-6.34953	No	-2.96163	1584
C3orf52	-4.95293	-78.9938	-0.406146	-5.50742	No	-2.95678	1585
RMND1	-57.095	-13.4835	-4.86104	-0.966167	No	-2.91361	1586
LOC393062	-71.6665	4.602	-6.10601	0.28754	No	-2.90923	1587
FLJ22222	19.3531	-107.523	1.67051	-7.48513	No	-2.90731	1588
LOC389517	-56.4049	-13.9049	-4.80209	-0.995383	No	-2.89874	1589
DLGAP5	-56.8903	-13.137	-4.84356	-0.942147	No	-2.89285	1590
SNRNP25	-6.03047	-75.7817	-0.498209	-5.28475	No	-2.89148	1591
KIF22	-75.5895	10.1636	-6.44118	0.673074	No	-2.88405	1592
OR4X1	-61.2502	-7.48406	-5.21606	-0.550281	No	-2.88317	1593
LOC389656	-63.2278	-4.8085	-5.38502	-0.364808	No	-2.87491	1594
TMEM45B	-59.2349	-9.56981	-5.04388	-0.694867	No	-2.86937	1595
NDNL2	-56.6012	-12.2993	-4.81885	-0.884078	No	-2.85147	1596
MRPL24	-5.22679	-75.5138	-0.429545	-5.26618	No	-2.84786	1597
RP13-102H20.1	-56.5534	-12.2066	-4.81477	-0.877652	No	-2.84621	1598
WDR59	-9.38916	-70.1704	-0.785168	-4.89577	No	-2.84047	1599
HECTD3	-10.4816	-68.543	-0.878507	-4.78296	No	-2.83073	1600
CCDC109B	-56.7064	-11.4927	-4.82785	-0.828165	No	-2.82801	1601
FAM171B	-54.9822	-13.4844	-4.68053	-0.966229	No	-2.82338	1602
KRTAP3-2	-65.7226	0.0992334	-5.59817	-0.0245973	No	-2.81138	1603
PCBD2	-65.8134	0.286526	-5.60593	-0.011614	No	-2.80877	1604
EFCAB2	-58.3474	-8.81463	-4.96805	-0.642517	No	-2.80529	1605
ZNF385D	-8.09065	-70.1946	-0.674226	-4.89745	No	-2.78584	1606
DVL1	-58.132	-8.51727	-4.94965	-0.621904	No	-2.78578	1607
P2RX3	-60.3937	-5.2461	-5.14288	-0.395143	No	-2.76901	1608
CTSL3	-61.4936	-3.61413	-5.23685	-0.282012	No	-2.75943	1609
RAB7L1	-56.1855	-10.0273	-4.78334	-0.726583	No	-2.75496	1610
SIAH1	-55.3772	-11.004	-4.71428	-0.79429	No	-2.75428	1611
THAP9	5.83256	-85.8364	0.515341	-5.98176	No	-2.73321	1612
LOC401506	-79.2019	19.3593	-6.74981	1.31054	No	-2.71964	1613
WWP2	-77.2243	17.0761	-6.58085	1.15226	No	-2.7143	1614
CCDC114	-56.0811	-8.95929	-4.77443	-0.652545	No	-2.71349	1615
RPSAP10	-54.4096	-10.8341	-4.63161	-0.782511	No	-2.70706	1616
LOC389765	-68.7267	7.37771	-5.85483	0.479956	No	-2.68744	1617
LOC387825	-61.1135	-1.78014	-5.20438	-0.154878	No	-2.67963	1618
KLRF1	-63.5121	1.37025	-5.40931	0.0635108	No	-2.6729	1619
VPS25	-61.9202	-0.410729	-5.2733	-0.0599486	No	-2.66662	1620
ANKRD27	-68.3609	7.52994	-5.82358	0.490508	No	-2.66654	1621
LOC401308	-63.5062	1.65254	-5.40881	0.0830794	No	-2.66286	1622
LOC391840	-56.3221	-7.01763	-4.79502	-0.517947	No	-2.65648	1623
AMMECR1L	-71.2183	11.421	-6.06771	0.760243	No	-2.65373	1624
FLJ42258	-57.965	-4.61023	-4.93538	-0.351063	No	-2.64322	1625
GRIN3B	-54.1493	-9.29442	-4.60938	-0.675777	No	-2.64258	1626
C14orf169	14.2045	-93.4489	1.23062	-6.50947	No	-2.63942	1627
CENPP	-62.5821	1.20555	-5.32985	0.0520937	No	-2.63888	1628
COPS7A	-9.92099	-63.6607	-0.830606	-4.44451	No	-2.63756	1629
SIAH2	-62.7407	1.60872	-5.3434	0.080042	No	-2.63168	1630
SERPINA9	-55.0362	-7.74936	-4.68515	-0.568672	No	-2.62691	1631
LOC390352	-10.5889	-62.5011	-0.887673	-4.36413	No	-2.6259	1632
CCL16	-53.2109	-9.82467	-4.5292	-0.712534	No	-2.62087	1633
SKAP2	-58.3924	-3.22993	-4.97189	-0.255379	No	-2.61364	1634
GPRASP2	-61.2071	0.379919	-5.21237	-0.00513988	No	-2.60876	1635
ZFP14	-56.4661	-5.32288	-4.80731	-0.400465	No	-2.60389	1636
C9orf6	-60.2882	-0.186814	-5.13387	-0.0444265	No	-2.58915	1637
BTN2A3	-53.2083	-8.81866	-4.52898	-0.642796	No	-2.58589	1638
TMTC2	3.52055	-77.9957	0.317809	-5.43823	No	-2.56021	1639
LOC387706	-61.6544	2.34532	-5.25059	0.131104	No	-2.55975	1640
C14orf115	-49.9745	-12.0067	-4.25268	-0.863794	No	-2.55824	1641
PCDH9	-60.9398	2.04103	-5.18954	0.11001	No	-2.53977	1642
C5orf47	-51.6895	-9.29377	-4.39922	-0.675732	No	-2.53748	1643
LOC283731	-48.1	-13.6695	-4.09254	-0.979063	No	-2.5358	1644
C6orf214	-48.0181	-13.6881	-4.08553	-0.980355	No	-2.53294	1645
FLJ20674	-50.4372	-10.5868	-4.29222	-0.765364	No	-2.52879	1646
DSTN	-52.9754	-7.33908	-4.50908	-0.54023	No	-2.52466	1647
OCRL	-49.8627	-10.9524	-4.24313	-0.79071	No	-2.51692	1648
C1orf74	-52.3303	-7.88825	-4.45397	-0.578299	No	-2.51613	1649
AMAC1L2	-74.5516	19.5306	-6.3525	1.32241	No	-2.51505	1650
LMBRD2	-54.2025	-5.34724	-4.61392	-0.402154	No	-2.50803	1651
MIS12	-61.2734	3.39974	-5.21804	0.204198	No	-2.50692	1652
DUSP11	-64.7564	7.821	-5.51562	0.510685	No	-2.50247	1653
ITIH5L	-47.1997	-13.806	-4.01562	-0.988525	No	-2.50207	1654
TMOD4	-49.8099	-10.425	-4.23862	-0.754152	No	-2.49639	1655
C10orf75	-50.1963	-9.76144	-4.27164	-0.708152	No	-2.48989	1656
BRP44	-55.8299	-2.67562	-4.75296	-0.216954	No	-2.48496	1657
TWSG1	-53.1953	-5.67236	-4.52786	-0.424691	No	-2.47628	1658
ZNF208	-47.5603	-12.6171	-4.04643	-0.906108	No	-2.47627	1659
IL20	-47.4166	-12.6598	-4.03415	-0.90907	No	-2.47161	1660
LOC399866	-57.5796	-0.0938209	-4.90245	-0.0379801	No	-2.47022	1661
LOC345645	-52.1948	-6.70794	-4.44239	-0.496479	No	-2.46943	1662
CILP	-63.9643	7.82719	-5.44795	0.511114	No	-2.46842	1663
GRAP	-51.1509	-7.83499	-4.3532	-0.574607	No	-2.4639	1664
OR4A16	-46.2512	-13.8292	-3.93458	-0.990134	No	-2.46236	1665
hCG_1818237	-46.641	-13.3236	-3.96788	-0.955088	No	-2.46148	1666
C9orf148	-55.3098	-2.52051	-4.70852	-0.206201	No	-2.45736	1667
RAC3	-49.1206	-10.1216	-4.17973	-0.733117	No	-2.45643	1668
KAT2A	-56.5863	-0.918964	-4.81759	-0.09518	No	-2.45638	1669
PKHD1	-57.9604	0.820558	-4.93499	0.0254058	No	-2.45479	1670
LOC143506	-59.7937	3.1236	-5.09162	0.185055	No	-2.45328	1671
LOC138652	-5.46054	-63.7874	-0.449516	-4.45329	No	-2.4514	1672
PPFIA4	-47.147	-12.3418	-4.01112	-0.887027	No	-2.44907	1673
CTDSP1	-46.8735	-12.2069	-3.98774	-0.877672	No	-2.43271	1674
RDH10	-59.2813	3.13034	-5.04784	0.185522	No	-2.43116	1675
STARD6	-47.3536	-11.3595	-4.02877	-0.818932	No	-2.42385	1676
LOC388116	-45.7336	-13.1994	-3.89035	-0.946477	No	-2.41841	1677
RBM20	-52.09	-5.27371	-4.43344	-0.397056	No	-2.41525	1678
OTOG	-62.4485	7.57897	-5.31844	0.493907	No	-2.41227	1679
ENY2	-48.3562	-9.30652	-4.11442	-0.676616	No	-2.39552	1680
PLAC1L	-60.017	5.09458	-5.1107	0.321686	No	-2.39451	1681
BAHCC1	-44.9712	-13.3666	-3.82521	-0.958066	No	-2.39164	1682
FLJ41047	-53.0986	-3.33671	-4.51961	-0.262781	No	-2.39119	1683
LOC400043	-54.5804	-1.47323	-4.6462	-0.133602	No	-2.3899	1684
DBNDD2	-48.7714	-8.19884	-4.14989	-0.59983	No	-2.37486	1685
FAT	-46.9117	-10.4427	-3.99101	-0.755378	No	-2.37319	1686
LOC392848	-50.4461	-6.06349	-4.29298	-0.451805	No	-2.37239	1687
DNM1DN3-4	-58.0394	3.39047	-4.94174	0.203555	No	-2.36909	1688
TBC1D10C	-44.9911	-12.6697	-3.82692	-0.909755	No	-2.36834	1689
PLEKHO2	-51.0928	-5.02452	-4.34824	-0.379782	No	-2.36401	1690
OR4F6	-52.3613	-3.41122	-4.45661	-0.267947	No	-2.36228	1691
FAIM2	-49.4943	-6.90636	-4.21166	-0.510234	No	-2.36095	1692
LOC401383	-52.9947	-2.57819	-4.51073	-0.2102	No	-2.36046	1693
SECTM1	-50.7543	-5.30457	-4.31931	-0.399196	No	-2.35925	1694
CCKAR	-58.5743	4.6156	-4.98743	0.288483	No	-2.34948	1695
THTPA	-1.02838	-66.2678	-0.0708416	-4.62524	No	-2.34804	1696
PPP2R5D	-44.0292	-13.255	-3.74474	-0.950331	No	-2.34753	1697
PSG2	-9.333	-55.9879	-0.78037	-3.91262	No	-2.3465	1698
FGFR1	-50.5492	-5.05857	-4.30179	-0.382143	No	-2.34197	1699
LOC389409	-48.7547	-7.18628	-4.14847	-0.529638	No	-2.33905	1700
ODZ4	-49.7477	-5.92806	-4.23331	-0.442416	No	-2.33786	1701
LOC388589	-69.8161	18.8183	-5.94791	1.27303	No	-2.33744	1702
HCCS	-45.9031	-10.6476	-3.90483	-0.769584	No	-2.33721	1703
SDCCAG3L	-46.7921	-9.46319	-3.98079	-0.687476	No	-2.33413	1704
LOC387709	-47.7017	-8.129	-4.05851	-0.594988	No	-2.32675	1705
ANKRD22	-49.6369	-5.6459	-4.22384	-0.422857	No	-2.32335	1706
OXR1	-49.7412	-5.43927	-4.23275	-0.408533	No	-2.32064	1707
HPD	-57.1841	3.75687	-4.86866	0.228954	No	-2.31985	1708
LOC400707	-44.5256	-11.838	-3.78714	-0.852102	No	-2.31962	1709
CXCL3	-7.1212	-57.8096	-0.591399	-4.03891	No	-2.31515	1710
KPNA7	-51.6772	-2.89085	-4.39816	-0.231874	No	-2.31502	1711
TXNDC4	-43.4494	-12.8238	-3.6952	-0.920436	No	-2.30782	1712
GFM2	-52.1752	-2.06798	-4.44071	-0.174831	No	-2.30777	1713
LOC387690	-48.3654	-6.54817	-4.11521	-0.485404	No	-2.30031	1714
IFIT3	-45.1893	-10.3398	-3.84385	-0.748247	No	-2.29605	1715
NXN	-49.2944	-5.26583	-4.19458	-0.39651	No	-2.29554	1716
LOC339562	-55.8584	2.88419	-4.7554	0.168459	No	-2.29347	1717
DARS2	-59.3862	7.31242	-5.0568	0.47543	No	-2.29068	1718
LOC387643	-42.0015	-13.8715	-3.57149	-0.993069	No	-2.28228	1719
LOC388141	-8.70861	-54.8306	-0.727023	-3.8324	No	-2.27971	1720
VPS39	-52.0731	-1.20216	-4.43199	-0.114812	No	-2.2734	1721
LOC390414	-53.5484	0.749313	-4.55804	0.020467	No	-2.26878	1722
C2orf77	-2.65656	-61.9227	-0.20995	-4.32404	No	-2.26699	1723
KIAA0196	-47.4514	-6.51389	-4.03712	-0.483027	No	-2.26007	1724
DYDC2	-54.5223	2.29121	-4.64124	0.127353	No	-2.25694	1725
CYTH1	-43.5614	-11.2011	-3.70477	-0.807948	No	-2.25636	1726
ACMSD	-51.168	-1.81369	-4.35466	-0.157204	No	-2.25593	1727
LOC283116	-44.1958	-10.3032	-3.75897	-0.745706	No	-2.25234	1728
SLC37A3	-49.0684	-4.08723	-4.17527	-0.314808	No	-2.24504	1729
WNT7A	-57.2591	6.14502	-4.87507	0.394504	No	-2.24028	1730
XKRY	-41.1948	-13.6499	-3.50257	-0.977707	No	-2.24014	1731
LOC387826	-42.5468	-11.8134	-3.61808	-0.850394	No	-2.23424	1732
ADAMTS12	-44.4395	-9.26329	-3.77979	-0.673619	No	-2.2267	1733
BIK	-41.8045	-12.3849	-3.55466	-0.890009	No	-2.22234	1734
FLJ43582	-50.6463	-1.15925	-4.31009	-0.111837	No	-2.21096	1735
CLDN4	-47.8524	-4.54301	-4.07138	-0.346403	No	-2.20889	1736
HRH4	6.70127	-71.7301	0.589562	-5.0039	No	-2.20717	1737
CPXM1	-42.4277	-10.8901	-3.60791	-0.78639	No	-2.19715	1738
2006-03-01	-49.6692	-1.96174	-4.22661	-0.167466	No	-2.19704	1739
ZNF263	-40.7973	-12.8657	-3.46861	-0.923344	No	-2.19598	1740
TSSC4	-40.7389	-12.7163	-3.46362	-0.912984	No	-2.1883	1741
ZNF292	-42.7086	-10.2485	-3.63191	-0.741912	No	-2.18691	1742
C8orf34	-42.7942	-10.024	-3.63922	-0.726351	No	-2.18279	1743
LOC391358	-51.7165	1.21157	-4.40152	0.0525112	No	-2.1745	1744
KRTAP13-1	-39.5857	-13.574	-3.36509	-0.972445	No	-2.16877	1745
OR13C5	-48.8613	-2.04642	-4.15758	-0.173337	No	-2.16546	1746
ABLIM1	-43.4994	-8.63427	-3.69947	-0.630014	No	-2.16474	1747
PION	-43.614	-8.4585	-3.70926	-0.61783	No	-2.16354	1748
TRAPPC6B	-43.0872	-8.85187	-3.66426	-0.645099	No	-2.15468	1749
ENTPD4	-45.7521	-5.547	-3.89194	-0.416001	No	-2.15397	1750
TMEM154	-39.983	-12.6296	-3.39904	-0.906973	No	-2.153	1751
LOC346887	-52.1414	2.45436	-4.43783	0.138663	No	-2.14958	1752
TXNDC6	-49.9342	-0.10097	-4.24925	-0.0384757	No	-2.14386	1753
VEZT	-48.9854	-1.25111	-4.16818	-0.118204	No	-2.14319	1754
SAMD11	-53.1243	3.93077	-4.5218	0.241009	No	-2.1404	1755
LOC402689	-46.7272	-3.89598	-3.97524	-0.30155	No	-2.1384	1756
FAM186B	-51.8487	2.51836	-4.41282	0.143099	No	-2.13486	1757
HSPB11	-45.4862	-5.31871	-3.86922	-0.400175	No	-2.1347	1758
FRMD7	-39.0672	-13.2017	-3.32079	-0.946631	No	-2.13371	1759
ICHTHYIN	-42.0786	-9.48626	-3.57808	-0.689075	No	-2.13358	1760
TYSND1	-47.9603	-2.13608	-4.0806	-0.179552	No	-2.13008	1761
SKIL	-46.6015	-3.75756	-3.96451	-0.291955	No	-2.12823	1762
LOC401358	-52.5667	3.60283	-4.47416	0.218277	No	-2.12794	1763
C4orf17	-44.8908	-5.76828	-3.81835	-0.43134	No	-2.12485	1764
WIBG	-38.8629	-13.152	-3.30334	-0.943187	No	-2.12326	1765
GTF3C6	-39.9984	-11.6744	-3.40035	-0.840757	No	-2.12055	1766
STAM	-41.6225	-9.66499	-3.53911	-0.701465	No	-2.12029	1767
AMPD2	-44.3596	-6.23123	-3.77297	-0.463432	No	-2.1182	1768
C6orf224	-41.0661	-10.2542	-3.49158	-0.742313	No	-2.11694	1769
ZDHHC13	-56.632	8.93468	-4.82149	0.587887	No	-2.1168	1770
CCL14	-48.0264	-1.66051	-4.08625	-0.146585	No	-2.11642	1771
C22orf13	-50.9782	2.03422	-4.33844	0.109538	No	-2.11445	1772
ARMC10	-41.9961	-8.97879	-3.57103	-0.653897	No	-2.11246	1773
GM2A	-42.7647	-8.0026	-3.6367	-0.586226	No	-2.11146	1774
C6orf165	-41.9645	-8.94372	-3.56834	-0.651466	No	-2.1099	1775
ANKS1B	-44.4225	-5.87881	-3.77834	-0.439003	No	-2.10867	1776
USP31	-38.5146	-13.1347	-3.27358	-0.941991	No	-2.10779	1777
LRRC1	-41.988	-8.81569	-3.57034	-0.642591	No	-2.10646	1778
FLJ27352	-55.475	7.84821	-4.72264	0.512571	No	-2.10503	1779
SLC22A15	-46.0862	-3.67243	-3.92048	-0.286054	No	-2.10327	1780
DEFB129	-51.1102	2.78678	-4.34972	0.161707	No	-2.09401	1781
TOMM40L	-48.9717	0.207616	-4.16702	-0.0170841	No	-2.09205	1782
TNFAIP8L1	-40.6771	-9.9524	-3.45834	-0.721389	No	-2.08986	1783
CES7	-41.297	-9.13612	-3.5113	-0.664803	No	-2.08805	1784
TMEM215	-43.526	-6.32817	-3.70175	-0.470153	No	-2.08595	1785
C14orf25	-51.2508	3.26006	-4.36173	0.194515	No	-2.08361	1786
FABP5L1	-47.4876	-1.37773	-4.04022	-0.126982	No	-2.0836	1787
CSNK2B	-11.4777	-45.7401	-0.963605	-3.20224	No	-2.08292	1788
TRAF7	-37.6275	-13.4005	-3.19779	-0.960417	No	-2.0791	1789
SMPX	-42.9034	-6.76258	-3.64855	-0.500267	No	-2.07441	1790
LOC284988	-42.6228	-6.83192	-3.62458	-0.505073	No	-2.06483	1791
TMEM106B	-46.4275	-2.11627	-3.94964	-0.178179	No	-2.06391	1792
REEP4	-37.997	-12.4757	-3.22935	-0.896308	No	-2.06283	1793
CERCAM	-43.1969	-5.835	-3.67362	-0.435965	No	-2.0548	1794
ZFYVE20	-42.5246	-6.65462	-3.61618	-0.492783	No	-2.05448	1795
C9orf64	-43.5959	-5.28795	-3.70771	-0.398044	No	-2.05288	1796
LOC126167	-45.4195	-2.84569	-3.86352	-0.228743	No	-2.04613	1797
ELF2	-8.49083	-48.3177	-0.708417	-3.38092	No	-2.04467	1798
C13orf33	-43.0978	-5.63545	-3.66516	-0.422132	No	-2.04365	1799
TIMM22	-11.2015	-44.7304	-0.940014	-3.13224	No	-2.03613	1800
LOC392275	-51.1269	4.51611	-4.35114	0.281586	No	-2.03478	1801
NAF1	-38.4223	-11.0674	-3.2657	-0.798683	No	-2.03219	1802
OR7E35P	-36.6554	-13.2244	-3.11474	-0.948208	No	-2.03147	1803
CBLB	-47.2176	-0.179038	-4.01714	-0.0438875	No	-2.03051	1804
OR5B21	-43.3106	-4.91183	-3.68334	-0.37197	No	-2.02765	1805
RTBDN	-50.383	3.8277	-4.28759	0.233865	No	-2.02686	1806
RASGEF1A	-9.31719	-46.7515	-0.779019	-3.27235	No	-2.02568	1807
RBM23	-39.0997	-10.018	-3.32357	-0.725933	No	-2.02475	1808
ZNF234	-38.9495	-10.1593	-3.31074	-0.73573	No	-2.02324	1809
LOC388169	-38.5595	-10.516	-3.27742	-0.760459	No	-2.01894	1810
WDR32	-2.20807	-55.2974	-0.171632	-3.86476	No	-2.0182	1811
ARHGAP11A	-36.9544	-12.4631	-3.14028	-0.895434	No	-2.01786	1812
LOC401357	-47.4379	0.506274	-4.03597	0.00361918	No	-2.01618	1813
LOC23117	-43.9735	-3.68863	-3.73998	-0.287177	No	-2.01358	1814
CDK5RAP3	-38.2153	-10.7821	-3.24801	-0.778904	No	-2.01345	1815
CCNT2	-41.3389	-6.83479	-3.51488	-0.505272	No	-2.01008	1816
CDADC1	-43.1881	-4.53377	-3.67287	-0.345763	No	-2.00932	1817
USP33	-58.709	14.604	-4.99895	0.980891	No	-2.00903	1818
RBMY1E	-37.2419	-11.8503	-3.16485	-0.852957	No	-2.0089	1819
LEKR1	-36.1619	-13.1632	-3.07257	-0.943966	No	-2.00827	1820
CDC2L1	-45.426	-1.72024	-3.86408	-0.150726	No	-2.0074	1821
C8orf59	-53.2938	7.98809	-4.53628	0.522268	No	-2.00701	1822
RETSAT	-43.1549	-4.45278	-3.67004	-0.340149	No	-2.00509	1823
OR52A5	-43.7023	-3.71127	-3.7168	-0.288746	No	-2.00277	1824
KRTAP9-3	-51.611	6.16034	-4.3925	0.395566	No	-1.99847	1825
CPNE8	-41.8204	-5.89673	-3.55602	-0.440245	No	-1.99813	1826
MESP1	-40.2045	-7.86317	-3.41796	-0.576561	No	-1.99726	1827
NKAPL	-36.0734	-12.936	-3.06501	-0.928216	No	-1.99661	1828
LOC389447	-42.1487	-5.31284	-3.58407	-0.399769	No	-1.99192	1829
MAGEA8	-37.2496	-11.3455	-3.1655	-0.817963	No	-1.99173	1830
LOC339290	-41.099	-6.59647	-3.49439	-0.488752	No	-1.99157	1831
RPL41	-52.755	7.81728	-4.49025	0.510427	No	-1.98991	1832
FLJ21438	-36.3944	-12.2729	-3.09244	-0.882251	No	-1.98734	1833
CTAGE6	-36.7408	-11.809	-3.12204	-0.850094	No	-1.98606	1834
C12orf42	-41.6217	-5.73513	-3.53904	-0.429042	No	-1.98404	1835
C7orf58	-39.9578	-7.75911	-3.39688	-0.569347	No	-1.98311	1836
TMEM70	-38.0682	-10.0572	-3.23545	-0.728657	No	-1.98205	1837
CRYBB2	-49.3858	3.94126	-4.20239	0.241736	No	-1.98033	1838
LHX3	-9.64889	-44.9638	-0.807359	-3.14842	No	-1.97789	1839
ELAC1	-11.8553	-42.2143	-0.995866	-2.95782	No	-1.97684	1840
CHRNB4	-45.9163	-0.232869	-3.90597	-0.0476191	No	-1.97679	1841
NFKBIE	-37.7241	-10.3231	-3.20604	-0.747089	No	-1.97656	1842
LOC400025	-50.6471	5.62807	-4.31015	0.358668	No	-1.97574	1843
ZNF787	-38.2104	-9.68671	-3.24759	-0.702971	No	-1.97528	1844
EXOC6	-44.2015	-2.24167	-3.75946	-0.186872	No	-1.97316	1845
KRTAP10-5	-35.0655	-13.3329	-2.97889	-0.955731	No	-1.96731	1846
PLCB4	6.07989	-63.9309	0.536473	-4.46325	No	-1.96339	1847
LEPRE1	-36.7421	-11.1063	-3.12214	-0.801382	No	-1.96176	1848
PAN2	-39.5807	-7.58055	-3.36467	-0.556969	No	-1.96082	1849
RSBN1	-36.039	-11.9376	-3.06207	-0.859003	No	-1.96054	1850
C18orf21	-47.5672	2.27412	-4.04702	0.126168	No	-1.96042	1851
C1orf61	-65.8443	24.8677	-5.60856	1.69238	No	-1.95809	1852
DGAT2L6	-45.5505	-0.0626839	-3.87471	-0.0358216	No	-1.95527	1853
METTL2B	-45.8014	0.27121	-3.89615	-0.0126757	No	-1.95441	1854
SLFNL1	-34.7681	-13.2514	-2.95349	-0.950077	No	-1.95178	1855
SOX7	-42.7364	-3.42343	-3.63429	-0.268793	No	-1.95154	1856
ASTN1	-38.908	-8.06272	-3.30719	-0.590394	No	-1.94879	1857
TMEM95	-46.1847	0.92022	-3.9289	0.0323145	No	-1.94829	1858
LRG1	-48.6071	3.97593	-4.13586	0.24414	No	-1.94586	1859
CSN1S2A	-42.2305	-3.87157	-3.59106	-0.299858	No	-1.94546	1860
LOC399747	-46.4768	1.38111	-3.95386	0.064264	No	-1.9448	1861
SLC10A6	-39.1919	-7.54352	-3.33145	-0.554402	No	-1.94293	1862
MTMR12	-47.4308	2.61331	-4.03536	0.149682	No	-1.94284	1863
PCDHGB1	-35.4569	-12.0989	-3.01234	-0.870187	No	-1.94126	1864
CPVL	-46.8549	2.09503	-3.98616	0.113753	No	-1.9362	1865
SLC22A12	-42.8086	-2.87081	-3.64045	-0.230484	No	-1.93547	1866
TMEM103	-36.1854	-10.9996	-3.07458	-0.793981	No	-1.93428	1867
OVOS2	-48.8005	4.57243	-4.15238	0.28549	No	-1.93345	1868
LOC389707	-42.7973	-2.78272	-3.63949	-0.224378	No	-1.93193	1869
FAM40A	-34.948	-12.4555	-2.96886	-0.894908	No	-1.93188	1870
RAB3A	-51.0392	7.52216	-4.34365	0.489969	No	-1.92684	1871
CLEC3A	-35.713	-11.3026	-3.03422	-0.814986	No	-1.9246	1872
DNAL1	-41.5627	-4.07353	-3.534	-0.313858	No	-1.92393	1873
ZNF783	-45.6416	0.986116	-3.88249	0.0368825	No	-1.92281	1874
TTC39C	-47.9532	3.91897	-4.07999	0.240191	No	-1.9199	1875
EAPP	-38.4749	-7.70876	-3.27019	-0.565857	No	-1.91802	1876
LOC389791	-38.147	-8.05899	-3.24217	-0.590135	No	-1.91615	1877
ZNF382	-37.4681	-8.87152	-3.18417	-0.646461	No	-1.91532	1878
LOC285248	-37.8163	-8.43717	-3.21392	-0.616351	No	-1.91514	1879
CGB	-43.0771	-1.91078	-3.66339	-0.163934	No	-1.91366	1880
GPR180	-40.1578	-5.32639	-3.41397	-0.400708	No	-1.90734	1881
C1orf118	-42.1058	-2.91896	-3.5804	-0.233822	No	-1.90711	1882
KIF21A	-33.8783	-12.9863	-2.87747	-0.931705	No	-1.90459	1883
REEP3	-47.0425	3.26405	-4.00219	0.194792	No	-1.9037	1884
GEMIN5	-41.1546	-3.93025	-3.49914	-0.303926	No	-1.90153	1885
SGCA	-33.2821	-13.6258	-2.82653	-0.976032	No	-1.90128	1886
LAMP3	-34.4881	-12.097	-2.92957	-0.870053	No	-1.89981	1887
HSBP1	-42.3085	-2.45324	-3.59772	-0.201538	No	-1.89963	1888
SPNS1	-34.726	-11.7963	-2.94989	-0.84921	No	-1.89955	1889
CABLES1	-41.5698	-3.33069	-3.53461	-0.262364	No	-1.89849	1890
MFI2	-47.0382	3.4588	-4.00181	0.208292	No	-1.89676	1891
FBXL5	-44.2242	-0.000566767	-3.76139	-0.0315156	No	-1.89646	1892
PHACTR3	-36.9858	-8.88719	-3.14297	-0.647547	No	-1.89526	1893
THADA	-5.27964	-47.9516	-0.43406	-3.35554	No	-1.8948	1894
COG8	-40.334	-4.73191	-3.42903	-0.359498	No	-1.89426	1895
KIAA0284	-37.2541	-8.49337	-3.16589	-0.620247	No	-1.89307	1896
CARS2	0.0578247	-54.4499	0.0219611	-3.80601	No	-1.89203	1897
TMEM161A	-34.1887	-12.2071	-2.90399	-0.87769	No	-1.89084	1898
SPATA13	-35.0959	-11.0357	-2.9815	-0.796488	No	-1.88899	1899
GRIK3	-40.8347	-3.92221	-3.47181	-0.303369	No	-1.88759	1900
CHADL	-39.6089	-5.43202	-3.36708	-0.408031	No	-1.88755	1901
ATPBD4	-41.1949	-3.37195	-3.50258	-0.265224	No	-1.8839	1902
RGS22	-45.1575	1.55739	-3.84113	0.0764838	No	-1.88232	1903
MCF2L2	-34.4829	-11.5931	-2.92912	-0.835121	No	-1.88212	1904
OBFC1	-40.0375	-4.68053	-3.4037	-0.355936	No	-1.87982	1905
TRPC4AP	-51.4964	9.46414	-4.38272	0.624589	No	-1.87906	1906
LOC389778	-41.6928	-2.59146	-3.54511	-0.21112	No	-1.87812	1907
ZNF721	-33.0163	-13.2502	-2.80382	-0.949996	No	-1.87691	1908
RPE	-45.5506	2.24687	-3.87472	0.124279	No	-1.87522	1909
CDKN2AIPNL	-41.9952	-2.07742	-3.57095	-0.175486	No	-1.87322	1910
ANO1	-35.3819	-10.2069	-3.00593	-0.739028	No	-1.87248	1911
TAS2R42	-43.4461	-0.249618	-3.69492	-0.0487802	No	-1.87185	1912
PTBP2	-7.11893	-44.9842	-0.591205	-3.14984	No	-1.87052	1913
GRAMD4	-37.3132	-7.75265	-3.17094	-0.5689	No	-1.86992	1914
PLCG1	-34.1266	-11.6582	-2.89868	-0.839635	No	-1.86916	1915
KRTAP12-1	-37.6241	-7.24349	-3.1975	-0.533604	No	-1.86555	1916
LOC389153	10.5529	-66.5652	0.918641	-4.64585	No	-1.86361	1917
KRTAP20-1	-47.1887	4.63296	-4.01467	0.289686	No	-1.86249	1918
ETFB	-35.2681	-10.0583	-2.9962	-0.728733	No	-1.86247	1919
ALDH7A1	-10.6947	-40.2886	-0.896712	-2.82433	No	-1.86052	1920
LOC389085	-33.9179	-11.5045	-2.88085	-0.828985	No	-1.85492	1921
ECOP	-33.5616	-11.8656	-2.85041	-0.854017	No	-1.85221	1922
PSG3	-52.6063	11.6303	-4.47754	0.774747	No	-1.8514	1923
NOX5	-34.5122	-10.6696	-2.93162	-0.771105	No	-1.85136	1924
SYT1	-37.7401	-6.64164	-3.20741	-0.491883	No	-1.84965	1925
CCDC70	-7.67916	-43.6628	-0.63907	-3.05823	No	-1.84865	1926
TRMT6	-35.4849	-9.34123	-3.01473	-0.679021	No	-1.84687	1927
TRIM41	-46.0752	3.72113	-3.91954	0.226477	No	-1.84653	1928
ARHGAP17	-37.5269	-6.80379	-3.18919	-0.503124	No	-1.84616	1929
FBXL18	-43.123	0.149254	-3.66731	-0.0211298	No	-1.84422	1930
MCART6	-65.895	28.2783	-5.6129	1.92881	No	-1.84205	1931
PCDHGC4	-61.9113	23.3692	-5.27254	1.5885	No	-1.84202	1932
TMPRSS11F	-45.8033	3.52958	-3.89631	0.213199	No	-1.84156	1933
LOC401740	-46.4527	4.35427	-3.95179	0.270367	No	-1.84071	1934
COQ3	-34.3399	-10.562	-2.91691	-0.763644	No	-1.84028	1935
TSPYL4	-47.1671	5.29833	-4.01283	0.335811	No	-1.83851	1936
KRT32	-48.9584	7.50902	-4.16588	0.489058	No	-1.83841	1937
ELA1	-56.4757	16.8596	-4.80814	1.13725	No	-1.83544	1938
FLJ14213	-41.4791	-1.59924	-3.52686	-0.142338	No	-1.8346	1939
C8orf82	-39.1205	-4.49165	-3.32535	-0.342843	No	-1.83409	1940
POMGNT1	-33.551	-11.2831	-2.8495	-0.813636	No	-1.83157	1941
GSDMD	-39.7808	-3.58691	-3.38176	-0.280125	No	-1.83094	1942
TOMM7	-36.9929	-6.98724	-3.14357	-0.51584	No	-1.8297	1943
FAM21D	-43.5567	1.12802	-3.70436	0.0467193	No	-1.82882	1944
C11orf53	-48.4744	7.19847	-4.12453	0.467531	No	-1.8285	1945
KIAA1683	-35.2104	-9.14863	-2.99127	-0.665671	No	-1.82847	1946
C15orf5	-33.3685	-11.417	-2.83391	-0.822919	No	-1.82841	1947
AGTR2	-38.1786	-5.47179	-3.24487	-0.410788	No	-1.82783	1948
C9orf11	-37.1225	-6.77107	-3.15464	-0.500855	No	-1.82775	1949
HIST1H2BL	-40.1572	-2.94784	-3.41392	-0.235824	No	-1.82487	1950
PPT2	-32.5128	-12.3393	-2.7608	-0.886855	No	-1.82383	1951
TMEM198	-39.5549	-3.64017	-3.36246	-0.283817	No	-1.82314	1952
PRLR	-33.3668	-11.2392	-2.83376	-0.810588	No	-1.82217	1953
ADAMTS15	-33.9172	-10.4991	-2.88079	-0.75929	No	-1.82004	1954
C16orf35	-31.3819	-13.586	-2.66418	-0.973275	No	-1.81873	1955
EVPL	-32.4044	-12.3036	-2.75154	-0.88438	No	-1.81796	1956
C9orf3	-10.5327	-39.2013	-0.882872	-2.74895	No	-1.81591	1957
CTDSPL	-31.1754	-13.7267	-2.64654	-0.983028	No	-1.81478	1958
GRAMD1B	-4.09436	-47.0614	-0.332792	-3.29383	No	-1.81331	1959
UBE2K	-45.1656	3.58571	-3.84183	0.217089	No	-1.81237	1960
LOC391722	-38.5802	-4.46671	-3.27919	-0.341114	No	-1.81015	1961
ANK1	-33.218	-11.071	-2.82105	-0.79893	No	-1.80999	1962
KCNV1	-34.1728	-9.88542	-2.90263	-0.716746	No	-1.80969	1963
ZNF526	-8.3659	-41.6902	-0.697743	-2.92149	No	-1.80962	1964
CLASP2	-39.0509	-3.85615	-3.3194	-0.298789	No	-1.80909	1965
CCDC64B	-38.7374	-4.22645	-3.29261	-0.324459	No	-1.80854	1966
NCK1	-35.7423	-7.87696	-3.03673	-0.577516	No	-1.80712	1967
C12orf62	-36.0582	-7.47789	-3.06371	-0.549853	No	-1.80678	1968
KIAA0999	-36.2645	-7.19733	-3.08134	-0.530404	No	-1.80587	1969
BUB1	-38.6856	-4.17222	-3.28819	-0.320699	No	-1.80445	1970
LOC389151	-44.0719	2.47783	-3.74839	0.14029	No	-1.80405	1971
HRSP12	-31.5837	-12.837	-2.68142	-0.921351	No	-1.80139	1972
CTNND1	-45.3614	4.27424	-3.85855	0.264819	No	-1.79687	1973
FABP5	-31.4964	-12.7223	-2.67396	-0.913403	No	-1.79368	1974
TRPC3	-46.9482	6.35858	-3.99413	0.409308	No	-1.79241	1975
MGC40489	-30.7547	-13.5609	-2.6106	-0.971532	No	-1.79106	1976
MCC	-48.9118	8.83733	-4.1619	0.581138	No	-1.79038	1977
NICN1	-35.3411	-7.88513	-3.00244	-0.578083	No	-1.79026	1978
NR6A1	-35.65	-7.45044	-3.02883	-0.54795	No	-1.78839	1979
UBR4	-33.2588	-10.3809	-2.82454	-0.751095	No	-1.78782	1980
ITPKA	-36.7944	-5.97984	-3.12661	-0.446006	No	-1.78631	1981
MRGPRD	-31.8027	-12.1051	-2.70013	-0.870619	No	-1.78538	1982
CD48	-11.2279	-37.4375	-0.942262	-2.62669	No	-1.78448	1983
C4B	-52.9706	14.0109	-4.50867	0.939774	No	-1.78445	1984
CMTM4	-35.1742	-7.91728	-2.98818	-0.580312	No	-1.78425	1985
FLJ35024	-50.1166	10.5334	-4.26483	0.698714	No	-1.78306	1986
FLJ27351	-30.3769	-13.7955	-2.57832	-0.987794	No	-1.78306	1987
CMTM1	-32.7966	-10.7258	-2.78505	-0.775	No	-1.78002	1988
SOCS4	-46.1006	5.76551	-3.92172	0.368196	No	-1.77676	1989
CD79B	-42.1202	0.881074	-3.58164	0.0296008	No	-1.77602	1990
MMP7	-38.9658	-2.88467	-3.31213	-0.231445	No	-1.77179	1991
SLC25A24	-10.7403	-37.5582	-0.90061	-2.63505	No	-1.76783	1992
PI15	-35.9548	-6.45944	-3.05487	-0.479252	No	-1.76706	1993
MAP1LC3C	-32.9512	-10.156	-2.79826	-0.735504	No	-1.76688	1994
KRT28	-33.2751	-9.69661	-2.82593	-0.703657	No	-1.76479	1995
SERBP1P	-40.3276	-0.982699	-3.42848	-0.0995982	No	-1.76404	1996
FLJ33581	2.48417	-53.7186	0.229262	-3.75532	No	-1.76303	1997
COL11A2	-32.6152	-10.4336	-2.76955	-0.754748	No	-1.76215	1998
[truncated: 19,123 more rows]

## Sheet: Table S5
Supplementary Table S5: Details of shRNA library used in secondary screen
HUGO gene name	RefSeq ID	barcode ID	barcode	sense with mismatches	ANTISENSE (reverse complement is SENSE)	Insert sequence (TOP strand) WITHOUT BARCODE for CLONING (5'-ACCG-G-sense(w/mismatches)-GTTAATATTCATAGC(loop)-antisense-T4-3')	Complete Agilent sequence (5'end-ACCG-G-sense(w/mismatches)-GTTAATATTCATAGC(loop)-antisense-T6-GAATTCGCACCAGCACGCTACGCA(Gex v6 priming site) -Barcode-TTCG-3'end)
AADAC	XM_005247103.2	1	TGACGTGTGTGTGTGTGTGTCA	GCTCCTTGAGAGGTTTATAAA	TTTATAAACCTCTCAGGGAGC	ACCGGGCTCCTTGAGAGGTTTATAAAGTTAATATTCATAGCTTTATAAACCTCTCAGGGAGCTTTT	TCAGAAGACGCACCGGGCTCCTTGAGAGGTTTATAAAGTTAATATTCATAGCTTTATAAACCTCTCAGGGAGCTTTTTTGAATTCGCACCAGCACGCTACGCATGACGTGTGTGTGTGTGTGTCATTCGCCGTCTTCGT
AADAC	XM_005247103.2	2	ACGTGTGTGTGTGTGTGTGTAC	GTGACTCAATAGCTCTTTGAT	ATCAAGGAGCTGTTGAGTCAC	ACCGGGTGACTCAATAGCTCTTTGATGTTAATATTCATAGCATCAAGGAGCTGTTGAGTCACTTTT	TCAGAAGACGCACCGGGTGACTCAATAGCTCTTTGATGTTAATATTCATAGCATCAAGGAGCTGTTGAGTCACTTTTTTGAATTCGCACCAGCACGCTACGCAACGTGTGTGTGTGTGTGTGTACTTCGCCGTCTTCGT
AADAC	XM_005247103.2	3	CATGGTGTGTGTGTGTGTGTTG	CGGGTATATGTGCTAAAGAGG	TCTCTTTGGCACATATACCCG	ACCGGCGGGTATATGTGCTAAAGAGGGTTAATATTCATAGCTCTCTTTGGCACATATACCCGTTTT	TCAGAAGACGCACCGGCGGGTATATGTGCTAAAGAGGGTTAATATTCATAGCTCTCTTTGGCACATATACCCGTTTTTTGAATTCGCACCAGCACGCTACGCACATGGTGTGTGTGTGTGTGTTGTTCGCCGTCTTCGT
AADAC	XM_005247103.2	4	TGACGTGTGTGTGTGTGTCAGT	GCCATGCTTTCTAGACAATAT	ATGTTGTCTGGAAAGCATGGC	ACCGGGCCATGCTTTCTAGACAATATGTTAATATTCATAGCATGTTGTCTGGAAAGCATGGCTTTT	TCAGAAGACGCACCGGGCCATGCTTTCTAGACAATATGTTAATATTCATAGCATGTTGTCTGGAAAGCATGGCTTTTTTGAATTCGCACCAGCACGCTACGCATGACGTGTGTGTGTGTGTCAGTTTCGCCGTCTTCGT
AADAC	XM_005247103.2	5	ACTGGTGTGTGTGTGTGTCACA	CGTATCAACCAACTATAGATT	AATCTGTAGTTGGTTGATACG	ACCGGCGTATCAACCAACTATAGATTGTTAATATTCATAGCAATCTGTAGTTGGTTGATACGTTTT	TCAGAAGACGCACCGGCGTATCAACCAACTATAGATTGTTAATATTCATAGCAATCTGTAGTTGGTTGATACGTTTTTTGAATTCGCACCAGCACGCTACGCAACTGGTGTGTGTGTGTGTCACATTCGCCGTCTTCGT
AAK1	NM_014911.3	6	CACAGTGTGTGTGTGTGTCAAC	CCAGGTGTGTAAGAGAGAAGT	ATTTCTCTCTTGCACACCTGG	ACCGGCCAGGTGTGTAAGAGAGAAGTGTTAATATTCATAGCATTTCTCTCTTGCACACCTGGTTTT	TCAGAAGACGCACCGGCCAGGTGTGTAAGAGAGAAGTGTTAATATTCATAGCATTTCTCTCTTGCACACCTGGTTTTTTGAATTCGCACCAGCACGCTACGCACACAGTGTGTGTGTGTGTCAACTTCGCCGTCTTCGT
AAK1	NM_014911.3	7	GTGTGTGTGTGTGTGTGTCATG	GCCACCAACAAATTCTAGAAT	ATTCTGGAATTTGTTGGTGGC	ACCGGGCCACCAACAAATTCTAGAATGTTAATATTCATAGCATTCTGGAATTTGTTGGTGGCTTTT	TCAGAAGACGCACCGGGCCACCAACAAATTCTAGAATGTTAATATTCATAGCATTCTGGAATTTGTTGGTGGCTTTTTTGAATTCGCACCAGCACGCTACGCAGTGTGTGTGTGTGTGTGTCATGTTCGCCGTCTTCGT
AAK1	NM_014911.3	8	ACTGGTGTGTGTGTGTGTACGT	CCCAGTAAGATAACAGCTAAA	TTTGGCTGTTGTCTTACTGGG	ACCGGCCCAGTAAGATAACAGCTAAAGTTAATATTCATAGCTTTGGCTGTTGTCTTACTGGGTTTT	TCAGAAGACGCACCGGCCCAGTAAGATAACAGCTAAAGTTAATATTCATAGCTTTGGCTGTTGTCTTACTGGGTTTTTTGAATTCGCACCAGCACGCTACGCAACTGGTGTGTGTGTGTGTACGTTTCGCCGTCTTCGT
AAK1	NM_014911.3	9	CAGTGTGTGTGTGTGTGTACCA	CCAGGCTTTCAATTAACCTAA	TTGGGTTGATTGAAAGCCTGG	ACCGGCCAGGCTTTCAATTAACCTAAGTTAATATTCATAGCTTGGGTTGATTGAAAGCCTGGTTTT	TCAGAAGACGCACCGGCCAGGCTTTCAATTAACCTAAGTTAATATTCATAGCTTGGGTTGATTGAAAGCCTGGTTTTTTGAATTCGCACCAGCACGCTACGCACAGTGTGTGTGTGTGTGTACCATTCGCCGTCTTCGT
AAK1	NM_014911.3	10	GTACGTGTGTGTGTGTGTACAC	GCGTGTCTGATTCTTTCATTT	GAATGAAAGGATCAGACACGC	ACCGGGCGTGTCTGATTCTTTCATTTGTTAATATTCATAGCGAATGAAAGGATCAGACACGCTTTT	TCAGAAGACGCACCGGGCGTGTCTGATTCTTTCATTTGTTAATATTCATAGCGAATGAAAGGATCAGACACGCTTTTTTGAATTCGCACCAGCACGCTACGCAGTACGTGTGTGTGTGTGTACACTTCGCCGTCTTCGT
AARS2	XM_005249245.1	11	TGCAGTGTGTGTGTGTGTACTG	GCCGTCTTTCTGAATTTCTTT	AAAGAAGTTCAGAAAGGCGGC	ACCGGGCCGTCTTTCTGAATTTCTTTGTTAATATTCATAGCAAAGAAGTTCAGAAAGGCGGCTTTT	TCAGAAGACGCACCGGGCCGTCTTTCTGAATTTCTTTGTTAATATTCATAGCAAAGAAGTTCAGAAAGGCGGCTTTTTTGAATTCGCACCAGCACGCTACGCATGCAGTGTGTGTGTGTGTACTGTTCGCCGTCTTCGT
AARS2	XM_005249245.1	12	CAGTGTGTGTGTGTGTGTTGGT	CCTCAGTATAGCTCAAACTTA	TAGGTTTGGGCTATACTGAGG	ACCGGCCTCAGTATAGCTCAAACTTAGTTAATATTCATAGCTAGGTTTGGGCTATACTGAGGTTTT	TCAGAAGACGCACCGGCCTCAGTATAGCTCAAACTTAGTTAATATTCATAGCTAGGTTTGGGCTATACTGAGGTTTTTTGAATTCGCACCAGCACGCTACGCACAGTGTGTGTGTGTGTGTTGGTTTCGCCGTCTTCGT
AARS2	XM_005249245.1	13	GTCAGTGTGTGTGTGTGTTGCA	CCATCATACCTTCTTTGAAAT	ATTTCAAAGAAGGTATGATGG	ACCGGCCATCATACCTTCTTTGAAATGTTAATATTCATAGCATTTCAAAGAAGGTATGATGGTTTT	TCAGAAGACGCACCGGCCATCATACCTTCTTTGAAATGTTAATATTCATAGCATTTCAAAGAAGGTATGATGGTTTTTTGAATTCGCACCAGCACGCTACGCAGTCAGTGTGTGTGTGTGTTGCATTCGCCGTCTTCGT
AARS2	XM_005249245.1	14	TGTGGTGTGTGTGTGTGTTGAC	CGCCTTTCTGAATTTCTTTCG	CGAAAGAAGTTCAGAAAGGCG	ACCGGCGCCTTTCTGAATTTCTTTCGGTTAATATTCATAGCCGAAAGAAGTTCAGAAAGGCGTTTT	TCAGAAGACGCACCGGCGCCTTTCTGAATTTCTTTCGGTTAATATTCATAGCCGAAAGAAGTTCAGAAAGGCGTTTTTTGAATTCGCACCAGCACGCTACGCATGTGGTGTGTGTGTGTGTTGACTTCGCCGTCTTCGT
AARS2	XM_005249245.1	15	ACACGTGTGTGTGTGTGTTGTG	GCCAGTTTAGAAGTAGGGATT	AATCCCTGCTTCTGAACTGGC	ACCGGGCCAGTTTAGAAGTAGGGATTGTTAATATTCATAGCAATCCCTGCTTCTGAACTGGCTTTT	TCAGAAGACGCACCGGGCCAGTTTAGAAGTAGGGATTGTTAATATTCATAGCAATCCCTGCTTCTGAACTGGCTTTTTTGAATTCGCACCAGCACGCTACGCAACACGTGTGTGTGTGTGTTGTGTTCGCCGTCTTCGT
ABCD3	NM_001122674.1	16	CAGTGTGTGTGTGTGTCAGTGT	CCATTACAGAACAATGAGAAA	TTTCTCATTGTTCTGTAATGG	ACCGGCCATTACAGAACAATGAGAAAGTTAATATTCATAGCTTTCTCATTGTTCTGTAATGGTTTT	TCAGAAGACGCACCGGCCATTACAGAACAATGAGAAAGTTAATATTCATAGCTTTCTCATTGTTCTGTAATGGTTTTTTGAATTCGCACCAGCACGCTACGCACAGTGTGTGTGTGTGTCAGTGTTTCGCCGTCTTCGT
ABCD3	XM_005271088.1	17	GTCAGTGTGTGTGTGTCAGTCA	GCTGTGGAAAGAGTTTACTTT	AAAGTGAACTCTTTCCGCAGC	ACCGGGCTGTGGAAAGAGTTTACTTTGTTAATATTCATAGCAAAGTGAACTCTTTCCGCAGCTTTT	TCAGAAGACGCACCGGGCTGTGGAAAGAGTTTACTTTGTTAATATTCATAGCAAAGTGAACTCTTTCCGCAGCTTTTTTGAATTCGCACCAGCACGCTACGCAGTCAGTGTGTGTGTGTCAGTCATTCGCCGTCTTCGT
ABCD3	XM_005271088.1	18	TGTGGTGTGTGTGTGTCAGTAC	GCCAAATACTTTGCCATTGTT	AACAGTGGCAAGGTATTTGGC	ACCGGGCCAAATACTTTGCCATTGTTGTTAATATTCATAGCAACAGTGGCAAGGTATTTGGCTTTT	TCAGAAGACGCACCGGGCCAAATACTTTGCCATTGTTGTTAATATTCATAGCAACAGTGGCAAGGTATTTGGCTTTTTTGAATTCGCACCAGCACGCTACGCATGTGGTGTGTGTGTGTCAGTACTTCGCCGTCTTCGT
ABCD3	XM_005271088.1	19	ACACGTGTGTGTGTGTCAGTTG	CGACATCTCAAGAGTATACAT	ATGTGTACTCTTGAGATGTCG	ACCGGCGACATCTCAAGAGTATACATGTTAATATTCATAGCATGTGTACTCTTGAGATGTCGTTTT	TCAGAAGACGCACCGGCGACATCTCAAGAGTATACATGTTAATATTCATAGCATGTGTACTCTTGAGATGTCGTTTTTTGAATTCGCACCAGCACGCTACGCAACACGTGTGTGTGTGTCAGTTGTTCGCCGTCTTCGT
ABCD3	NM_001122674.1	20	GTCAGTGTGTGTGTGTCACAGT	CTTGGTACTTATTGCTGTTAT	ATAACAGCAATAAGTACCAAG	ACCGGCTTGGTACTTATTGCTGTTATGTTAATATTCATAGCATAACAGCAATAAGTACCAAGTTTT	TCAGAAGACGCACCGGCTTGGTACTTATTGCTGTTATGTTAATATTCATAGCATAACAGCAATAAGTACCAAGTTTTTTGAATTCGCACCAGCACGCTACGCAGTCAGTGTGTGTGTGTCACAGTTTCGCCGTCTTCGT
ABCG2	XM_005263354.1	21	TGACGTGTGTGTGTGTCACACA	GCCTCGATATTCCATCTTTAA	TTGAAGATGGAATATCGAGGC	ACCGGGCCTCGATATTCCATCTTTAAGTTAATATTCATAGCTTGAAGATGGAATATCGAGGCTTTT	TCAGAAGACGCACCGGGCCTCGATATTCCATCTTTAAGTTAATATTCATAGCTTGAAGATGGAATATCGAGGCTTTTTTGAATTCGCACCAGCACGCTACGCATGACGTGTGTGTGTGTCACACATTCGCCGTCTTCGT
ABCG2	XM_005263354.1	22	ACGTGTGTGTGTGTGTCACAAC	GCAACAACTATGACGAATTAT	ATGATTCGTCATAGTTGTTGC	ACCGGGCAACAACTATGACGAATTATGTTAATATTCATAGCATGATTCGTCATAGTTGTTGCTTTT	TCAGAAGACGCACCGGGCAACAACTATGACGAATTATGTTAATATTCATAGCATGATTCGTCATAGTTGTTGCTTTTTTGAATTCGCACCAGCACGCTACGCAACGTGTGTGTGTGTGTCACAACTTCGCCGTCTTCGT
ABCG2	XM_005263354.1	23	CATGGTGTGTGTGTGTCACATG	GCTGTGGCATTAAATAGAGAA	TTCTCTGTTTAATGCCACAGC	ACCGGGCTGTGGCATTAAATAGAGAAGTTAATATTCATAGCTTCTCTGTTTAATGCCACAGCTTTT	TCAGAAGACGCACCGGGCTGTGGCATTAAATAGAGAAGTTAATATTCATAGCTTCTCTGTTTAATGCCACAGCTTTTTTGAATTCGCACCAGCACGCTACGCACATGGTGTGTGTGTGTCACATGTTCGCCGTCTTCGT
ABCG2	XM_005263354.1	24	TGACGTGTGTGTGTGTCAACGT	CCTGCCAATTTCAAATGTAAT	ATTACATTTGAAATTGGCAGG	ACCGGCCTGCCAATTTCAAATGTAATGTTAATATTCATAGCATTACATTTGAAATTGGCAGGTTTT	TCAGAAGACGCACCGGCCTGCCAATTTCAAATGTAATGTTAATATTCATAGCATTACATTTGAAATTGGCAGGTTTTTTGAATTCGCACCAGCACGCTACGCATGACGTGTGTGTGTGTCAACGTTTCGCCGTCTTCGT
ABCG2	XM_005263354.1	25	ACTGGTGTGTGTGTGTCAACCA	CAGGGACGAACAATTATCTTT	GAAGATGATTGTTCGTCCCTG	ACCGGCAGGGACGAACAATTATCTTTGTTAATATTCATAGCGAAGATGATTGTTCGTCCCTGTTTT	TCAGAAGACGCACCGGCAGGGACGAACAATTATCTTTGTTAATATTCATAGCGAAGATGATTGTTCGTCCCTGTTTTTTGAATTCGCACCAGCACGCTACGCAACTGGTGTGTGTGTGTCAACCATTCGCCGTCTTCGT
ABHD1	XR_244963.2	26	CACAGTGTGTGTGTGTCAACAC	GCCCGTATAATCCGCTAGTTT	AAACTGGCGGATTGTACGGGC	ACCGGGCCCGTATAATCCGCTAGTTTGTTAATATTCATAGCAAACTGGCGGATTGTACGGGCTTTT	TCAGAAGACGCACCGGGCCCGTATAATCCGCTAGTTTGTTAATATTCATAGCAAACTGGCGGATTGTACGGGCTTTTTTGAATTCGCACCAGCACGCTACGCACACAGTGTGTGTGTGTCAACACTTCGCCGTCTTCGT
ABHD1	XR_244963.2	27	GTGTGTGTGTGTGTGTCAACTG	CTCTTGCATTAGTACGCTAAA	TTTGGCGTACTGATGCAAGAG	ACCGGCTCTTGCATTAGTACGCTAAAGTTAATATTCATAGCTTTGGCGTACTGATGCAAGAGTTTT	TCAGAAGACGCACCGGCTCTTGCATTAGTACGCTAAAGTTAATATTCATAGCTTTGGCGTACTGATGCAAGAGTTTTTTGAATTCGCACCAGCACGCTACGCAGTGTGTGTGTGTGTGTCAACTGTTCGCCGTCTTCGT
ABHD1	XR_244963.2	28	ACTGGTGTGTGTGTGTCATGGT	CCCTCTACTTGGGTTACTATT	AGTAGTAGCCCAAGTAGAGGG	ACCGGCCCTCTACTTGGGTTACTATTGTTAATATTCATAGCAGTAGTAGCCCAAGTAGAGGGTTTT	TCAGAAGACGCACCGGCCCTCTACTTGGGTTACTATTGTTAATATTCATAGCAGTAGTAGCCCAAGTAGAGGGTTTTTTGAATTCGCACCAGCACGCTACGCAACTGGTGTGTGTGTGTCATGGTTTCGCCGTCTTCGT
ABHD1	XR_244963.2	29	CAGTGTGTGTGTGTGTCATGCA	GTGCCAGCAATATTGAAGATT	GATCTTCAGTATTGCTGGCAC	ACCGGGTGCCAGCAATATTGAAGATTGTTAATATTCATAGCGATCTTCAGTATTGCTGGCACTTTT	TCAGAAGACGCACCGGGTGCCAGCAATATTGAAGATTGTTAATATTCATAGCGATCTTCAGTATTGCTGGCACTTTTTTGAATTCGCACCAGCACGCTACGCACAGTGTGTGTGTGTGTCATGCATTCGCCGTCTTCGT
ABHD1	XR_244963.2	30	GTACGTGTGTGTGTGTCATGAC	CTGTGGTCTTTGGATATTAAG	CTTGATATCCAAAGGCCACAG	ACCGGCTGTGGTCTTTGGATATTAAGGTTAATATTCATAGCCTTGATATCCAAAGGCCACAGTTTT	TCAGAAGACGCACCGGCTGTGGTCTTTGGATATTAAGGTTAATATTCATAGCCTTGATATCCAAAGGCCACAGTTTTTTGAATTCGCACCAGCACGCTACGCAGTACGTGTGTGTGTGTCATGACTTCGCCGTCTTCGT
ACACA	XM_006721853.1	31	TGCAGTGTGTGTGTGTCATGTG	GCTCAGATACACTCTTTGATT	AATCAGAGAGTGTATCTGAGC	ACCGGGCTCAGATACACTCTTTGATTGTTAATATTCATAGCAATCAGAGAGTGTATCTGAGCTTTT	TCAGAAGACGCACCGGGCTCAGATACACTCTTTGATTGTTAATATTCATAGCAATCAGAGAGTGTATCTGAGCTTTTTTGAATTCGCACCAGCACGCTACGCATGCAGTGTGTGTGTGTCATGTGTTCGCCGTCTTCGT
ACACA	XM_006721853.1	32	TGTGGTGTGTGTGTGTACGTGT	CCAGCACTCTCGATTTATAAT	ATTATGAATCGAGAGTGCTGG	ACCGGCCAGCACTCTCGATTTATAATGTTAATATTCATAGCATTATGAATCGAGAGTGCTGGTTTT	TCAGAAGACGCACCGGCCAGCACTCTCGATTTATAATGTTAATATTCATAGCATTATGAATCGAGAGTGCTGGTTTTTTGAATTCGCACCAGCACGCTACGCATGTGGTGTGTGTGTGTACGTGTTTCGCCGTCTTCGT
ACACA	XM_006721853.1	33	ACGTGTGTGTGTGTGTACGTCA	CTACTCAGACAGTAAGAATTA	TAATTCTTACTGTCTGAGTAG	ACCGGCTACTCAGACAGTAAGAATTAGTTAATATTCATAGCTAATTCTTACTGTCTGAGTAGTTTT	TCAGAAGACGCACCGGCTACTCAGACAGTAAGAATTAGTTAATATTCATAGCTAATTCTTACTGTCTGAGTAGTTTTTTGAATTCGCACCAGCACGCTACGCAACGTGTGTGTGTGTGTACGTCATTCGCCGTCTTCGT
ACACA	XM_006721853.1	34	CAACGTGTGTGTGTGTACGTAC	CTGCTTCTGTTGGCTTAGATG	TATCTGAGCCAACAGAAGCAG	ACCGGCTGCTTCTGTTGGCTTAGATGGTTAATATTCATAGCTATCTGAGCCAACAGAAGCAGTTTT	TCAGAAGACGCACCGGCTGCTTCTGTTGGCTTAGATGGTTAATATTCATAGCTATCTGAGCCAACAGAAGCAGTTTTTTGAATTCGCACCAGCACGCTACGCACAACGTGTGTGTGTGTACGTACTTCGCCGTCTTCGT
ACACA	XM_006721853.1	35	GTCAGTGTGTGTGTGTACGTTG	GCAGCTATATTGAACTGGAAA	TTTCCGGTTCAATGTAGCTGC	ACCGGGCAGCTATATTGAACTGGAAAGTTAATATTCATAGCTTTCCGGTTCAATGTAGCTGCTTTT	TCAGAAGACGCACCGGGCAGCTATATTGAACTGGAAAGTTAATATTCATAGCTTTCCGGTTCAATGTAGCTGCTTTTTTGAATTCGCACCAGCACGCTACGCAGTCAGTGTGTGTGTGTACGTTGTTCGCCGTCTTCGT
ACOT12	XM_006714531.1	36	ACGTGTGTGTGTGTGTACCAGT	CCTTCCTTACTTTGTTGGAAA	TTTCCAGCAAAGTAAGGAAGG	ACCGGCCTTCCTTACTTTGTTGGAAAGTTAATATTCATAGCTTTCCAGCAAAGTAAGGAAGGTTTT	TCAGAAGACGCACCGGCCTTCCTTACTTTGTTGGAAAGTTAATATTCATAGCTTTCCAGCAAAGTAAGGAAGGTTTTTTGAATTCGCACCAGCACGCTACGCAACGTGTGTGTGTGTGTACCAGTTTCGCCGTCTTCGT
ACOT12	XM_006714531.1	37	CACAGTGTGTGTGTGTACCACA	GCTGAGAAATATGTTGGAGTT	AACTCCAGCATGTTTCTCAGC	ACCGGGCTGAGAAATATGTTGGAGTTGTTAATATTCATAGCAACTCCAGCATGTTTCTCAGCTTTT	TCAGAAGACGCACCGGGCTGAGAAATATGTTGGAGTTGTTAATATTCATAGCAACTCCAGCATGTTTCTCAGCTTTTTTGAATTCGCACCAGCACGCTACGCACACAGTGTGTGTGTGTACCACATTCGCCGTCTTCGT
ACOT12	XM_006714531.1	38	GTTGGTGTGTGTGTGTACCAAC	CAGCCTTAGTGGATGACATAT	GTATGTCATCCACTGAGGCTG	ACCGGCAGCCTTAGTGGATGACATATGTTAATATTCATAGCGTATGTCATCCACTGAGGCTGTTTT	TCAGAAGACGCACCGGCAGCCTTAGTGGATGACATATGTTAATATTCATAGCGTATGTCATCCACTGAGGCTGTTTTTTGAATTCGCACCAGCACGCTACGCAGTTGGTGTGTGTGTGTACCAACTTCGCCGTCTTCGT
ACOT12	XM_006714531.1	39	TGACGTGTGTGTGTGTACCATG	GCTGGAGTTTCTTGCGTTATA	TGTAACGCAGGAAACTCCAGC	ACCGGGCTGGAGTTTCTTGCGTTATAGTTAATATTCATAGCTGTAACGCAGGAAACTCCAGCTTTT	TCAGAAGACGCACCGGGCTGGAGTTTCTTGCGTTATAGTTAATATTCATAGCTGTAACGCAGGAAACTCCAGCTTTTTTGAATTCGCACCAGCACGCTACGCATGACGTGTGTGTGTGTACCATGTTCGCCGTCTTCGT
ACOT12	XM_006714531.1	40	CACAGTGTGTGTGTGTACACGT	GCCTTAGTGGATGACATATAG	CTGTATGTCATCCACTGAGGC	ACCGGGCCTTAGTGGATGACATATAGGTTAATATTCATAGCCTGTATGTCATCCACTGAGGCTTTT	TCAGAAGACGCACCGGGCCTTAGTGGATGACATATAGGTTAATATTCATAGCCTGTATGTCATCCACTGAGGCTTTTTTGAATTCGCACCAGCACGCTACGCACACAGTGTGTGTGTGTACACGTTTCGCCGTCTTCGT
ACOT8	XM_005260239.1	41	GTACGTGTGTGTGTGTACACCA	GCCGCCTATATTTCCGATTAT	ATAGTCGGAGATATAGGCGGC	ACCGGGCCGCCTATATTTCCGATTATGTTAATATTCATAGCATAGTCGGAGATATAGGCGGCTTTT	TCAGAAGACGCACCGGGCCGCCTATATTTCCGATTATGTTAATATTCATAGCATAGTCGGAGATATAGGCGGCTTTTTTGAATTCGCACCAGCACGCTACGCAGTACGTGTGTGTGTGTACACCATTCGCCGTCTTCGT
ACOT8	XM_005260239.1	42	TGGTGTGTGTGTGTGTACACAC	GAGACCCTTATTGACTAGTAT	ATACTGGTCAATGAGGGTCTC	ACCGGGAGACCCTTATTGACTAGTATGTTAATATTCATAGCATACTGGTCAATGAGGGTCTCTTTT	TCAGAAGACGCACCGGGAGACCCTTATTGACTAGTATGTTAATATTCATAGCATACTGGTCAATGAGGGTCTCTTTTTTGAATTCGCACCAGCACGCTACGCATGGTGTGTGTGTGTGTACACACTTCGCCGTCTTCGT
ACOT8	XM_005260239.1	43	ACTGGTGTGTGTGTGTACACTG	CGCTTTGTGAAGGCCGTGTAA	TTGCACGGCCTTCACAGAGCG	ACCGGCGCTTTGTGAAGGCCGTGTAAGTTAATATTCATAGCTTGCACGGCCTTCACAGAGCGTTTT	TCAGAAGACGCACCGGCGCTTTGTGAAGGCCGTGTAAGTTAATATTCATAGCTTGCACGGCCTTCACAGAGCGTTTTTTGAATTCGCACCAGCACGCTACGCAACTGGTGTGTGTGTGTACACTGTTCGCCGTCTTCGT
ACOT8	XM_005260239.1	44	GTACGTGTGTGTGTGTACTGGT	GACCCTCATTGACTAGTATTT	AAATACTGGTCAATGAGGGTC	ACCGGGACCCTCATTGACTAGTATTTGTTAATATTCATAGCAAATACTGGTCAATGAGGGTCTTTT	TCAGAAGACGCACCGGGACCCTCATTGACTAGTATTTGTTAATATTCATAGCAAATACTGGTCAATGAGGGTCTTTTTTGAATTCGCACCAGCACGCTACGCAGTACGTGTGTGTGTGTACTGGTTTCGCCGTCTTCGT
ACOT8	XM_005260239.1	45	TGTGGTGTGTGTGTGTACTGCA	ATTGAGATCAAGCTAGTAAAC	GTTTACTGGCTTGATCTCAAT	ACCGGATTGAGATCAAGCTAGTAAACGTTAATATTCATAGCGTTTACTGGCTTGATCTCAATTTTT	TCAGAAGACGCACCGGATTGAGATCAAGCTAGTAAACGTTAATATTCATAGCGTTTACTGGCTTGATCTCAATTTTTTTGAATTCGCACCAGCACGCTACGCATGTGGTGTGTGTGTGTACTGCATTCGCCGTCTTCGT
ACSL6	XM_006714579.1	46	ACCAGTGTGTGTGTGTACTGAC	CCAGGCAAACACACTATTAAA	TTTAATGGTGTGTTTGCCTGG	ACCGGCCAGGCAAACACACTATTAAAGTTAATATTCATAGCTTTAATGGTGTGTTTGCCTGGTTTT	TCAGAAGACGCACCGGCCAGGCAAACACACTATTAAAGTTAATATTCATAGCTTTAATGGTGTGTTTGCCTGGTTTTTTGAATTCGCACCAGCACGCTACGCAACCAGTGTGTGTGTGTACTGACTTCGCCGTCTTCGT
ACSL6	XM_006714579.1	47	CAGTGTGTGTGTGTGTACTGTG	GCTATCCGCTACATCATTAAT	ATTGATGATGTAGCGGATAGC	ACCGGGCTATCCGCTACATCATTAATGTTAATATTCATAGCATTGATGATGTAGCGGATAGCTTTT	TCAGAAGACGCACCGGGCTATCCGCTACATCATTAATGTTAATATTCATAGCATTGATGATGTAGCGGATAGCTTTTTTGAATTCGCACCAGCACGCTACGCACAGTGTGTGTGTGTGTACTGTGTTCGCCGTCTTCGT
ACSL6	XM_006714579.1	48	ACACGTGTGTGTGTGTTGGTGT	GCATGCACTGATTAGTTTATT	AATAAACTGATCAGTGCATGC	ACCGGGCATGCACTGATTAGTTTATTGTTAATATTCATAGCAATAAACTGATCAGTGCATGCTTTT	TCAGAAGACGCACCGGGCATGCACTGATTAGTTTATTGTTAATATTCATAGCAATAAACTGATCAGTGCATGCTTTTTTGAATTCGCACCAGCACGCTACGCAACACGTGTGTGTGTGTTGGTGTTTCGCCGTCTTCGT
ACSL6	XM_006714579.1	49	CATGGTGTGTGTGTGTTGGTCA	GCAGGTTAAAGCCATTTACAT	ATGTGAATGGCTTTAACCTGC	ACCGGGCAGGTTAAAGCCATTTACATGTTAATATTCATAGCATGTGAATGGCTTTAACCTGCTTTT	TCAGAAGACGCACCGGGCAGGTTAAAGCCATTTACATGTTAATATTCATAGCATGTGAATGGCTTTAACCTGCTTTTTTGAATTCGCACCAGCACGCTACGCACATGGTGTGTGTGTGTTGGTCATTCGCCGTCTTCGT
ACSL6	XM_006714579.1	50	GTCAGTGTGTGTGTGTTGGTAC	CGGAGTGGAATTATTAGGAAT	ATTCCTGATGATTCCACTCCG	ACCGGCGGAGTGGAATTATTAGGAATGTTAATATTCATAGCATTCCTGATGATTCCACTCCGTTTT	TCAGAAGACGCACCGGCGGAGTGGAATTATTAGGAATGTTAATATTCATAGCATTCCTGATGATTCCACTCCGTTTTTTGAATTCGCACCAGCACGCTACGCAGTCAGTGTGTGTGTGTTGGTACTTCGCCGTCTTCGT
ACTA1	NM_001100.3	51	TGGTGTGTGTGTGTGTTGGTTG	ACCCACAATGTGCCTATTTAT	ATAAATGGGCACGTTGTGGGT	ACCGGACCCACAATGTGCCTATTTATGTTAATATTCATAGCATAAATGGGCACGTTGTGGGTTTTT	TCAGAAGACGCACCGGACCCACAATGTGCCTATTTATGTTAATATTCATAGCATAAATGGGCACGTTGTGGGTTTTTTTGAATTCGCACCAGCACGCTACGCATGGTGTGTGTGTGTGTTGGTTGTTCGCCGTCTTCGT
ACTA1	NM_001100.3	52	CATGGTGTGTGTGTGTTGCAGT	CCGCAGTTACTTTCTTTGTAA	TTACAAAGAAAGTGACTGCGG	ACCGGCCGCAGTTACTTTCTTTGTAAGTTAATATTCATAGCTTACAAAGAAAGTGACTGCGGTTTT	TCAGAAGACGCACCGGCCGCAGTTACTTTCTTTGTAAGTTAATATTCATAGCTTACAAAGAAAGTGACTGCGGTTTTTTGAATTCGCACCAGCACGCTACGCACATGGTGTGTGTGTGTTGCAGTTTCGCCGTCTTCGT
ACTA1	NM_001100.3	53	GTGTGTGTGTGTGTGTTGCACA	GCGCAAATACTTGGTGTGGGT	ATCCACACCGAGTATTTGCGC	ACCGGGCGCAAATACTTGGTGTGGGTGTTAATATTCATAGCATCCACACCGAGTATTTGCGCTTTT	TCAGAAGACGCACCGGGCGCAAATACTTGGTGTGGGTGTTAATATTCATAGCATCCACACCGAGTATTTGCGCTTTTTTGAATTCGCACCAGCACGCTACGCAGTGTGTGTGTGTGTGTTGCACATTCGCCGTCTTCGT
ACTA1	NM_001100.3	54	TGACGTGTGTGTGTGTTGCAAC	GACCACCTACAATAGCATTAT	ATGATGCTGTTGTAGGTGGTC	ACCGGGACCACCTACAATAGCATTATGTTAATATTCATAGCATGATGCTGTTGTAGGTGGTCTTTT	TCAGAAGACGCACCGGGACCACCTACAATAGCATTATGTTAATATTCATAGCATGATGCTGTTGTAGGTGGTCTTTTTTGAATTCGCACCAGCACGCTACGCATGACGTGTGTGTGTGTTGCAACTTCGCCGTCTTCGT
ACTA1	NM_001100.3	55	ACCAGTGTGTGTGTGTTGCATG	CATCACCAATTGGGATGATAT	ATGTCATCCCAGTTGGTGATG	ACCGGCATCACCAATTGGGATGATATGTTAATATTCATAGCATGTCATCCCAGTTGGTGATGTTTT	TCAGAAGACGCACCGGCATCACCAATTGGGATGATATGTTAATATTCATAGCATGTCATCCCAGTTGGTGATGTTTTTTGAATTCGCACCAGCACGCTACGCAACCAGTGTGTGTGTGTTGCATGTTCGCCGTCTTCGT
ACTC1	NM_005159.4	56	GTGTGTGTGTGTGTGTTGACGT	CGTGAAATTGTCCGTGATATT	AATGTCACGGACAATTTCACG	ACCGGCGTGAAATTGTCCGTGATATTGTTAATATTCATAGCAATGTCACGGACAATTTCACGTTTT	TCAGAAGACGCACCGGCGTGAAATTGTCCGTGATATTGTTAATATTCATAGCAATGTCACGGACAATTTCACGTTTTTTGAATTCGCACCAGCACGCTACGCAGTGTGTGTGTGTGTGTTGACGTTTCGCCGTCTTCGT
ACTC1	NM_005159.4	57	TGCAGTGTGTGTGTGTTGACCA	CCAGTTAGGATGATGGTATTA	TAATACCGTCATCCTGACTGG	ACCGGCCAGTTAGGATGATGGTATTAGTTAATATTCATAGCTAATACCGTCATCCTGACTGGTTTT	TCAGAAGACGCACCGGCCAGTTAGGATGATGGTATTAGTTAATATTCATAGCTAATACCGTCATCCTGACTGGTTTTTTGAATTCGCACCAGCACGCTACGCATGCAGTGTGTGTGTGTTGACCATTCGCCGTCTTCGT
ACTC1	NM_005159.4	58	ACTGGTGTGTGTGTGTTGACAC	CCCTGGTATTGTTGATTGTAT	ATACGATCAGCAATACCAGGG	ACCGGCCCTGGTATTGTTGATTGTATGTTAATATTCATAGCATACGATCAGCAATACCAGGGTTTT	TCAGAAGACGCACCGGCCCTGGTATTGTTGATTGTATGTTAATATTCATAGCATACGATCAGCAATACCAGGGTTTTTTGAATTCGCACCAGCACGCTACGCAACTGGTGTGTGTGTGTTGACACTTCGCCGTCTTCGT
ACTC1	NM_005159.4	59	CAACGTGTGTGTGTGTTGACTG	CCCTTCTTTATTGGTATGGAA	TTCCATACCAATGAAGGAGGG	ACCGGCCCTTCTTTATTGGTATGGAAGTTAATATTCATAGCTTCCATACCAATGAAGGAGGGTTTT	TCAGAAGACGCACCGGCCCTTCTTTATTGGTATGGAAGTTAATATTCATAGCTTCCATACCAATGAAGGAGGGTTTTTTGAATTCGCACCAGCACGCTACGCACAACGTGTGTGTGTGTTGACTGTTCGCCGTCTTCGT
ACTC1	NM_005159.4	60	TGCAGTGTGTGTGTGTTGTGGT	ACCCTGGTATTGTTGATTGTA	TACGATCAGCAATACCAGGGT	ACCGGACCCTGGTATTGTTGATTGTAGTTAATATTCATAGCTACGATCAGCAATACCAGGGTTTTT	TCAGAAGACGCACCGGACCCTGGTATTGTTGATTGTAGTTAATATTCATAGCTACGATCAGCAATACCAGGGTTTTTTTGAATTCGCACCAGCACGCTACGCATGCAGTGTGTGTGTGTTGTGGTTTCGCCGTCTTCGT
ACTN1	NM_001130005.1	61	ACACGTGTGTGTGTGTTGTGCA	ACGGTGAGAGTGACCTTTAAT	ATTAGAGGTCACTCTCGCCGT	ACCGGACGGTGAGAGTGACCTTTAATGTTAATATTCATAGCATTAGAGGTCACTCTCGCCGTTTTT	TCAGAAGACGCACCGGACGGTGAGAGTGACCTTTAATGTTAATATTCATAGCATTAGAGGTCACTCTCGCCGTTTTTTTGAATTCGCACCAGCACGCTACGCAACACGTGTGTGTGTGTTGTGCATTCGCCGTCTTCGT
ACTN1	NM_001130005.1	62	CAGTGTGTGTGTGTGTTGTGAC	CTCAATGAGCTGGATTATTAT	ATAATAGTCCAGCTCATTGAG	ACCGGCTCAATGAGCTGGATTATTATGTTAATATTCATAGCATAATAGTCCAGCTCATTGAGTTTT	TCAGAAGACGCACCGGCTCAATGAGCTGGATTATTATGTTAATATTCATAGCATAATAGTCCAGCTCATTGAGTTTTTTGAATTCGCACCAGCACGCTACGCACAGTGTGTGTGTGTGTTGTGACTTCGCCGTCTTCGT
ACTN1	NM_001130005.1	63	GTTGGTGTGTGTGTGTTGTGTG	TCACGCCTTAGGAGATTAATG	CATTGATCTCCTGAGGCGTGA	ACCGGTCACGCCTTAGGAGATTAATGGTTAATATTCATAGCCATTGATCTCCTGAGGCGTGATTTT	TCAGAAGACGCACCGGTCACGCCTTAGGAGATTAATGGTTAATATTCATAGCCATTGATCTCCTGAGGCGTGATTTTTTGAATTCGCACCAGCACGCTACGCAGTTGGTGTGTGTGTGTTGTGTGTTCGCCGTCTTCGT
ACTN1	NM_001130005.1	64	TGGTGTGTGTGTGTCAGTGTGT	CCTCAGGAGATTAATGGTAAA	TTTGCCATTGATCTCCTGAGG	ACCGGCCTCAGGAGATTAATGGTAAAGTTAATATTCATAGCTTTGCCATTGATCTCCTGAGGTTTT	TCAGAAGACGCACCGGCCTCAGGAGATTAATGGTAAAGTTAATATTCATAGCTTTGCCATTGATCTCCTGAGGTTTTTTGAATTCGCACCAGCACGCTACGCATGGTGTGTGTGTGTCAGTGTGTTTCGCCGTCTTCGT
ACTN1	NM_001130005.1	65	ACCAGTGTGTGTGTCAGTGTCA	CCAGACCTATCACGTTAATAT	ATATTGACGTGGTAGGTCTGG	ACCGGCCAGACCTATCACGTTAATATGTTAATATTCATAGCATATTGACGTGGTAGGTCTGGTTTT	TCAGAAGACGCACCGGCCAGACCTATCACGTTAATATGTTAATATTCATAGCATATTGACGTGGTAGGTCTGGTTTTTTGAATTCGCACCAGCACGCTACGCAACCAGTGTGTGTGTCAGTGTCATTCGCCGTCTTCGT
ACTR8	XM_006713419.1	66	CATGGTGTGTGTGTCAGTGTAC	GCATCCAAACTTATTGGATTT	AAATCCAATAGGTTTGGATGC	ACCGGGCATCCAAACTTATTGGATTTGTTAATATTCATAGCAAATCCAATAGGTTTGGATGCTTTT	TCAGAAGACGCACCGGGCATCCAAACTTATTGGATTTGTTAATATTCATAGCAAATCCAATAGGTTTGGATGCTTTTTTGAATTCGCACCAGCACGCTACGCACATGGTGTGTGTGTCAGTGTACTTCGCCGTCTTCGT
ACTR8	XM_006713419.1	67	GTACGTGTGTGTGTCAGTGTTG	GAGGTGGTTTGGTGTTTCGTA	TATGAAACATCAAACCACCTC	ACCGGGAGGTGGTTTGGTGTTTCGTAGTTAATATTCATAGCTATGAAACATCAAACCACCTCTTTT	TCAGAAGACGCACCGGGAGGTGGTTTGGTGTTTCGTAGTTAATATTCATAGCTATGAAACATCAAACCACCTCTTTTTTGAATTCGCACCAGCACGCTACGCAGTACGTGTGTGTGTCAGTGTTGTTCGCCGTCTTCGT
ACTR8	XM_006713419.1	68	ACCAGTGTGTGTGTCAGTCAGT	CCATCCTTCAGGTGAATTATT	AATAATTCGCCTGAAGGATGG	ACCGGCCATCCTTCAGGTGAATTATTGTTAATATTCATAGCAATAATTCGCCTGAAGGATGGTTTT	TCAGAAGACGCACCGGCCATCCTTCAGGTGAATTATTGTTAATATTCATAGCAATAATTCGCCTGAAGGATGGTTTTTTGAATTCGCACCAGCACGCTACGCAACCAGTGTGTGTGTCAGTCAGTTTCGCCGTCTTCGT
ACTR8	XM_006713419.1	69	CAACGTGTGTGTGTCAGTCACA	CCTGCTTTACTAGTTTCGATT	AATCGAAACTGGTAAAGCAGG	ACCGGCCTGCTTTACTAGTTTCGATTGTTAATATTCATAGCAATCGAAACTGGTAAAGCAGGTTTT	TCAGAAGACGCACCGGCCTGCTTTACTAGTTTCGATTGTTAATATTCATAGCAATCGAAACTGGTAAAGCAGGTTTTTTGAATTCGCACCAGCACGCTACGCACAACGTGTGTGTGTCAGTCACATTCGCCGTCTTCGT
ACTR8	XM_006713419.1	70	GTGTGTGTGTGTGTCAGTCAAC	CTCATTGGAATACTTGGCTTT	AAAGCCGAGTATTCCGATGAG	ACCGGCTCATTGGAATACTTGGCTTTGTTAATATTCATAGCAAAGCCGAGTATTCCGATGAGTTTT	TCAGAAGACGCACCGGCTCATTGGAATACTTGGCTTTGTTAATATTCATAGCAAAGCCGAGTATTCCGATGAGTTTTTTGAATTCGCACCAGCACGCTACGCAGTGTGTGTGTGTGTCAGTCAACTTCGCCGTCTTCGT
ADAM20	NM_003814.4	71	TGTGGTGTGTGTGTCAGTCATG	GCACAGTGTGTGGTCTAGAAA	TTTCTGGACCACATACTGTGC	ACCGGGCACAGTGTGTGGTCTAGAAAGTTAATATTCATAGCTTTCTGGACCACATACTGTGCTTTT	TCAGAAGACGCACCGGGCACAGTGTGTGGTCTAGAAAGTTAATATTCATAGCTTTCTGGACCACATACTGTGCTTTTTTGAATTCGCACCAGCACGCTACGCATGTGGTGTGTGTGTCAGTCATGTTCGCCGTCTTCGT
ADAM20	NM_003814.4	72	CAACGTGTGTGTGTCAGTACGT	GCCTCTATATCTAGGGAATAT	ATATTCCCTGGATATGGAGGC	ACCGGGCCTCTATATCTAGGGAATATGTTAATATTCATAGCATATTCCCTGGATATGGAGGCTTTT	TCAGAAGACGCACCGGGCCTCTATATCTAGGGAATATGTTAATATTCATAGCATATTCCCTGGATATGGAGGCTTTTTTGAATTCGCACCAGCACGCTACGCACAACGTGTGTGTGTCAGTACGTTTCGCCGTCTTCGT
ADAM20	NM_003814.4	73	GTTGGTGTGTGTGTCAGTACCA	GCAACAATAGTGCAGTATGAA	TTCATGCTGCACTGTTGTTGC	ACCGGGCAACAATAGTGCAGTATGAAGTTAATATTCATAGCTTCATGCTGCACTGTTGTTGCTTTT	TCAGAAGACGCACCGGGCAACAATAGTGCAGTATGAAGTTAATATTCATAGCTTCATGCTGCACTGTTGTTGCTTTTTTGAATTCGCACCAGCACGCTACGCAGTTGGTGTGTGTGTCAGTACCATTCGCCGTCTTCGT
ADAM20	NM_003814.4	74	TGCAGTGTGTGTGTCAGTACAC	GCTTGGTTATAATTTGGGTAT	ATACCCAAATTATGACCAAGC	ACCGGGCTTGGTTATAATTTGGGTATGTTAATATTCATAGCATACCCAAATTATGACCAAGCTTTT	TCAGAAGACGCACCGGGCTTGGTTATAATTTGGGTATGTTAATATTCATAGCATACCCAAATTATGACCAAGCTTTTTTGAATTCGCACCAGCACGCTACGCATGCAGTGTGTGTGTCAGTACACTTCGCCGTCTTCGT
ADAM20	NM_003814.4	75	ACGTGTGTGTGTGTCAGTACTG	CCTCCTAAGAACAATATGGAA	TTCCATGTTGTTCTTAGGAGG	ACCGGCCTCCTAAGAACAATATGGAAGTTAATATTCATAGCTTCCATGTTGTTCTTAGGAGGTTTT	TCAGAAGACGCACCGGCCTCCTAAGAACAATATGGAAGTTAATATTCATAGCTTCCATGTTGTTCTTAGGAGGTTTTTTGAATTCGCACCAGCACGCTACGCAACGTGTGTGTGTGTCAGTACTGTTCGCCGTCTTCGT
ADAMTS20	NM_025003.3	76	GTTGGTGTGTGTGTCAGTTGGT	GCGAGATGTTAAATGTGTTAA	TTGACACATTTAACATCTCGC	ACCGGGCGAGATGTTAAATGTGTTAAGTTAATATTCATAGCTTGACACATTTAACATCTCGCTTTT	TCAGAAGACGCACCGGGCGAGATGTTAAATGTGTTAAGTTAATATTCATAGCTTGACACATTTAACATCTCGCTTTTTTGAATTCGCACCAGCACGCTACGCAGTTGGTGTGTGTGTCAGTTGGTTTCGCCGTCTTCGT
ADAMTS20	NM_025003.3	77	TGGTGTGTGTGTGTCAGTTGCA	GCTATTATCTAAGCACGAATT	AATTCGTGCTTAGATAATAGC	ACCGGGCTATTATCTAAGCACGAATTGTTAATATTCATAGCAATTCGTGCTTAGATAATAGCTTTT	TCAGAAGACGCACCGGGCTATTATCTAAGCACGAATTGTTAATATTCATAGCAATTCGTGCTTAGATAATAGCTTTTTTGAATTCGCACCAGCACGCTACGCATGGTGTGTGTGTGTCAGTTGCATTCGCCGTCTTCGT
ADAMTS20	NM_025003.3	78	ACACGTGTGTGTGTCAGTTGAC	CGTGTTAAACTCTAGTGCTAA	TTGGCACTGGAGTTTAACACG	ACCGGCGTGTTAAACTCTAGTGCTAAGTTAATATTCATAGCTTGGCACTGGAGTTTAACACGTTTT	TCAGAAGACGCACCGGCGTGTTAAACTCTAGTGCTAAGTTAATATTCATAGCTTGGCACTGGAGTTTAACACGTTTTTTGAATTCGCACCAGCACGCTACGCAACACGTGTGTGTGTCAGTTGACTTCGCCGTCTTCGT
ADAMTS20	NM_025003.3	79	CACAGTGTGTGTGTCAGTTGTG	CCCATCTACTAAGAAACATAA	TTATGTTTCTTAGTAGATGGG	ACCGGCCCATCTACTAAGAAACATAAGTTAATATTCATAGCTTATGTTTCTTAGTAGATGGGTTTT	TCAGAAGACGCACCGGCCCATCTACTAAGAAACATAAGTTAATATTCATAGCTTATGTTTCTTAGTAGATGGGTTTTTTGAATTCGCACCAGCACGCTACGCACACAGTGTGTGTGTCAGTTGTGTTCGCCGTCTTCGT
ADAMTS20	NM_025003.3	80	GTTGGTGTGTGTGTCACAGTGT	GCAACATGAATGAAGATCTTA	TAAGATCTTCATTCATGTTGC	ACCGGGCAACATGAATGAAGATCTTAGTTAATATTCATAGCTAAGATCTTCATTCATGTTGCTTTT	TCAGAAGACGCACCGGGCAACATGAATGAAGATCTTAGTTAATATTCATAGCTAAGATCTTCATTCATGTTGCTTTTTTGAATTCGCACCAGCACGCTACGCAGTTGGTGTGTGTGTCACAGTGTTTCGCCGTCTTCGT
ADAMTS3	NM_014243.2	81	TGGTGTGTGTGTGTCACAGTCA	CCCACTTTGAATACTAGAATA	TATTCTGGTATTCAAAGTGGG	ACCGGCCCACTTTGAATACTAGAATAGTTAATATTCATAGCTATTCTGGTATTCAAAGTGGGTTTT	TCAGAAGACGCACCGGCCCACTTTGAATACTAGAATAGTTAATATTCATAGCTATTCTGGTATTCAAAGTGGGTTTTTTGAATTCGCACCAGCACGCTACGCATGGTGTGTGTGTGTCACAGTCATTCGCCGTCTTCGT
ADAMTS3	NM_014243.2	82	ACACGTGTGTGTGTCACAGTAC	GCGCATGATAATGTTGGGATG	TATCCCAGCATTATCATGCGC	ACCGGGCGCATGATAATGTTGGGATGGTTAATATTCATAGCTATCCCAGCATTATCATGCGCTTTT	TCAGAAGACGCACCGGGCGCATGATAATGTTGGGATGGTTAATATTCATAGCTATCCCAGCATTATCATGCGCTTTTTTGAATTCGCACCAGCACGCTACGCAACACGTGTGTGTGTCACAGTACTTCGCCGTCTTCGT
ADAMTS3	NM_014243.2	83	CACAGTGTGTGTGTCACAGTTG	CCAGTGATTCAATAGGTGTTT	AAGCACCTATTGAATCACTGG	ACCGGCCAGTGATTCAATAGGTGTTTGTTAATATTCATAGCAAGCACCTATTGAATCACTGGTTTT	TCAGAAGACGCACCGGCCAGTGATTCAATAGGTGTTTGTTAATATTCATAGCAAGCACCTATTGAATCACTGGTTTTTTGAATTCGCACCAGCACGCTACGCACACAGTGTGTGTGTCACAGTTGTTCGCCGTCTTCGT
ADAMTS3	NM_014243.2	84	TGGTGTGTGTGTGTCACACAGT	GCCCAACACTCAATTAGTAGT	GCTACTAGTTGAGTGTTGGGC	ACCGGGCCCAACACTCAATTAGTAGTGTTAATATTCATAGCGCTACTAGTTGAGTGTTGGGCTTTT	TCAGAAGACGCACCGGGCCCAACACTCAATTAGTAGTGTTAATATTCATAGCGCTACTAGTTGAGTGTTGGGCTTTTTTGAATTCGCACCAGCACGCTACGCATGGTGTGTGTGTGTCACACAGTTTCGCCGTCTTCGT
ADAMTS3	NM_014243.2	85	ACCAGTGTGTGTGTCACACACA	GTGGAGTGGTATGAGACATTT	AGATGTCTCATGCCACTCCAC	ACCGGGTGGAGTGGTATGAGACATTTGTTAATATTCATAGCAGATGTCTCATGCCACTCCACTTTT	TCAGAAGACGCACCGGGTGGAGTGGTATGAGACATTTGTTAATATTCATAGCAGATGTCTCATGCCACTCCACTTTTTTGAATTCGCACCAGCACGCTACGCAACCAGTGTGTGTGTCACACACATTCGCCGTCTTCGT
ADAMTS7	XM_005254137.1	86	CATGGTGTGTGTGTCACACAAC	CCGGAGAAGTATTTCCTTAAT	ATTGAGGAAGTACTTCTCCGG	ACCGGCCGGAGAAGTATTTCCTTAATGTTAATATTCATAGCATTGAGGAAGTACTTCTCCGGTTTT	TCAGAAGACGCACCGGCCGGAGAAGTATTTCCTTAATGTTAATATTCATAGCATTGAGGAAGTACTTCTCCGGTTTTTTGAATTCGCACCAGCACGCTACGCACATGGTGTGTGTGTCACACAACTTCGCCGTCTTCGT
ADAMTS7	XM_005254137.1	87	GTACGTGTGTGTGTCACACATG	GCCCAAATACAAAGGTAGATA	TATCTGCCTTTGTATTTGGGC	ACCGGGCCCAAATACAAAGGTAGATAGTTAATATTCATAGCTATCTGCCTTTGTATTTGGGCTTTT	TCAGAAGACGCACCGGGCCCAAATACAAAGGTAGATAGTTAATATTCATAGCTATCTGCCTTTGTATTTGGGCTTTTTTGAATTCGCACCAGCACGCTACGCAGTACGTGTGTGTGTCACACATGTTCGCCGTCTTCGT
ADAMTS7	XM_005254137.1	88	ACCAGTGTGTGTGTCACAACGT	GCGCCTGGTTAAGTGTGTTAA	TTGACACACTTGACCAGGCGC	ACCGGGCGCCTGGTTAAGTGTGTTAAGTTAATATTCATAGCTTGACACACTTGACCAGGCGCTTTT	TCAGAAGACGCACCGGGCGCCTGGTTAAGTGTGTTAAGTTAATATTCATAGCTTGACACACTTGACCAGGCGCTTTTTTGAATTCGCACCAGCACGCTACGCAACCAGTGTGTGTGTCACAACGTTTCGCCGTCTTCGT
ADAMTS7	XM_005254137.1	89	CAACGTGTGTGTGTCACAACCA	CCTCAGCTGGTACATATCTTT	GAAGATGTGTACCAGCTGAGG	ACCGGCCTCAGCTGGTACATATCTTTGTTAATATTCATAGCGAAGATGTGTACCAGCTGAGGTTTT	TCAGAAGACGCACCGGCCTCAGCTGGTACATATCTTTGTTAATATTCATAGCGAAGATGTGTACCAGCTGAGGTTTTTTGAATTCGCACCAGCACGCTACGCACAACGTGTGTGTGTCACAACCATTCGCCGTCTTCGT
ADAMTS7	XM_005254137.1	90	GTGTGTGTGTGTGTCACAACAC	GCTGTGACTTTGAGATTGATT	AGTCAATCTCGAAGTCACAGC	ACCGGGCTGTGACTTTGAGATTGATTGTTAATATTCATAGCAGTCAATCTCGAAGTCACAGCTTTT	TCAGAAGACGCACCGGGCTGTGACTTTGAGATTGATTGTTAATATTCATAGCAGTCAATCTCGAAGTCACAGCTTTTTTGAATTCGCACCAGCACGCTACGCAGTGTGTGTGTGTGTCACAACACTTCGCCGTCTTCGT
ADH6	NM_000672.3	91	TGTGGTGTGTGTGTCACAACTG	GCTGGAATTGTTGAGAGTATT	AATACTCTCAACGATTCCAGC	ACCGGGCTGGAATTGTTGAGAGTATTGTTAATATTCATAGCAATACTCTCAACGATTCCAGCTTTT	TCAGAAGACGCACCGGGCTGGAATTGTTGAGAGTATTGTTAATATTCATAGCAATACTCTCAACGATTCCAGCTTTTTTGAATTCGCACCAGCACGCTACGCATGTGGTGTGTGTGTCACAACTGTTCGCCGTCTTCGT
ADH6	NM_000672.3	92	CAACGTGTGTGTGTCACATGGT	GCAGAGAAGTTGAATTTAGAT	ATCTAGATTCAACTTCTCTGC	ACCGGGCAGAGAAGTTGAATTTAGATGTTAATATTCATAGCATCTAGATTCAACTTCTCTGCTTTT	TCAGAAGACGCACCGGGCAGAGAAGTTGAATTTAGATGTTAATATTCATAGCATCTAGATTCAACTTCTCTGCTTTTTTGAATTCGCACCAGCACGCTACGCACAACGTGTGTGTGTCACATGGTTTCGCCGTCTTCGT
ADH6	NM_000672.3	93	GTTGGTGTGTGTGTCACATGCA	GCCATTGGAAATTTGGATGTT	AACGTCCAGATTTCCAATGGC	ACCGGGCCATTGGAAATTTGGATGTTGTTAATATTCATAGCAACGTCCAGATTTCCAATGGCTTTT	TCAGAAGACGCACCGGGCCATTGGAAATTTGGATGTTGTTAATATTCATAGCAACGTCCAGATTTCCAATGGCTTTTTTGAATTCGCACCAGCACGCTACGCAGTTGGTGTGTGTGTCACATGCATTCGCCGTCTTCGT
ADH6	NM_000672.3	94	TGCAGTGTGTGTGTCACATGAC	CCCAATTGATGTTTGATGGTA	TACCATCAGACATCAGTTGGG	ACCGGCCCAATTGATGTTTGATGGTAGTTAATATTCATAGCTACCATCAGACATCAGTTGGGTTTT	TCAGAAGACGCACCGGCCCAATTGATGTTTGATGGTAGTTAATATTCATAGCTACCATCAGACATCAGTTGGGTTTTTTGAATTCGCACCAGCACGCTACGCATGCAGTGTGTGTGTCACATGACTTCGCCGTCTTCGT
ADH6	NM_000672.3	95	ACGTGTGTGTGTGTCACATGTG	CAGGACTTAAAGAAACTCATT	AATGGGTTTCTTTAAGTCCTG	ACCGGCAGGACTTAAAGAAACTCATTGTTAATATTCATAGCAATGGGTTTCTTTAAGTCCTGTTTT	TCAGAAGACGCACCGGCAGGACTTAAAGAAACTCATTGTTAATATTCATAGCAATGGGTTTCTTTAAGTCCTGTTTTTTGAATTCGCACCAGCACGCTACGCAACGTGTGTGTGTGTCACATGTGTTCGCCGTCTTCGT
ADI1	XM_005264696.1	96	ACACGTGTGTGTGTCAACGTGT	GCTGACAAATATGAGAATGAT	ATCATTCTCATATTTGTCAGC	ACCGGGCTGACAAATATGAGAATGATGTTAATATTCATAGCATCATTCTCATATTTGTCAGCTTTT	TCAGAAGACGCACCGGGCTGACAAATATGAGAATGATGTTAATATTCATAGCATCATTCTCATATTTGTCAGCTTTTTTGAATTCGCACCAGCACGCTACGCAACACGTGTGTGTGTCAACGTGTTTCGCCGTCTTCGT
ADI1	XM_005264696.1	97	CATGGTGTGTGTGTCAACGTCA	GAAGAACTACATGAAGGCTAT	ATGGCCTTCGTGTAGTTCTTC	ACCGGGAAGAACTACATGAAGGCTATGTTAATATTCATAGCATGGCCTTCGTGTAGTTCTTCTTTT	TCAGAAGACGCACCGGGAAGAACTACATGAAGGCTATGTTAATATTCATAGCATGGCCTTCGTGTAGTTCTTCTTTTTTGAATTCGCACCAGCACGCTACGCACATGGTGTGTGTGTCAACGTCATTCGCCGTCTTCGT
ADI1	XM_005264696.1	98	GTCAGTGTGTGTGTCAACGTAC	GAGCATTTGCATTTGGATGAT	ATCGTCCAAGTGCAAATGCTC	ACCGGGAGCATTTGCATTTGGATGATGTTAATATTCATAGCATCGTCCAAGTGCAAATGCTCTTTT	TCAGAAGACGCACCGGGAGCATTTGCATTTGGATGATGTTAATATTCATAGCATCGTCCAAGTGCAAATGCTCTTTTTTGAATTCGCACCAGCACGCTACGCAGTCAGTGTGTGTGTCAACGTACTTCGCCGTCTTCGT
ADI1	XM_005264696.1	99	TGGTGTGTGTGTGTCAACGTTG	GAACTACTCTTGGATGGATAT	ATGTCCATCCAGGAGTAGTTC	ACCGGGAACTACTCTTGGATGGATATGTTAATATTCATAGCATGTCCATCCAGGAGTAGTTCTTTT	TCAGAAGACGCACCGGGAACTACTCTTGGATGGATATGTTAATATTCATAGCATGTCCATCCAGGAGTAGTTCTTTTTTGAATTCGCACCAGCACGCTACGCATGGTGTGTGTGTGTCAACGTTGTTCGCCGTCTTCGT
ADI1	XM_005264696.1	100	CATGGTGTGTGTGTCAACCAGT	ACTAACATGTGCCTTGTAAAG	CTTTACGAGGCACGTGTTAGT	ACCGGACTAACATGTGCCTTGTAAAGGTTAATATTCATAGCCTTTACGAGGCACGTGTTAGTTTTT	TCAGAAGACGCACCGGACTAACATGTGCCTTGTAAAGGTTAATATTCATAGCCTTTACGAGGCACGTGTTAGTTTTTTTGAATTCGCACCAGCACGCTACGCACATGGTGTGTGTGTCAACCAGTTTCGCCGTCTTCGT
ADPGK	NM_031284.4	101	GTGTGTGTGTGTGTCAACCACA	GCTGAATGAATAGGAGTTGTT	AACAGCTCCTGTTCATTCAGC	ACCGGGCTGAATGAATAGGAGTTGTTGTTAATATTCATAGCAACAGCTCCTGTTCATTCAGCTTTT	TCAGAAGACGCACCGGGCTGAATGAATAGGAGTTGTTGTTAATATTCATAGCAACAGCTCCTGTTCATTCAGCTTTTTTGAATTCGCACCAGCACGCTACGCAGTGTGTGTGTGTGTCAACCACATTCGCCGTCTTCGT
ADPGK	NM_031284.4	102	TGACGTGTGTGTGTCAACCAAC	GATCTCACTAGGATCTATTTC	GAAATGGATCCTGGTGAGATC	ACCGGGATCTCACTAGGATCTATTTCGTTAATATTCATAGCGAAATGGATCCTGGTGAGATCTTTT	TCAGAAGACGCACCGGGATCTCACTAGGATCTATTTCGTTAATATTCATAGCGAAATGGATCCTGGTGAGATCTTTTTTGAATTCGCACCAGCACGCTACGCATGACGTGTGTGTGTCAACCAACTTCGCCGTCTTCGT
ADPGK	NM_031284.4	103	ACCAGTGTGTGTGTCAACCATG	TTGCAGCCAACTTAGATTTAA	TTAAATCTGAGTTGGCTGCAA	ACCGGTTGCAGCCAACTTAGATTTAAGTTAATATTCATAGCTTAAATCTGAGTTGGCTGCAATTTT	TCAGAAGACGCACCGGTTGCAGCCAACTTAGATTTAAGTTAATATTCATAGCTTAAATCTGAGTTGGCTGCAATTTTTTGAATTCGCACCAGCACGCTACGCAACCAGTGTGTGTGTCAACCATGTTCGCCGTCTTCGT
ADPGK	NM_031284.4	104	GTGTGTGTGTGTGTCAACACGT	GAGATTCTTGGAGGTTGTAAT	GTTACAACCTCCAAGAGTCTC	ACCGGGAGATTCTTGGAGGTTGTAATGTTAATATTCATAGCGTTACAACCTCCAAGAGTCTCTTTT	TCAGAAGACGCACCGGGAGATTCTTGGAGGTTGTAATGTTAATATTCATAGCGTTACAACCTCCAAGAGTCTCTTTTTTGAATTCGCACCAGCACGCTACGCAGTGTGTGTGTGTGTCAACACGTTTCGCCGTCTTCGT
ADPGK	NM_031284.4	105	TGCAGTGTGTGTGTCAACACCA	CGGAAGTACATCCTCATTATT	AATAGTGAGGGTGTACTTCCG	ACCGGCGGAAGTACATCCTCATTATTGTTAATATTCATAGCAATAGTGAGGGTGTACTTCCGTTTT	TCAGAAGACGCACCGGCGGAAGTACATCCTCATTATTGTTAATATTCATAGCAATAGTGAGGGTGTACTTCCGTTTTTTGAATTCGCACCAGCACGCTACGCATGCAGTGTGTGTGTCAACACCATTCGCCGTCTTCGT
ADPRM	XM_005256738.1	106	ACTGGTGTGTGTGTCAACACAC	CCCAATCTTGAAGCCTTAAGT	ACTTAGGGCTTCAGGATTGGG	ACCGGCCCAATCTTGAAGCCTTAAGTGTTAATATTCATAGCACTTAGGGCTTCAGGATTGGGTTTT	TCAGAAGACGCACCGGCCCAATCTTGAAGCCTTAAGTGTTAATATTCATAGCACTTAGGGCTTCAGGATTGGGTTTTTTGAATTCGCACCAGCACGCTACGCAACTGGTGTGTGTGTCAACACACTTCGCCGTCTTCGT
ADPRM	XM_005256738.1	107	CAACGTGTGTGTGTCAACACTG	CCTGAAGCCTTAAGTGATAGT	ACTGTCACTTAGGGCTTCAGG	ACCGGCCTGAAGCCTTAAGTGATAGTGTTAATATTCATAGCACTGTCACTTAGGGCTTCAGGTTTT	TCAGAAGACGCACCGGCCTGAAGCCTTAAGTGATAGTGTTAATATTCATAGCACTGTCACTTAGGGCTTCAGGTTTTTTGAATTCGCACCAGCACGCTACGCACAACGTGTGTGTGTCAACACTGTTCGCCGTCTTCGT
ADPRM	XM_005256738.1	108	TGCAGTGTGTGTGTCAACTGGT	CCTGAGACTATGCCTTTAGAA	TTCTGAAGGCATGGTCTCAGG	ACCGGCCTGAGACTATGCCTTTAGAAGTTAATATTCATAGCTTCTGAAGGCATGGTCTCAGGTTTT	TCAGAAGACGCACCGGCCTGAGACTATGCCTTTAGAAGTTAATATTCATAGCTTCTGAAGGCATGGTCTCAGGTTTTTTGAATTCGCACCAGCACGCTACGCATGCAGTGTGTGTGTCAACTGGTTTCGCCGTCTTCGT
ADPRM	XM_005256738.1	109	ACACGTGTGTGTGTCAACTGCA	CGAAACTTGTTTGGAGGTTAT	ATAACCTCCAAACAGGTTTCG	ACCGGCGAAACTTGTTTGGAGGTTATGTTAATATTCATAGCATAACCTCCAAACAGGTTTCGTTTT	TCAGAAGACGCACCGGCGAAACTTGTTTGGAGGTTATGTTAATATTCATAGCATAACCTCCAAACAGGTTTCGTTTTTTGAATTCGCACCAGCACGCTACGCAACACGTGTGTGTGTCAACTGCATTCGCCGTCTTCGT
ADPRM	XM_005256738.1	110	CAGTGTGTGTGTGTCAACTGAC	GCCCTAAGTGATAGTTTAGAG	CTCTGAACTGTCACTTAGGGC	ACCGGGCCCTAAGTGATAGTTTAGAGGTTAATATTCATAGCCTCTGAACTGTCACTTAGGGCTTTT	TCAGAAGACGCACCGGGCCCTAAGTGATAGTTTAGAGGTTAATATTCATAGCCTCTGAACTGTCACTTAGGGCTTTTTTGAATTCGCACCAGCACGCTACGCACAGTGTGTGTGTGTCAACTGACTTCGCCGTCTTCGT
ADRA2C	NM_000683.3	111	GTTGGTGTGTGTGTCAACTGTG	GCTGGTCATGCTCTTCTTGTT	AACGAGAAGGGCATGACCAGC	ACCGGGCTGGTCATGCTCTTCTTGTTGTTAATATTCATAGCAACGAGAAGGGCATGACCAGCTTTT	TCAGAAGACGCACCGGGCTGGTCATGCTCTTCTTGTTGTTAATATTCATAGCAACGAGAAGGGCATGACCAGCTTTTTTGAATTCGCACCAGCACGCTACGCAGTTGGTGTGTGTGTCAACTGTGTTCGCCGTCTTCGT
ADRA2C	NM_000683.3	112	CACAGTGTGTGTGTCATGGTGT	CAACGACGAGACTTGGTATAT	ATGTACCAGGTCTCGTCGTTG	ACCGGCAACGACGAGACTTGGTATATGTTAATATTCATAGCATGTACCAGGTCTCGTCGTTGTTTT	TCAGAAGACGCACCGGCAACGACGAGACTTGGTATATGTTAATATTCATAGCATGTACCAGGTCTCGTCGTTGTTTTTTGAATTCGCACCAGCACGCTACGCACACAGTGTGTGTGTCATGGTGTTTCGCCGTCTTCGT
ADRA2C	NM_000683.3	113	GTACGTGTGTGTGTCATGGTCA	CGTCTGACTAAGGGCTGATTT	AAGTCAGCCCTTGGTCAGACG	ACCGGCGTCTGACTAAGGGCTGATTTGTTAATATTCATAGCAAGTCAGCCCTTGGTCAGACGTTTT	TCAGAAGACGCACCGGCGTCTGACTAAGGGCTGATTTGTTAATATTCATAGCAAGTCAGCCCTTGGTCAGACGTTTTTTGAATTCGCACCAGCACGCTACGCAGTACGTGTGTGTGTCATGGTCATTCGCCGTCTTCGT
ADRA2C	NM_000683.3	114	TGGTGTGTGTGTGTCATGGTAC	CGCTCTTTAAGTTCTTCTTCT	AGAAGAAGAACTTGAAGAGCG	ACCGGCGCTCTTTAAGTTCTTCTTCTGTTAATATTCATAGCAGAAGAAGAACTTGAAGAGCGTTTT	TCAGAAGACGCACCGGCGCTCTTTAAGTTCTTCTTCTGTTAATATTCATAGCAGAAGAAGAACTTGAAGAGCGTTTTTTGAATTCGCACCAGCACGCTACGCATGGTGTGTGTGTGTCATGGTACTTCGCCGTCTTCGT
ADRA2C	NM_000683.3	115	ACTGGTGTGTGTGTCATGGTTG	GAGAAAGCACCGATAATCTTT	AAAGATTGTCGGTGCTTTCTC	ACCGGGAGAAAGCACCGATAATCTTTGTTAATATTCATAGCAAAGATTGTCGGTGCTTTCTCTTTT	TCAGAAGACGCACCGGGAGAAAGCACCGATAATCTTTGTTAATATTCATAGCAAAGATTGTCGGTGCTTTCTCTTTTTTGAATTCGCACCAGCACGCTACGCAACTGGTGTGTGTGTCATGGTTGTTCGCCGTCTTCGT
AFAP1L2	XM_005270233.2	116	GTACGTGTGTGTGTCATGCAGT	CAAGATTCTTGACTAGGAGAA	TTCTCCTGGTCAAGAATCTTG	ACCGGCAAGATTCTTGACTAGGAGAAGTTAATATTCATAGCTTCTCCTGGTCAAGAATCTTGTTTT	TCAGAAGACGCACCGGCAAGATTCTTGACTAGGAGAAGTTAATATTCATAGCTTCTCCTGGTCAAGAATCTTGTTTTTTGAATTCGCACCAGCACGCTACGCAGTACGTGTGTGTGTCATGCAGTTTCGCCGTCTTCGT
AFAP1L2	XM_005270233.2	117	TGTGGTGTGTGTGTCATGCACA	GATGACCTAAATGAGAGAGAA	TTCTCTCTCATTTGGGTCATC	ACCGGGATGACCTAAATGAGAGAGAAGTTAATATTCATAGCTTCTCTCTCATTTGGGTCATCTTTT	TCAGAAGACGCACCGGGATGACCTAAATGAGAGAGAAGTTAATATTCATAGCTTCTCTCTCATTTGGGTCATCTTTTTTGAATTCGCACCAGCACGCTACGCATGTGGTGTGTGTGTCATGCACATTCGCCGTCTTCGT
AFAP1L2	XM_005270233.2	118	ACCAGTGTGTGTGTCATGCAAC	CCGATGAATGCTGATGTGGTT	AATCACATCGGCATTCATCGG	ACCGGCCGATGAATGCTGATGTGGTTGTTAATATTCATAGCAATCACATCGGCATTCATCGGTTTT	TCAGAAGACGCACCGGCCGATGAATGCTGATGTGGTTGTTAATATTCATAGCAATCACATCGGCATTCATCGGTTTTTTGAATTCGCACCAGCACGCTACGCAACCAGTGTGTGTGTCATGCAACTTCGCCGTCTTCGT
AFAP1L2	XM_005270233.2	119	CAGTGTGTGTGTGTCATGCATG	CGAGACATCTAGTTACTTGAA	TTCAGGTAACTGGATGTCTCG	ACCGGCGAGACATCTAGTTACTTGAAGTTAATATTCATAGCTTCAGGTAACTGGATGTCTCGTTTT	TCAGAAGACGCACCGGCGAGACATCTAGTTACTTGAAGTTAATATTCATAGCTTCAGGTAACTGGATGTCTCGTTTTTTGAATTCGCACCAGCACGCTACGCACAGTGTGTGTGTGTCATGCATGTTCGCCGTCTTCGT
AFAP1L2	XM_005270233.2	120	TGTGGTGTGTGTGTCATGACGT	CCTTCTGAAGGAGCATTTGAA	TTCAGATGCTCCTTCGGAAGG	ACCGGCCTTCTGAAGGAGCATTTGAAGTTAATATTCATAGCTTCAGATGCTCCTTCGGAAGGTTTT	TCAGAAGACGCACCGGCCTTCTGAAGGAGCATTTGAAGTTAATATTCATAGCTTCAGATGCTCCTTCGGAAGGTTTTTTGAATTCGCACCAGCACGCTACGCATGTGGTGTGTGTGTCATGACGTTTCGCCGTCTTCGT
AGO2	NM_001164623.1	121	ACGTGTGTGTGTGTCATGACCA	CAGGCGTTACATGATGCATTT	AAGTGCATCGTGTAACGCCTG	ACCGGCAGGCGTTACATGATGCATTTGTTAATATTCATAGCAAGTGCATCGTGTAACGCCTGTTTT	TCAGAAGACGCACCGGCAGGCGTTACATGATGCATTTGTTAATATTCATAGCAAGTGCATCGTGTAACGCCTGTTTTTTGAATTCGCACCAGCACGCTACGCAACGTGTGTGTGTGTCATGACCATTCGCCGTCTTCGT
AGO2	NM_001164623.1	122	CAACGTGTGTGTGTCATGACAC	CACCTCCTATGTTTACAAGTT	GACTTGTAAACATGGGAGGTG	ACCGGCACCTCCTATGTTTACAAGTTGTTAATATTCATAGCGACTTGTAAACATGGGAGGTGTTTT	TCAGAAGACGCACCGGCACCTCCTATGTTTACAAGTTGTTAATATTCATAGCGACTTGTAAACATGGGAGGTGTTTTTTGAATTCGCACCAGCACGCTACGCACAACGTGTGTGTGTCATGACACTTCGCCGTCTTCGT
AGO2	NM_001164623.1	123	GTCAGTGTGTGTGTCATGACTG	CGATTGGTAAGAAGAGATTAG	CTAATCTCTTCTTGCCGATCG	ACCGGCGATTGGTAAGAAGAGATTAGGTTAATATTCATAGCCTAATCTCTTCTTGCCGATCGTTTT	TCAGAAGACGCACCGGCGATTGGTAAGAAGAGATTAGGTTAATATTCATAGCCTAATCTCTTCTTGCCGATCGTTTTTTGAATTCGCACCAGCACGCTACGCAGTCAGTGTGTGTGTCATGACTGTTCGCCGTCTTCGT
AGO2	NM_001164623.1	124	ACGTGTGTGTGTGTCATGTGGT	CAGGCCAATTTCTTTGAAATG	CATTTCGAAGAAATTGGCCTG	ACCGGCAGGCCAATTTCTTTGAAATGGTTAATATTCATAGCCATTTCGAAGAAATTGGCCTGTTTT	TCAGAAGACGCACCGGCAGGCCAATTTCTTTGAAATGGTTAATATTCATAGCCATTTCGAAGAAATTGGCCTGTTTTTTGAATTCGCACCAGCACGCTACGCAACGTGTGTGTGTGTCATGTGGTTTCGCCGTCTTCGT
AGO2	NM_001164623.1	125	CACAGTGTGTGTGTCATGTGCA	CACCTGGTGGATGAGGAATAT	ATGTTCCTTATCCACCAGGTG	ACCGGCACCTGGTGGATGAGGAATATGTTAATATTCATAGCATGTTCCTTATCCACCAGGTGTTTT	TCAGAAGACGCACCGGCACCTGGTGGATGAGGAATATGTTAATATTCATAGCATGTTCCTTATCCACCAGGTGTTTTTTGAATTCGCACCAGCACGCTACGCACACAGTGTGTGTGTCATGTGCATTCGCCGTCTTCGT
AGTR1	NM_000685.4	126	GTTGGTGTGTGTGTCATGTGAC	GCCCTAAAGAAGGTTTATGAA	TTCATAAGCCTTCTTTAGGGC	ACCGGGCCCTAAAGAAGGTTTATGAAGTTAATATTCATAGCTTCATAAGCCTTCTTTAGGGCTTTT	TCAGAAGACGCACCGGGCCCTAAAGAAGGTTTATGAAGTTAATATTCATAGCTTCATAAGCCTTCTTTAGGGCTTTTTTGAATTCGCACCAGCACGCTACGCAGTTGGTGTGTGTGTCATGTGACTTCGCCGTCTTCGT
AGTR1	NM_000685.4	127	TGACGTGTGTGTGTCATGTGTG	CCTGGTTATTGTTCACCTAAT	ATTGGGTGAACAATAGCCAGG	ACCGGCCTGGTTATTGTTCACCTAATGTTAATATTCATAGCATTGGGTGAACAATAGCCAGGTTTT	TCAGAAGACGCACCGGCCTGGTTATTGTTCACCTAATGTTAATATTCATAGCATTGGGTGAACAATAGCCAGGTTTTTTGAATTCGCACCAGCACGCTACGCATGACGTGTGTGTGTCATGTGTGTTCGCCGTCTTCGT
AGTR1	NM_000685.4	128	CAACGTGTGTGTGTACGTGTGT	CCAGATTGTTCTGTCTAGTTT	AAACTGGACAGAACAATCTGG	ACCGGCCAGATTGTTCTGTCTAGTTTGTTAATATTCATAGCAAACTGGACAGAACAATCTGGTTTT	TCAGAAGACGCACCGGCCAGATTGTTCTGTCTAGTTTGTTAATATTCATAGCAAACTGGACAGAACAATCTGGTTTTTTGAATTCGCACCAGCACGCTACGCACAACGTGTGTGTGTACGTGTGTTTCGCCGTCTTCGT
AGTR1	NM_000685.4	129	GTTGGTGTGTGTGTACGTGTCA	GCCAGCTATAATCCATTGAAA	TTTCGATGGATTATAGCTGGC	ACCGGGCCAGCTATAATCCATTGAAAGTTAATATTCATAGCTTTCGATGGATTATAGCTGGCTTTT	TCAGAAGACGCACCGGGCCAGCTATAATCCATTGAAAGTTAATATTCATAGCTTTCGATGGATTATAGCTGGCTTTTTTGAATTCGCACCAGCACGCTACGCAGTTGGTGTGTGTGTACGTGTCATTCGCCGTCTTCGT
AGTR1	NM_000685.4	130	TGCAGTGTGTGTGTACGTGTAC	CCTCAGATAATGTAAGTTCAT	ATGAGCTTACATTATCTGAGG	ACCGGCCTCAGATAATGTAAGTTCATGTTAATATTCATAGCATGAGCTTACATTATCTGAGGTTTT	TCAGAAGACGCACCGGCCTCAGATAATGTAAGTTCATGTTAATATTCATAGCATGAGCTTACATTATCTGAGGTTTTTTGAATTCGCACCAGCACGCTACGCATGCAGTGTGTGTGTACGTGTACTTCGCCGTCTTCGT
AHI1	XM_006715507.1	131	ACGTGTGTGTGTGTACGTGTTG	CGGCCTGTTTCATCTTATTAT	ATAGTAAGATGAAACAGGCCG	ACCGGCGGCCTGTTTCATCTTATTATGTTAATATTCATAGCATAGTAAGATGAAACAGGCCGTTTT	TCAGAAGACGCACCGGCGGCCTGTTTCATCTTATTATGTTAATATTCATAGCATAGTAAGATGAAACAGGCCGTTTTTTGAATTCGCACCAGCACGCTACGCAACGTGTGTGTGTGTACGTGTTGTTCGCCGTCTTCGT
AHI1	XM_006715507.1	132	GTTGGTGTGTGTGTACGTCAGT	GCTTGCCGTATTCCAAATAAA	TTTGTTTGGGATACGGCAAGC	ACCGGGCTTGCCGTATTCCAAATAAAGTTAATATTCATAGCTTTGTTTGGGATACGGCAAGCTTTT	TCAGAAGACGCACCGGGCTTGCCGTATTCCAAATAAAGTTAATATTCATAGCTTTGTTTGGGATACGGCAAGCTTTTTTGAATTCGCACCAGCACGCTACGCAGTTGGTGTGTGTGTACGTCAGTTTCGCCGTCTTCGT
AHI1	XM_006715507.1	133	TGGTGTGTGTGTGTACGTCACA	GTCTAAGTTAAAGCAGTCAAA	TTTGACTGCTTTAACTTAGAC	ACCGGGTCTAAGTTAAAGCAGTCAAAGTTAATATTCATAGCTTTGACTGCTTTAACTTAGACTTTT	TCAGAAGACGCACCGGGTCTAAGTTAAAGCAGTCAAAGTTAATATTCATAGCTTTGACTGCTTTAACTTAGACTTTTTTGAATTCGCACCAGCACGCTACGCATGGTGTGTGTGTGTACGTCACATTCGCCGTCTTCGT
AHI1	XM_006715507.1	134	ACACGTGTGTGTGTACGTCAAC	GCCATATTGGTTCGATAGTTT	AAACTGTCGGACCAATATGGC	ACCGGGCCATATTGGTTCGATAGTTTGTTAATATTCATAGCAAACTGTCGGACCAATATGGCTTTT	TCAGAAGACGCACCGGGCCATATTGGTTCGATAGTTTGTTAATATTCATAGCAAACTGTCGGACCAATATGGCTTTTTTGAATTCGCACCAGCACGCTACGCAACACGTGTGTGTGTACGTCAACTTCGCCGTCTTCGT
AHI1	XM_006715507.1	135	CACAGTGTGTGTGTACGTCATG	CCCGGTTTATCCTAAATGTTT	AAACATTTGGGATAAACCGGG	ACCGGCCCGGTTTATCCTAAATGTTTGTTAATATTCATAGCAAACATTTGGGATAAACCGGGTTTT	TCAGAAGACGCACCGGCCCGGTTTATCCTAAATGTTTGTTAATATTCATAGCAAACATTTGGGATAAACCGGGTTTTTTGAATTCGCACCAGCACGCTACGCACACAGTGTGTGTGTACGTCATGTTCGCCGTCTTCGT
AJUBA	NM_032876.5	136	TGGTGTGTGTGTGTACGTACGT	GCGTTGTAAGGCTTTCTATAG	CTGTAGAAAGCCTTGCAACGC	ACCGGGCGTTGTAAGGCTTTCTATAGGTTAATATTCATAGCCTGTAGAAAGCCTTGCAACGCTTTT	TCAGAAGACGCACCGGGCGTTGTAAGGCTTTCTATAGGTTAATATTCATAGCCTGTAGAAAGCCTTGCAACGCTTTTTTGAATTCGCACCAGCACGCTACGCATGGTGTGTGTGTGTACGTACGTTTCGCCGTCTTCGT
AJUBA	NM_032876.5	137	ACCAGTGTGTGTGTACGTACCA	CCTGCCAATTATATCTGAGTT	AGCTCAGATATAGTTGGCAGG	ACCGGCCTGCCAATTATATCTGAGTTGTTAATATTCATAGCAGCTCAGATATAGTTGGCAGGTTTT	TCAGAAGACGCACCGGCCTGCCAATTATATCTGAGTTGTTAATATTCATAGCAGCTCAGATATAGTTGGCAGGTTTTTTGAATTCGCACCAGCACGCTACGCAACCAGTGTGTGTGTACGTACCATTCGCCGTCTTCGT
AJUBA	NM_032876.5	138	CATGGTGTGTGTGTACGTACAC	CCAGGTTAGTCTTGAACTTCT	AGGAGTTCAAGACTAGCCTGG	ACCGGCCAGGTTAGTCTTGAACTTCTGTTAATATTCATAGCAGGAGTTCAAGACTAGCCTGGTTTT	TCAGAAGACGCACCGGCCAGGTTAGTCTTGAACTTCTGTTAATATTCATAGCAGGAGTTCAAGACTAGCCTGGTTTTTTGAATTCGCACCAGCACGCTACGCACATGGTGTGTGTGTACGTACACTTCGCCGTCTTCGT
AJUBA	NM_032876.5	139	GTACGTGTGTGTGTACGTACTG	CTCCTAAAGTGTTGGGATTAT	ATAATCCCAGCACTTTGGGAG	ACCGGCTCCTAAAGTGTTGGGATTATGTTAATATTCATAGCATAATCCCAGCACTTTGGGAGTTTT	TCAGAAGACGCACCGGCTCCTAAAGTGTTGGGATTATGTTAATATTCATAGCATAATCCCAGCACTTTGGGAGTTTTTTGAATTCGCACCAGCACGCTACGCAGTACGTGTGTGTGTACGTACTGTTCGCCGTCTTCGT
AJUBA	NM_032876.5	140	ACCAGTGTGTGTGTACGTTGGT	CAGGATGAGCTAATAGCTTTG	CAAAGCTGTTAGCTCGTCCTG	ACCGGCAGGATGAGCTAATAGCTTTGGTTAATATTCATAGCCAAAGCTGTTAGCTCGTCCTGTTTT	TCAGAAGACGCACCGGCAGGATGAGCTAATAGCTTTGGTTAATATTCATAGCCAAAGCTGTTAGCTCGTCCTGTTTTTTGAATTCGCACCAGCACGCTACGCAACCAGTGTGTGTGTACGTTGGTTTCGCCGTCTTCGT
AKNAD1	NM_152763.4	141	CAACGTGTGTGTGTACGTTGCA	CGACTTATAAGTAGGAGGATT	AATCCTCCTGCTTATAAGTCG	ACCGGCGACTTATAAGTAGGAGGATTGTTAATATTCATAGCAATCCTCCTGCTTATAAGTCGTTTT	TCAGAAGACGCACCGGCGACTTATAAGTAGGAGGATTGTTAATATTCATAGCAATCCTCCTGCTTATAAGTCGTTTTTTGAATTCGCACCAGCACGCTACGCACAACGTGTGTGTGTACGTTGCATTCGCCGTCTTCGT
AKNAD1	NM_152763.4	142	GTGTGTGTGTGTGTACGTTGAC	CCACTTGCAATAGCTAAATAA	TTGTTTAGCTATTGCAAGTGG	ACCGGCCACTTGCAATAGCTAAATAAGTTAATATTCATAGCTTGTTTAGCTATTGCAAGTGGTTTT	TCAGAAGACGCACCGGCCACTTGCAATAGCTAAATAAGTTAATATTCATAGCTTGTTTAGCTATTGCAAGTGGTTTTTTGAATTCGCACCAGCACGCTACGCAGTGTGTGTGTGTGTACGTTGACTTCGCCGTCTTCGT
AKNAD1	NM_152763.4	143	TGTGGTGTGTGTGTACGTTGTG	GCAAATATACTTCAGCTTCTT	AAGGAGCTGAAGTATATTTGC	ACCGGGCAAATATACTTCAGCTTCTTGTTAATATTCATAGCAAGGAGCTGAAGTATATTTGCTTTT	TCAGAAGACGCACCGGGCAAATATACTTCAGCTTCTTGTTAATATTCATAGCAAGGAGCTGAAGTATATTTGCTTTTTTGAATTCGCACCAGCACGCTACGCATGTGGTGTGTGTGTACGTTGTGTTCGCCGTCTTCGT
AKNAD1	NM_152763.4	144	ACCAGTGTGTGTGTACCAGTGT	CTGAGTCAAATTGTGTTGAAA	TTTCAACACAGTTTGACTCAG	ACCGGCTGAGTCAAATTGTGTTGAAAGTTAATATTCATAGCTTTCAACACAGTTTGACTCAGTTTT	TCAGAAGACGCACCGGCTGAGTCAAATTGTGTTGAAAGTTAATATTCATAGCTTTCAACACAGTTTGACTCAGTTTTTTGAATTCGCACCAGCACGCTACGCAACCAGTGTGTGTGTACCAGTGTTTCGCCGTCTTCGT
AKNAD1	NM_152763.4	145	CAACGTGTGTGTGTACCAGTCA	GCTGGAGATAGTAGCCATTAA	TTGATGGCTGCTATCTCCAGC	ACCGGGCTGGAGATAGTAGCCATTAAGTTAATATTCATAGCTTGATGGCTGCTATCTCCAGCTTTT	TCAGAAGACGCACCGGGCTGGAGATAGTAGCCATTAAGTTAATATTCATAGCTTGATGGCTGCTATCTCCAGCTTTTTTGAATTCGCACCAGCACGCTACGCACAACGTGTGTGTGTACCAGTCATTCGCCGTCTTCGT
ALG10B	NM_001013620.3	146	GTGTGTGTGTGTGTACCAGTAC	GATCCCATGATTACTACATTA	TAATGTAGTAATCATGGGATC	ACCGGGATCCCATGATTACTACATTAGTTAATATTCATAGCTAATGTAGTAATCATGGGATCTTTT	TCAGAAGACGCACCGGGATCCCATGATTACTACATTAGTTAATATTCATAGCTAATGTAGTAATCATGGGATCTTTTTTGAATTCGCACCAGCACGCTACGCAGTGTGTGTGTGTGTACCAGTACTTCGCCGTCTTCGT
ALG10B	NM_001013620.3	147	TGTGGTGTGTGTGTACCAGTTG	GAGTGGTTAAACCTGCTATTT	AAATGGCAGGTTTGACCACTC	ACCGGGAGTGGTTAAACCTGCTATTTGTTAATATTCATAGCAAATGGCAGGTTTGACCACTCTTTT	TCAGAAGACGCACCGGGAGTGGTTAAACCTGCTATTTGTTAATATTCATAGCAAATGGCAGGTTTGACCACTCTTTTTTGAATTCGCACCAGCACGCTACGCATGTGGTGTGTGTGTACCAGTTGTTCGCCGTCTTCGT
ALG10B	NM_001013620.3	148	CAACGTGTGTGTGTACCACAGT	GCCGCTTTGAGCTGTATCTTT	AAAGGTACAGCTCAAGGCGGC	ACCGGGCCGCTTTGAGCTGTATCTTTGTTAATATTCATAGCAAAGGTACAGCTCAAGGCGGCTTTT	TCAGAAGACGCACCGGGCCGCTTTGAGCTGTATCTTTGTTAATATTCATAGCAAAGGTACAGCTCAAGGCGGCTTTTTTGAATTCGCACCAGCACGCTACGCACAACGTGTGTGTGTACCACAGTTTCGCCGTCTTCGT
ALG10B	NM_001013620.3	149	GTTGGTGTGTGTGTACCACACA	GCTCAGATTTGTTAATCTTCT	AGAAGATTAACAAATCTGAGC	ACCGGGCTCAGATTTGTTAATCTTCTGTTAATATTCATAGCAGAAGATTAACAAATCTGAGCTTTT	TCAGAAGACGCACCGGGCTCAGATTTGTTAATCTTCTGTTAATATTCATAGCAGAAGATTAACAAATCTGAGCTTTTTTGAATTCGCACCAGCACGCTACGCAGTTGGTGTGTGTGTACCACACATTCGCCGTCTTCGT
ALG10B	NM_001013620.3	150	TGCAGTGTGTGTGTACCACAAC	GATTACTACATTACCTGGTTT	AAGCCAGGTAATGTAGTAATC	ACCGGGATTACTACATTACCTGGTTTGTTAATATTCATAGCAAGCCAGGTAATGTAGTAATCTTTT	TCAGAAGACGCACCGGGATTACTACATTACCTGGTTTGTTAATATTCATAGCAAGCCAGGTAATGTAGTAATCTTTTTTGAATTCGCACCAGCACGCTACGCATGCAGTGTGTGTGTACCACAACTTCGCCGTCTTCGT
ALG14	XM_005270582.1	151	ACGTGTGTGTGTGTACCACATG	CCTACTCACCTAGATATTATG	CATAATGTCTAGGTGAGTAGG	ACCGGCCTACTCACCTAGATATTATGGTTAATATTCATAGCCATAATGTCTAGGTGAGTAGGTTTT	TCAGAAGACGCACCGGCCTACTCACCTAGATATTATGGTTAATATTCATAGCCATAATGTCTAGGTGAGTAGGTTTTTTGAATTCGCACCAGCACGCTACGCAACGTGTGTGTGTGTACCACATGTTCGCCGTCTTCGT
ALG14	XM_005270582.1	152	GTTGGTGTGTGTGTACCAACGT	GCTGACATTGATGAAATGAGT	ACTCATTTCATCAGTGTCAGC	ACCGGGCTGACATTGATGAAATGAGTGTTAATATTCATAGCACTCATTTCATCAGTGTCAGCTTTT	TCAGAAGACGCACCGGGCTGACATTGATGAAATGAGTGTTAATATTCATAGCACTCATTTCATCAGTGTCAGCTTTTTTGAATTCGCACCAGCACGCTACGCAGTTGGTGTGTGTGTACCAACGTTTCGCCGTCTTCGT
ALG14	XM_005270582.1	153	TGGTGTGTGTGTGTACCAACCA	CCCTAGTAACATGTATATCAA	TTGGTATACATGTTACTAGGG	ACCGGCCCTAGTAACATGTATATCAAGTTAATATTCATAGCTTGGTATACATGTTACTAGGGTTTT	TCAGAAGACGCACCGGCCCTAGTAACATGTATATCAAGTTAATATTCATAGCTTGGTATACATGTTACTAGGGTTTTTTGAATTCGCACCAGCACGCTACGCATGGTGTGTGTGTGTACCAACCATTCGCCGTCTTCGT
ALG14	XM_005270582.1	154	ACACGTGTGTGTGTACCAACAC	CACTCTATGTGGCTCTTCTTT	AAAGGAGAGCCACATGGAGTG	ACCGGCACTCTATGTGGCTCTTCTTTGTTAATATTCATAGCAAAGGAGAGCCACATGGAGTGTTTT	TCAGAAGACGCACCGGCACTCTATGTGGCTCTTCTTTGTTAATATTCATAGCAAAGGAGAGCCACATGGAGTGTTTTTTGAATTCGCACCAGCACGCTACGCAACACGTGTGTGTGTACCAACACTTCGCCGTCTTCGT
ALG14	XM_005270582.1	155	CACAGTGTGTGTGTACCAACTG	GTGGGCATACCATTGAGATTC	GGATCTCAGTGGTATGCCCAC	ACCGGGTGGGCATACCATTGAGATTCGTTAATATTCATAGCGGATCTCAGTGGTATGCCCACTTTT	TCAGAAGACGCACCGGGTGGGCATACCATTGAGATTCGTTAATATTCATAGCGGATCTCAGTGGTATGCCCACTTTTTTGAATTCGCACCAGCACGCTACGCACACAGTGTGTGTGTACCAACTGTTCGCCGTCTTCGT
ALLC	NM_018436.3	156	TGGTGTGTGTGTGTACCATGGT	CCAAGTTGTGTTCCAACTAAA	TTTGGTTGGGAGACAACTTGG	ACCGGCCAAGTTGTGTTCCAACTAAAGTTAATATTCATAGCTTTGGTTGGGAGACAACTTGGTTTT	TCAGAAGACGCACCGGCCAAGTTGTGTTCCAACTAAAGTTAATATTCATAGCTTTGGTTGGGAGACAACTTGGTTTTTTGAATTCGCACCAGCACGCTACGCATGGTGTGTGTGTGTACCATGGTTTCGCCGTCTTCGT
ALLC	NM_018436.3	157	ACCAGTGTGTGTGTACCATGCA	CCTGGAGTAATAACTTGAATT	AATTCGAGTTATTACTCCAGG	ACCGGCCTGGAGTAATAACTTGAATTGTTAATATTCATAGCAATTCGAGTTATTACTCCAGGTTTT	TCAGAAGACGCACCGGCCTGGAGTAATAACTTGAATTGTTAATATTCATAGCAATTCGAGTTATTACTCCAGGTTTTTTGAATTCGCACCAGCACGCTACGCAACCAGTGTGTGTGTACCATGCATTCGCCGTCTTCGT
ALLC	NM_018436.3	158	CATGGTGTGTGTGTACCATGAC	CGGATGGTTGGGAAATTGTAA	TTGCAGTTTCCCAACCATCCG	ACCGGCGGATGGTTGGGAAATTGTAAGTTAATATTCATAGCTTGCAGTTTCCCAACCATCCGTTTT	TCAGAAGACGCACCGGCGGATGGTTGGGAAATTGTAAGTTAATATTCATAGCTTGCAGTTTCCCAACCATCCGTTTTTTGAATTCGCACCAGCACGCTACGCACATGGTGTGTGTGTACCATGACTTCGCCGTCTTCGT
ALLC	NM_018436.3	159	GTACGTGTGTGTGTACCATGTG	CTGACCTTAGAGCTCTAAGAT	ATCTTGGAGCTCTAGGGTCAG	ACCGGCTGACCTTAGAGCTCTAAGATGTTAATATTCATAGCATCTTGGAGCTCTAGGGTCAGTTTT	TCAGAAGACGCACCGGCTGACCTTAGAGCTCTAAGATGTTAATATTCATAGCATCTTGGAGCTCTAGGGTCAGTTTTTTGAATTCGCACCAGCACGCTACGCAGTACGTGTGTGTGTACCATGTGTTCGCCGTCTTCGT
ALLC	NM_018436.3	160	GTGTGTGTGTGTGTACACGTGT	GACCTTAGAGCTCTAAGATGT	ACATCTTGGAGCTCTAGGGTC	ACCGGGACCTTAGAGCTCTAAGATGTGTTAATATTCATAGCACATCTTGGAGCTCTAGGGTCTTTT	TCAGAAGACGCACCGGGACCTTAGAGCTCTAAGATGTGTTAATATTCATAGCACATCTTGGAGCTCTAGGGTCTTTTTTGAATTCGCACCAGCACGCTACGCAGTGTGTGTGTGTGTACACGTGTTTCGCCGTCTTCGT
ALPK1	XM_005263245.2	161	TGCAGTGTGTGTGTACACGTCA	GCCCAGGTGGAGGAATATTTA	TAAATGTTCCTTCACCTGGGC	ACCGGGCCCAGGTGGAGGAATATTTAGTTAATATTCATAGCTAAATGTTCCTTCACCTGGGCTTTT	TCAGAAGACGCACCGGGCCCAGGTGGAGGAATATTTAGTTAATATTCATAGCTAAATGTTCCTTCACCTGGGCTTTTTTGAATTCGCACCAGCACGCTACGCATGCAGTGTGTGTGTACACGTCATTCGCCGTCTTCGT
ALPK1	XM_005263245.2	162	ACTGGTGTGTGTGTACACGTAC	CCCAGGAAACTATTGTTTATT	AATAGACAATAGTTTCCTGGG	ACCGGCCCAGGAAACTATTGTTTATTGTTAATATTCATAGCAATAGACAATAGTTTCCTGGGTTTT	TCAGAAGACGCACCGGCCCAGGAAACTATTGTTTATTGTTAATATTCATAGCAATAGACAATAGTTTCCTGGGTTTTTTGAATTCGCACCAGCACGCTACGCAACTGGTGTGTGTGTACACGTACTTCGCCGTCTTCGT
ALPK1	XM_005263245.2	163	CAACGTGTGTGTGTACACGTTG	CCATCCACAATACTATTGATT	AATCAGTAGTATTGTGGATGG	ACCGGCCATCCACAATACTATTGATTGTTAATATTCATAGCAATCAGTAGTATTGTGGATGGTTTT	TCAGAAGACGCACCGGCCATCCACAATACTATTGATTGTTAATATTCATAGCAATCAGTAGTATTGTGGATGGTTTTTTGAATTCGCACCAGCACGCTACGCACAACGTGTGTGTGTACACGTTGTTCGCCGTCTTCGT
ALPK1	XM_005263245.2	164	TGCAGTGTGTGTGTACACCAGT	CCTCTTCACTAAGAGAGATGA	TCATCTCTCTTGGTGAGGAGG	ACCGGCCTCTTCACTAAGAGAGATGAGTTAATATTCATAGCTCATCTCTCTTGGTGAGGAGGTTTT	TCAGAAGACGCACCGGCCTCTTCACTAAGAGAGATGAGTTAATATTCATAGCTCATCTCTCTTGGTGAGGAGGTTTTTTGAATTCGCACCAGCACGCTACGCATGCAGTGTGTGTGTACACCAGTTTCGCCGTCTTCGT
ALPK1	XM_005263245.2	165	ACACGTGTGTGTGTACACCACA	CCTCCTTAATGGGTAAGAGTG	CATTCTTACCCATTAGGGAGG	ACCGGCCTCCTTAATGGGTAAGAGTGGTTAATATTCATAGCCATTCTTACCCATTAGGGAGGTTTT	TCAGAAGACGCACCGGCCTCCTTAATGGGTAAGAGTGGTTAATATTCATAGCCATTCTTACCCATTAGGGAGGTTTTTTGAATTCGCACCAGCACGCTACGCAACACGTGTGTGTGTACACCACATTCGCCGTCTTCGT
AMER3	NM_001105193.1	166	CAGTGTGTGTGTGTACACCAAC	GAGGGCTATTATGATTCTTTC	GAAGGAATCATAGTAGCCCTC	ACCGGGAGGGCTATTATGATTCTTTCGTTAATATTCATAGCGAAGGAATCATAGTAGCCCTCTTTT	TCAGAAGACGCACCGGGAGGGCTATTATGATTCTTTCGTTAATATTCATAGCGAAGGAATCATAGTAGCCCTCTTTTTTGAATTCGCACCAGCACGCTACGCACAGTGTGTGTGTGTACACCAACTTCGCCGTCTTCGT
AMER3	NM_001105193.1	167	GTTGGTGTGTGTGTACACCATG	GCCACTGTCTATATGCAGTTT	AAGCTGCATATGGACAGTGGC	ACCGGGCCACTGTCTATATGCAGTTTGTTAATATTCATAGCAAGCTGCATATGGACAGTGGCTTTT	TCAGAAGACGCACCGGGCCACTGTCTATATGCAGTTTGTTAATATTCATAGCAAGCTGCATATGGACAGTGGCTTTTTTGAATTCGCACCAGCACGCTACGCAGTTGGTGTGTGTGTACACCATGTTCGCCGTCTTCGT
AMER3	NM_001105193.1	168	ACACGTGTGTGTGTACACACGT	GTGCCTAAGAATACGATAGAT	ATCTGTCGTATTCTTGGGCAC	ACCGGGTGCCTAAGAATACGATAGATGTTAATATTCATAGCATCTGTCGTATTCTTGGGCACTTTT	TCAGAAGACGCACCGGGTGCCTAAGAATACGATAGATGTTAATATTCATAGCATCTGTCGTATTCTTGGGCACTTTTTTGAATTCGCACCAGCACGCTACGCAACACGTGTGTGTGTACACACGTTTCGCCGTCTTCGT
AMER3	NM_001105193.1	169	CATGGTGTGTGTGTACACACCA	CCACACACATAGTTGCCTAAA	TTTGGGCAACTGTGTGTGTGG	ACCGGCCACACACATAGTTGCCTAAAGTTAATATTCATAGCTTTGGGCAACTGTGTGTGTGGTTTT	TCAGAAGACGCACCGGCCACACACATAGTTGCCTAAAGTTAATATTCATAGCTTTGGGCAACTGTGTGTGTGGTTTTTTGAATTCGCACCAGCACGCTACGCACATGGTGTGTGTGTACACACCATTCGCCGTCTTCGT
AMER3	NM_001105193.1	170	GTCAGTGTGTGTGTACACACAC	GCCCAAGAGGTGCTTTCGGGA	TTCCGAAAGCACTTCTTGGGC	ACCGGGCCCAAGAGGTGCTTTCGGGAGTTAATATTCATAGCTTCCGAAAGCACTTCTTGGGCTTTT	TCAGAAGACGCACCGGGCCCAAGAGGTGCTTTCGGGAGTTAATATTCATAGCTTCCGAAAGCACTTCTTGGGCTTTTTTGAATTCGCACCAGCACGCTACGCAGTCAGTGTGTGTGTACACACACTTCGCCGTCTTCGT
ANKRD26P1	NR_026556.1	171	TGGTGTGTGTGTGTACACACTG	CCAAGTAATGTCTGAATACAA	TTGTATTCAGACATTACTTGG	ACCGGCCAAGTAATGTCTGAATACAAGTTAATATTCATAGCTTGTATTCAGACATTACTTGGTTTT	TCAGAAGACGCACCGGCCAAGTAATGTCTGAATACAAGTTAATATTCATAGCTTGTATTCAGACATTACTTGGTTTTTTGAATTCGCACCAGCACGCTACGCATGGTGTGTGTGTGTACACACTGTTCGCCGTCTTCGT
ANKRD26P1	NR_026556.1	172	CATGGTGTGTGTGTACACTGGT	GCAGTTAAGCTTGAAAGTATT	AATGCTTTCAAGCTTAACTGC	ACCGGGCAGTTAAGCTTGAAAGTATTGTTAATATTCATAGCAATGCTTTCAAGCTTAACTGCTTTT	TCAGAAGACGCACCGGGCAGTTAAGCTTGAAAGTATTGTTAATATTCATAGCAATGCTTTCAAGCTTAACTGCTTTTTTGAATTCGCACCAGCACGCTACGCACATGGTGTGTGTGTACACTGGTTTCGCCGTCTTCGT
ANKRD26P1	NR_026556.1	173	GTGTGTGTGTGTGTACACTGCA	GCTTGAAAGCATTCACTAAGT	ACTTGGTGAATGCTTTCAAGC	ACCGGGCTTGAAAGCATTCACTAAGTGTTAATATTCATAGCACTTGGTGAATGCTTTCAAGCTTTT	TCAGAAGACGCACCGGGCTTGAAAGCATTCACTAAGTGTTAATATTCATAGCACTTGGTGAATGCTTTCAAGCTTTTTTGAATTCGCACCAGCACGCTACGCAGTGTGTGTGTGTGTACACTGCATTCGCCGTCTTCGT
ANKRD26P1	NR_026556.1	174	TGACGTGTGTGTGTACACTGAC	CGGGTACAATATCTAAGAGAA	TTCTCTTGGATATTGTACCCG	ACCGGCGGGTACAATATCTAAGAGAAGTTAATATTCATAGCTTCTCTTGGATATTGTACCCGTTTT	TCAGAAGACGCACCGGCGGGTACAATATCTAAGAGAAGTTAATATTCATAGCTTCTCTTGGATATTGTACCCGTTTTTTGAATTCGCACCAGCACGCTACGCATGACGTGTGTGTGTACACTGACTTCGCCGTCTTCGT
ANKRD26P1	NR_026556.1	175	ACCAGTGTGTGTGTACACTGTG	CAGTGCGGGTATAATATCTAA	TTGGATATTGTACCCGCACTG	ACCGGCAGTGCGGGTATAATATCTAAGTTAATATTCATAGCTTGGATATTGTACCCGCACTGTTTT	TCAGAAGACGCACCGGCAGTGCGGGTATAATATCTAAGTTAATATTCATAGCTTGGATATTGTACCCGCACTGTTTTTTGAATTCGCACCAGCACGCTACGCAACCAGTGTGTGTGTACACTGTGTTCGCCGTCTTCGT
ANKRD32	XM_005272113.2	176	TGTGGTGTGTGTGTACTGGTGT	GCTTCAAATGTTTGTTGTAGA	TCTGCAACAAACATTTGAAGC	ACCGGGCTTCAAATGTTTGTTGTAGAGTTAATATTCATAGCTCTGCAACAAACATTTGAAGCTTTT	TCAGAAGACGCACCGGGCTTCAAATGTTTGTTGTAGAGTTAATATTCATAGCTCTGCAACAAACATTTGAAGCTTTTTTGAATTCGCACCAGCACGCTACGCATGTGGTGTGTGTGTACTGGTGTTTCGCCGTCTTCGT
ANKRD32	XM_005272113.2	177	ACGTGTGTGTGTGTACTGGTCA	GTCTGATGATTTAGGAAGTTA	TAACTTCCTAAGTCATCAGAC	ACCGGGTCTGATGATTTAGGAAGTTAGTTAATATTCATAGCTAACTTCCTAAGTCATCAGACTTTT	TCAGAAGACGCACCGGGTCTGATGATTTAGGAAGTTAGTTAATATTCATAGCTAACTTCCTAAGTCATCAGACTTTTTTGAATTCGCACCAGCACGCTACGCAACGTGTGTGTGTGTACTGGTCATTCGCCGTCTTCGT
ANKRD32	XM_005272113.2	178	CAACGTGTGTGTGTACTGGTAC	GCCTTTGTATGAAGCTTGTAA	TTACAGGCTTCATGCAAAGGC	ACCGGGCCTTTGTATGAAGCTTGTAAGTTAATATTCATAGCTTACAGGCTTCATGCAAAGGCTTTT	TCAGAAGACGCACCGGGCCTTTGTATGAAGCTTGTAAGTTAATATTCATAGCTTACAGGCTTCATGCAAAGGCTTTTTTGAATTCGCACCAGCACGCTACGCACAACGTGTGTGTGTACTGGTACTTCGCCGTCTTCGT
ANKRD32	XM_005272113.2	179	GTCAGTGTGTGTGTACTGGTTG	ATACTAACCAAGGACTATATA	TATATAGTCCTTGGTTAGTAT	ACCGGATACTAACCAAGGACTATATAGTTAATATTCATAGCTATATAGTCCTTGGTTAGTATTTTT	TCAGAAGACGCACCGGATACTAACCAAGGACTATATAGTTAATATTCATAGCTATATAGTCCTTGGTTAGTATTTTTTTGAATTCGCACCAGCACGCTACGCAGTCAGTGTGTGTGTACTGGTTGTTCGCCGTCTTCGT
ANKRD32	XM_005272113.2	180	ACGTGTGTGTGTGTACTGCAGT	GAATTTCCTAGAGGTGTATTA	TAATACACCTCTGGGAAATTC	ACCGGGAATTTCCTAGAGGTGTATTAGTTAATATTCATAGCTAATACACCTCTGGGAAATTCTTTT	TCAGAAGACGCACCGGGAATTTCCTAGAGGTGTATTAGTTAATATTCATAGCTAATACACCTCTGGGAAATTCTTTTTTGAATTCGCACCAGCACGCTACGCAACGTGTGTGTGTGTACTGCAGTTTCGCCGTCTTCGT
ANKRD39	NM_016466.5	181	CACAGTGTGTGTGTACTGCACA	CTACTGTGGGCACATTGAAAT	ATTTCAGTGTGCCCGCAGTAG	ACCGGCTACTGTGGGCACATTGAAATGTTAATATTCATAGCATTTCAGTGTGCCCGCAGTAGTTTT	TCAGAAGACGCACCGGCTACTGTGGGCACATTGAAATGTTAATATTCATAGCATTTCAGTGTGCCCGCAGTAGTTTTTTGAATTCGCACCAGCACGCTACGCACACAGTGTGTGTGTACTGCACATTCGCCGTCTTCGT
ANKRD39	NM_016466.5	182	GTTGGTGTGTGTGTACTGCAAC	TGCTGGAAAGTGGAGTTAAGT	ACTTAGCTCCGCTTTCCAGCA	ACCGGTGCTGGAAAGTGGAGTTAAGTGTTAATATTCATAGCACTTAGCTCCGCTTTCCAGCATTTT	TCAGAAGACGCACCGGTGCTGGAAAGTGGAGTTAAGTGTTAATATTCATAGCACTTAGCTCCGCTTTCCAGCATTTTTTGAATTCGCACCAGCACGCTACGCAGTTGGTGTGTGTGTACTGCAACTTCGCCGTCTTCGT
ANKRD39	NM_016466.5	183	TGACGTGTGTGTGTACTGCATG	CGGCATGACTAGTCTGTATAA	TTATGCAGACTGGTCATGCCG	ACCGGCGGCATGACTAGTCTGTATAAGTTAATATTCATAGCTTATGCAGACTGGTCATGCCGTTTT	TCAGAAGACGCACCGGCGGCATGACTAGTCTGTATAAGTTAATATTCATAGCTTATGCAGACTGGTCATGCCGTTTTTTGAATTCGCACCAGCACGCTACGCATGACGTGTGTGTGTACTGCATGTTCGCCGTCTTCGT
ANKRD39	NM_016466.5	184	CACAGTGTGTGTGTACTGACGT	GGGCTGAGTGAAGTATTTAAT	ATTAAATGCTTCACTCGGCCC	ACCGGGGGCTGAGTGAAGTATTTAATGTTAATATTCATAGCATTAAATGCTTCACTCGGCCCTTTT	TCAGAAGACGCACCGGGGGCTGAGTGAAGTATTTAATGTTAATATTCATAGCATTAAATGCTTCACTCGGCCCTTTTTTGAATTCGCACCAGCACGCTACGCACACAGTGTGTGTGTACTGACGTTTCGCCGTCTTCGT
ANKRD39	NM_016466.5	185	GTACGTGTGTGTGTACTGACCA	TGGAAGTGAGGGAGTAGGTTT	AAATCTACTCCCTCGCTTCCA	ACCGGTGGAAGTGAGGGAGTAGGTTTGTTAATATTCATAGCAAATCTACTCCCTCGCTTCCATTTT	TCAGAAGACGCACCGGTGGAAGTGAGGGAGTAGGTTTGTTAATATTCATAGCAAATCTACTCCCTCGCTTCCATTTTTTGAATTCGCACCAGCACGCTACGCAGTACGTGTGTGTGTACTGACCATTCGCCGTCTTCGT
ANKRD42	XM_006718532.1	186	TGGTGTGTGTGTGTACTGACAC	ATGGGAGCAGATAGTAATATT	AATATTACTGTCTGCTCCCAT	ACCGGATGGGAGCAGATAGTAATATTGTTAATATTCATAGCAATATTACTGTCTGCTCCCATTTTT	TCAGAAGACGCACCGGATGGGAGCAGATAGTAATATTGTTAATATTCATAGCAATATTACTGTCTGCTCCCATTTTTTTGAATTCGCACCAGCACGCTACGCATGGTGTGTGTGTGTACTGACACTTCGCCGTCTTCGT
ANKRD42	XM_006718532.1	187	ACTGGTGTGTGTGTACTGACTG	AGTACGAGTTGGAGATGTAAA	TTTACATCTCCAGCTCGTACT	ACCGGAGTACGAGTTGGAGATGTAAAGTTAATATTCATAGCTTTACATCTCCAGCTCGTACTTTTT	TCAGAAGACGCACCGGAGTACGAGTTGGAGATGTAAAGTTAATATTCATAGCTTTACATCTCCAGCTCGTACTTTTTTTGAATTCGCACCAGCACGCTACGCAACTGGTGTGTGTGTACTGACTGTTCGCCGTCTTCGT
ANKRD42	XM_006718532.1	188	GTACGTGTGTGTGTACTGTGGT	TGCTTGTGTACAGGTTCTTAT	ATAAGAGCCTGTACACAAGCA	ACCGGTGCTTGTGTACAGGTTCTTATGTTAATATTCATAGCATAAGAGCCTGTACACAAGCATTTT	TCAGAAGACGCACCGGTGCTTGTGTACAGGTTCTTATGTTAATATTCATAGCATAAGAGCCTGTACACAAGCATTTTTTGAATTCGCACCAGCACGCTACGCAGTACGTGTGTGTGTACTGTGGTTTCGCCGTCTTCGT
ANKRD42	XM_006718532.1	189	TGTGGTGTGTGTGTACTGTGCA	CGTGTGGAGGATAAATGGTTT	AGACCGTTTATCCTCCACACG	ACCGGCGTGTGGAGGATAAATGGTTTGTTAATATTCATAGCAGACCGTTTATCCTCCACACGTTTT	TCAGAAGACGCACCGGCGTGTGGAGGATAAATGGTTTGTTAATATTCATAGCAGACCGTTTATCCTCCACACGTTTTTTGAATTCGCACCAGCACGCTACGCATGTGGTGTGTGTGTACTGTGCATTCGCCGTCTTCGT
ANKRD42	XM_006718532.1	190	ACCAGTGTGTGTGTACTGTGAC	GTGTGGAGGATAAATGGTTTA	TAGACCGTTTATCCTCCACAC	ACCGGGTGTGGAGGATAAATGGTTTAGTTAATATTCATAGCTAGACCGTTTATCCTCCACACTTTT	TCAGAAGACGCACCGGGTGTGGAGGATAAATGGTTTAGTTAATATTCATAGCTAGACCGTTTATCCTCCACACTTTTTTGAATTCGCACCAGCACGCTACGCAACCAGTGTGTGTGTACTGTGACTTCGCCGTCTTCGT
ANP32A	NM_006305.3	191	CAGTGTGTGTGTGTACTGTGTG	GCCTGGAGGTATTGGTAGAAA	TTTCTGCCAATACTTCCAGGC	ACCGGGCCTGGAGGTATTGGTAGAAAGTTAATATTCATAGCTTTCTGCCAATACTTCCAGGCTTTT	TCAGAAGACGCACCGGGCCTGGAGGTATTGGTAGAAAGTTAATATTCATAGCTTTCTGCCAATACTTCCAGGCTTTTTTGAATTCGCACCAGCACGCTACGCACAGTGTGTGTGTGTACTGTGTGTTCGCCGTCTTCGT
ANP32A	XM_006720707.1	192	ACTGGTGTGTGTGTTGGTGTGT	CCCTCTGATGTGAAAGAATTT	AAGTTCTTTCACATCAGAGGG	ACCGGCCCTCTGATGTGAAAGAATTTGTTAATATTCATAGCAAGTTCTTTCACATCAGAGGGTTTT	TCAGAAGACGCACCGGCCCTCTGATGTGAAAGAATTTGTTAATATTCATAGCAAGTTCTTTCACATCAGAGGGTTTTTTGAATTCGCACCAGCACGCTACGCAACTGGTGTGTGTGTTGGTGTGTTTCGCCGTCTTCGT
ANP32A	XM_006720707.1	193	CAGTGTGTGTGTGTTGGTGTCA	CCTGAAGGTGAGGGAGAAGGT	ATCTTCTCCCTCATCTTCAGG	ACCGGCCTGAAGGTGAGGGAGAAGGTGTTAATATTCATAGCATCTTCTCCCTCATCTTCAGGTTTT	TCAGAAGACGCACCGGCCTGAAGGTGAGGGAGAAGGTGTTAATATTCATAGCATCTTCTCCCTCATCTTCAGGTTTTTTGAATTCGCACCAGCACGCTACGCACAGTGTGTGTGTGTTGGTGTCATTCGCCGTCTTCGT
ANP32A	XM_006720707.1	194	GTACGTGTGTGTGTTGGTGTAC	GAGCTGGTTGAGTCTTTAAAG	CTTTGAAGGCTCAACCAGCTC	ACCGGGAGCTGGTTGAGTCTTTAAAGGTTAATATTCATAGCCTTTGAAGGCTCAACCAGCTCTTTT	TCAGAAGACGCACCGGGAGCTGGTTGAGTCTTTAAAGGTTAATATTCATAGCCTTTGAAGGCTCAACCAGCTCTTTTTTGAATTCGCACCAGCACGCTACGCAGTACGTGTGTGTGTTGGTGTACTTCGCCGTCTTCGT
ANP32A	XM_006720707.1	195	TGCAGTGTGTGTGTTGGTGTTG	GCTGGTTGAGCCTTTAAAGTT	GACTTTGAAGGCTCAACCAGC	ACCGGGCTGGTTGAGCCTTTAAAGTTGTTAATATTCATAGCGACTTTGAAGGCTCAACCAGCTTTT	TCAGAAGACGCACCGGGCTGGTTGAGCCTTTAAAGTTGTTAATATTCATAGCGACTTTGAAGGCTCAACCAGCTTTTTTGAATTCGCACCAGCACGCTACGCATGCAGTGTGTGTGTTGGTGTTGTTCGCCGTCTTCGT
ANTXR1	NM_053034.2	196	CAGTGTGTGTGTGTTGGTCAGT	CAAGGCATCATCCACTTAATT	AATTGAGTGGATGATGCCTTG	ACCGGCAAGGCATCATCCACTTAATTGTTAATATTCATAGCAATTGAGTGGATGATGCCTTGTTTT	TCAGAAGACGCACCGGCAAGGCATCATCCACTTAATTGTTAATATTCATAGCAATTGAGTGGATGATGCCTTGTTTTTTGAATTCGCACCAGCACGCTACGCACAGTGTGTGTGTGTTGGTCAGTTTCGCCGTCTTCGT
ANTXR1	NM_053034.2	197	GTCAGTGTGTGTGTTGGTCACA	GCTGTACCATTGGAATGAAAT	ATTTCATTCCAGTGGTGCAGC	ACCGGGCTGTACCATTGGAATGAAATGTTAATATTCATAGCATTTCATTCCAGTGGTGCAGCTTTT	TCAGAAGACGCACCGGGCTGTACCATTGGAATGAAATGTTAATATTCATAGCATTTCATTCCAGTGGTGCAGCTTTTTTGAATTCGCACCAGCACGCTACGCAGTCAGTGTGTGTGTTGGTCACATTCGCCGTCTTCGT
ANTXR1	NM_053034.2	198	TGTGGTGTGTGTGTTGGTCAAC	ACACTCAATGAGAAGCTCTTT	AAAGGGCTTCTCATTGAGTGT	ACCGGACACTCAATGAGAAGCTCTTTGTTAATATTCATAGCAAAGGGCTTCTCATTGAGTGTTTTT	TCAGAAGACGCACCGGACACTCAATGAGAAGCTCTTTGTTAATATTCATAGCAAAGGGCTTCTCATTGAGTGTTTTTTTGAATTCGCACCAGCACGCTACGCATGTGGTGTGTGTGTTGGTCAACTTCGCCGTCTTCGT
ANTXR1	NM_053034.2	199	ACACGTGTGTGTGTTGGTCATG	CCGAGGAACAACTTTAATGAA	TTCATTAAGGTTGTTCCTCGG	ACCGGCCGAGGAACAACTTTAATGAAGTTAATATTCATAGCTTCATTAAGGTTGTTCCTCGGTTTT	TCAGAAGACGCACCGGCCGAGGAACAACTTTAATGAAGTTAATATTCATAGCTTCATTAAGGTTGTTCCTCGGTTTTTTGAATTCGCACCAGCACGCTACGCAACACGTGTGTGTGTTGGTCATGTTCGCCGTCTTCGT
ANTXR1	NM_053034.2	200	GTCAGTGTGTGTGTTGGTACGT	CCCATAGTTGAGAATGTCTTT	AAGGACATTCTCAACTGTGGG	ACCGGCCCATAGTTGAGAATGTCTTTGTTAATATTCATAGCAAGGACATTCTCAACTGTGGGTTTT	TCAGAAGACGCACCGGCCCATAGTTGAGAATGTCTTTGTTAATATTCATAGCAAGGACATTCTCAACTGTGGGTTTTTTGAATTCGCACCAGCACGCTACGCAGTCAGTGTGTGTGTTGGTACGTTTCGCCGTCTTCGT
AP000345.1	XR_425335.1	201	TGACGTGTGTGTGTTGGTACCA	GCCGTAAACATCTTTAATGAG	CTCATTAGAGATGTTTACGGC	ACCGGGCCGTAAACATCTTTAATGAGGTTAATATTCATAGCCTCATTAGAGATGTTTACGGCTTTT	TCAGAAGACGCACCGGGCCGTAAACATCTTTAATGAGGTTAATATTCATAGCCTCATTAGAGATGTTTACGGCTTTTTTGAATTCGCACCAGCACGCTACGCATGACGTGTGTGTGTTGGTACCATTCGCCGTCTTCGT
AP000345.1	XR_425335.1	202	ACGTGTGTGTGTGTTGGTACAC	GCCTGTACACTAACCAGTATT	AATGCTGGTTGGTGTACAGGC	ACCGGGCCTGTACACTAACCAGTATTGTTAATATTCATAGCAATGCTGGTTGGTGTACAGGCTTTT	TCAGAAGACGCACCGGGCCTGTACACTAACCAGTATTGTTAATATTCATAGCAATGCTGGTTGGTGTACAGGCTTTTTTGAATTCGCACCAGCACGCTACGCAACGTGTGTGTGTGTTGGTACACTTCGCCGTCTTCGT
AP000345.1	XR_425335.1	203	CATGGTGTGTGTGTTGGTACTG	GCATTATGGTTTCTGGAGAAA	TTTCTCCAGAAGCCATGATGC	ACCGGGCATTATGGTTTCTGGAGAAAGTTAATATTCATAGCTTTCTCCAGAAGCCATGATGCTTTT	TCAGAAGACGCACCGGGCATTATGGTTTCTGGAGAAAGTTAATATTCATAGCTTTCTCCAGAAGCCATGATGCTTTTTTGAATTCGCACCAGCACGCTACGCACATGGTGTGTGTGTTGGTACTGTTCGCCGTCTTCGT
AP000345.1	XR_425335.1	204	TGACGTGTGTGTGTTGGTTGGT	GAGGATGTTGTAGACATCTTT	AGAGATGTCTACAGCATCCTC	ACCGGGAGGATGTTGTAGACATCTTTGTTAATATTCATAGCAGAGATGTCTACAGCATCCTCTTTT	TCAGAAGACGCACCGGGAGGATGTTGTAGACATCTTTGTTAATATTCATAGCAGAGATGTCTACAGCATCCTCTTTTTTGAATTCGCACCAGCACGCTACGCATGACGTGTGTGTGTTGGTTGGTTTCGCCGTCTTCGT
AP000345.1	XR_425335.1	205	ACTGGTGTGTGTGTTGGTTGCA	CTGATGAGGACATTGTAGATA	TATCTACAGTGTCCTCATCAG	ACCGGCTGATGAGGACATTGTAGATAGTTAATATTCATAGCTATCTACAGTGTCCTCATCAGTTTT	TCAGAAGACGCACCGGCTGATGAGGACATTGTAGATAGTTAATATTCATAGCTATCTACAGTGTCCTCATCAGTTTTTTGAATTCGCACCAGCACGCTACGCAACTGGTGTGTGTGTTGGTTGCATTCGCCGTCTTCGT
AP1AR	NM_018569.4	206	CACAGTGTGTGTGTTGGTTGAC	CCGAGTATTCTGGGTTTGTGA	TTACAAATCCAGAATACTCGG	ACCGGCCGAGTATTCTGGGTTTGTGAGTTAATATTCATAGCTTACAAATCCAGAATACTCGGTTTT	TCAGAAGACGCACCGGCCGAGTATTCTGGGTTTGTGAGTTAATATTCATAGCTTACAAATCCAGAATACTCGGTTTTTTGAATTCGCACCAGCACGCTACGCACACAGTGTGTGTGTTGGTTGACTTCGCCGTCTTCGT
AP1AR	NM_018569.4	207	GTGTGTGTGTGTGTTGGTTGTG	GCCGAAATGGATGATGATGGG	TCCATTATCATCCATTTCGGC	ACCGGGCCGAAATGGATGATGATGGGGTTAATATTCATAGCTCCATTATCATCCATTTCGGCTTTT	TCAGAAGACGCACCGGGCCGAAATGGATGATGATGGGGTTAATATTCATAGCTCCATTATCATCCATTTCGGCTTTTTTGAATTCGCACCAGCACGCTACGCAGTGTGTGTGTGTGTTGGTTGTGTTCGCCGTCTTCGT
AP1AR	XM_005263116.1	208	TGACGTGTGTGTGTTGCAGTGT	GCTGGAGTAAATACTGTCTTT	AAAGGCAGTGTTTACTCCAGC	ACCGGGCTGGAGTAAATACTGTCTTTGTTAATATTCATAGCAAAGGCAGTGTTTACTCCAGCTTTT	TCAGAAGACGCACCGGGCTGGAGTAAATACTGTCTTTGTTAATATTCATAGCAAAGGCAGTGTTTACTCCAGCTTTTTTGAATTCGCACCAGCACGCTACGCATGACGTGTGTGTGTTGCAGTGTTTCGCCGTCTTCGT
AP1AR	XM_005263116.1	209	ACTGGTGTGTGTGTTGCAGTCA	GTGAGCACTTAATAATAGAGT	ACTCTATTGTTAAGTGCTCAC	ACCGGGTGAGCACTTAATAATAGAGTGTTAATATTCATAGCACTCTATTGTTAAGTGCTCACTTTT	TCAGAAGACGCACCGGGTGAGCACTTAATAATAGAGTGTTAATATTCATAGCACTCTATTGTTAAGTGCTCACTTTTTTGAATTCGCACCAGCACGCTACGCAACTGGTGTGTGTGTTGCAGTCATTCGCCGTCTTCGT
AP1AR	XM_005263116.1	210	CACAGTGTGTGTGTTGCAGTAC	GCTCAAGGGGTGAGCATTTAA	TTAAGTGCTCACCTCTTGAGC	ACCGGGCTCAAGGGGTGAGCATTTAAGTTAATATTCATAGCTTAAGTGCTCACCTCTTGAGCTTTT	TCAGAAGACGCACCGGGCTCAAGGGGTGAGCATTTAAGTTAATATTCATAGCTTAAGTGCTCACCTCTTGAGCTTTTTTGAATTCGCACCAGCACGCTACGCACACAGTGTGTGTGTTGCAGTACTTCGCCGTCTTCGT
AP1M2	XM_005259701.1	211	GTGTGTGTGTGTGTTGCAGTTG	CGGAGAGAAATGTTGTGATTT	AAATCACGACGTTTCTCTCCG	ACCGGCGGAGAGAAATGTTGTGATTTGTTAATATTCATAGCAAATCACGACGTTTCTCTCCGTTTT	TCAGAAGACGCACCGGCGGAGAGAAATGTTGTGATTTGTTAATATTCATAGCAAATCACGACGTTTCTCTCCGTTTTTTGAATTCGCACCAGCACGCTACGCAGTGTGTGTGTGTGTTGCAGTTGTTCGCCGTCTTCGT
AP1M2	NM_005498.4	212	ACTGGTGTGTGTGTTGCACAGT	CCGCAGTAAGAACAAATTAGT	ACTGATTTGTTCTTGCTGCGG	ACCGGCCGCAGTAAGAACAAATTAGTGTTAATATTCATAGCACTGATTTGTTCTTGCTGCGGTTTT	TCAGAAGACGCACCGGCCGCAGTAAGAACAAATTAGTGTTAATATTCATAGCACTGATTTGTTCTTGCTGCGGTTTTTTGAATTCGCACCAGCACGCTACGCAACTGGTGTGTGTGTTGCACAGTTTCGCCGTCTTCGT
AP1M2	XM_005259701.1	213	CAGTGTGTGTGTGTTGCACACA	CAATAGAGGTATTCTGTGAAT	ATTCGCAGAATACCTCTATTG	ACCGGCAATAGAGGTATTCTGTGAATGTTAATATTCATAGCATTCGCAGAATACCTCTATTGTTTT	TCAGAAGACGCACCGGCAATAGAGGTATTCTGTGAATGTTAATATTCATAGCATTCGCAGAATACCTCTATTGTTTTTTGAATTCGCACCAGCACGCTACGCACAGTGTGTGTGTGTTGCACACATTCGCCGTCTTCGT
AP1M2	XM_005259701.1	214	GTACGTGTGTGTGTTGCACAAC	CCAGGTTCGATATATGAAGAT	ATCTTCATGTATCGGACCTGG	ACCGGCCAGGTTCGATATATGAAGATGTTAATATTCATAGCATCTTCATGTATCGGACCTGGTTTT	TCAGAAGACGCACCGGCCAGGTTCGATATATGAAGATGTTAATATTCATAGCATCTTCATGTATCGGACCTGGTTTTTTGAATTCGCACCAGCACGCTACGCAGTACGTGTGTGTGTTGCACAACTTCGCCGTCTTCGT
AP1M2	XM_005259701.1	215	TGCAGTGTGTGTGTTGCACATG	CATGAGCAAGATTGAGTACTT	AAGTGCTCAATCTTGCTCATG	ACCGGCATGAGCAAGATTGAGTACTTGTTAATATTCATAGCAAGTGCTCAATCTTGCTCATGTTTT	TCAGAAGACGCACCGGCATGAGCAAGATTGAGTACTTGTTAATATTCATAGCAAGTGCTCAATCTTGCTCATGTTTTTTGAATTCGCACCAGCACGCTACGCATGCAGTGTGTGTGTTGCACATGTTCGCCGTCTTCGT
AP3M1	XM_006717763.1	216	CAGTGTGTGTGTGTTGCAACGT	GCGGCAGATTTGATATAATAA	TTGTTATATCAAATCTGCCGC	ACCGGGCGGCAGATTTGATATAATAAGTTAATATTCATAGCTTGTTATATCAAATCTGCCGCTTTT	TCAGAAGACGCACCGGGCGGCAGATTTGATATAATAAGTTAATATTCATAGCTTGTTATATCAAATCTGCCGCTTTTTTGAATTCGCACCAGCACGCTACGCACAGTGTGTGTGTGTTGCAACGTTTCGCCGTCTTCGT
AP3M1	XM_006717763.1	217	GTCAGTGTGTGTGTTGCAACCA	CCAACAATTCTACGCTTTGTT	AACAGAGCGTAGAATTGTTGG	ACCGGCCAACAATTCTACGCTTTGTTGTTAATATTCATAGCAACAGAGCGTAGAATTGTTGGTTTT	TCAGAAGACGCACCGGCCAACAATTCTACGCTTTGTTGTTAATATTCATAGCAACAGAGCGTAGAATTGTTGGTTTTTTGAATTCGCACCAGCACGCTACGCAGTCAGTGTGTGTGTTGCAACCATTCGCCGTCTTCGT
AP3M1	XM_006717763.1	218	TGTGGTGTGTGTGTTGCAACAC	CGGTGATATATTTCTAGAGAA	TTCTCTAGAAATATGTCACCG	ACCGGCGGTGATATATTTCTAGAGAAGTTAATATTCATAGCTTCTCTAGAAATATGTCACCGTTTT	TCAGAAGACGCACCGGCGGTGATATATTTCTAGAGAAGTTAATATTCATAGCTTCTCTAGAAATATGTCACCGTTTTTTGAATTCGCACCAGCACGCTACGCATGTGGTGTGTGTGTTGCAACACTTCGCCGTCTTCGT
AP3M1	XM_006717763.1	219	ACACGTGTGTGTGTTGCAACTG	GCCTCATTAGACATTAAGAAA	TTTCTTGATGTCTAATGAGGC	ACCGGGCCTCATTAGACATTAAGAAAGTTAATATTCATAGCTTTCTTGATGTCTAATGAGGCTTTT	TCAGAAGACGCACCGGGCCTCATTAGACATTAAGAAAGTTAATATTCATAGCTTTCTTGATGTCTAATGAGGCTTTTTTGAATTCGCACCAGCACGCTACGCAACACGTGTGTGTGTTGCAACTGTTCGCCGTCTTCGT
AP3M1	XM_006717763.1	220	GTCAGTGTGTGTGTTGCATGGT	CCGAGCCTTAACATATAGTTT	AAACTGTATGTTGAGGCTCGG	ACCGGCCGAGCCTTAACATATAGTTTGTTAATATTCATAGCAAACTGTATGTTGAGGCTCGGTTTT	TCAGAAGACGCACCGGCCGAGCCTTAACATATAGTTTGTTAATATTCATAGCAAACTGTATGTTGAGGCTCGGTTTTTTGAATTCGCACCAGCACGCTACGCAGTCAGTGTGTGTGTTGCATGGTTTCGCCGTCTTCGT
ARHGAP31	XM_006713714.1	221	TGACGTGTGTGTGTTGCATGCA	CAGCCTAATTCAGCTTATTCT	AGAATAGGCTGAATTGGGCTG	ACCGGCAGCCTAATTCAGCTTATTCTGTTAATATTCATAGCAGAATAGGCTGAATTGGGCTGTTTT	TCAGAAGACGCACCGGCAGCCTAATTCAGCTTATTCTGTTAATATTCATAGCAGAATAGGCTGAATTGGGCTGTTTTTTGAATTCGCACCAGCACGCTACGCATGACGTGTGTGTGTTGCATGCATTCGCCGTCTTCGT
ARHGAP31	XM_006713714.1	222	ACGTGTGTGTGTGTTGCATGAC	GCTCCTTTGGAAATAGTTTCT	AGGAACTATTTCCAGAGGAGC	ACCGGGCTCCTTTGGAAATAGTTTCTGTTAATATTCATAGCAGGAACTATTTCCAGAGGAGCTTTT	TCAGAAGACGCACCGGGCTCCTTTGGAAATAGTTTCTGTTAATATTCATAGCAGGAACTATTTCCAGAGGAGCTTTTTTGAATTCGCACCAGCACGCTACGCAACGTGTGTGTGTGTTGCATGACTTCGCCGTCTTCGT
ARHGAP31	XM_006713714.1	223	CATGGTGTGTGTGTTGCATGTG	CCAGAGCTATTCTTTAGATAG	CTATCTAGAGAATGGCTCTGG	ACCGGCCAGAGCTATTCTTTAGATAGGTTAATATTCATAGCCTATCTAGAGAATGGCTCTGGTTTT	TCAGAAGACGCACCGGCCAGAGCTATTCTTTAGATAGGTTAATATTCATAGCCTATCTAGAGAATGGCTCTGGTTTTTTGAATTCGCACCAGCACGCTACGCACATGGTGTGTGTGTTGCATGTGTTCGCCGTCTTCGT
ARHGAP31	XM_006713714.1	224	CACAGTGTGTGTGTTGACGTGT	GCTCGCTTTGTAAGCTCTATT	AGTAGAGCTTGCAAAGCGAGC	ACCGGGCTCGCTTTGTAAGCTCTATTGTTAATATTCATAGCAGTAGAGCTTGCAAAGCGAGCTTTT	TCAGAAGACGCACCGGGCTCGCTTTGTAAGCTCTATTGTTAATATTCATAGCAGTAGAGCTTGCAAAGCGAGCTTTTTTGAATTCGCACCAGCACGCTACGCACACAGTGTGTGTGTTGACGTGTTTCGCCGTCTTCGT
ARHGAP31	XM_006713714.1	225	GTACGTGTGTGTGTTGACGTCA	CAGCAGTTGTGTTAATCTTGA	TCAAGATTAGCACAGCTGCTG	ACCGGCAGCAGTTGTGTTAATCTTGAGTTAATATTCATAGCTCAAGATTAGCACAGCTGCTGTTTT	TCAGAAGACGCACCGGCAGCAGTTGTGTTAATCTTGAGTTAATATTCATAGCTCAAGATTAGCACAGCTGCTGTTTTTTGAATTCGCACCAGCACGCTACGCAGTACGTGTGTGTGTTGACGTCATTCGCCGTCTTCGT
ARHGAP35	NM_004491.4	226	TGGTGTGTGTGTGTTGACGTAC	CCAGTGTGGGGTTGGAAAGTT	GACTTTCCAATCCCACACTGG	ACCGGCCAGTGTGGGGTTGGAAAGTTGTTAATATTCATAGCGACTTTCCAATCCCACACTGGTTTT	TCAGAAGACGCACCGGCCAGTGTGGGGTTGGAAAGTTGTTAATATTCATAGCGACTTTCCAATCCCACACTGGTTTTTTGAATTCGCACCAGCACGCTACGCATGGTGTGTGTGTGTTGACGTACTTCGCCGTCTTCGT
ARHGAP35	NM_004491.4	227	ACTGGTGTGTGTGTTGACGTTG	CCTGGAGGGTTGTGTGGAGTG	CATTCCACACAATCCTCCAGG	ACCGGCCTGGAGGGTTGTGTGGAGTGGTTAATATTCATAGCCATTCCACACAATCCTCCAGGTTTT	TCAGAAGACGCACCGGCCTGGAGGGTTGTGTGGAGTGGTTAATATTCATAGCCATTCCACACAATCCTCCAGGTTTTTTGAATTCGCACCAGCACGCTACGCAACTGGTGTGTGTGTTGACGTTGTTCGCCGTCTTCGT
ARHGAP35	NM_004491.4	228	GTACGTGTGTGTGTTGACCAGT	GACGGAAAGTTGTTGGTTGAT	ATCAACCAGCAGCTTTCCGTC	ACCGGGACGGAAAGTTGTTGGTTGATGTTAATATTCATAGCATCAACCAGCAGCTTTCCGTCTTTT	TCAGAAGACGCACCGGGACGGAAAGTTGTTGGTTGATGTTAATATTCATAGCATCAACCAGCAGCTTTCCGTCTTTTTTGAATTCGCACCAGCACGCTACGCAGTACGTGTGTGTGTTGACCAGTTTCGCCGTCTTCGT
ARHGAP35	NM_004491.4	229	TGTGGTGTGTGTGTTGACCACA	GAGCGGTATATTAGAGATGTA	TGCATCTCTAATGTACCGCTC	ACCGGGAGCGGTATATTAGAGATGTAGTTAATATTCATAGCTGCATCTCTAATGTACCGCTCTTTT	TCAGAAGACGCACCGGGAGCGGTATATTAGAGATGTAGTTAATATTCATAGCTGCATCTCTAATGTACCGCTCTTTTTTGAATTCGCACCAGCACGCTACGCATGTGGTGTGTGTGTTGACCACATTCGCCGTCTTCGT
ARHGAP35	NM_004491.4	230	ACCAGTGTGTGTGTTGACCAAC	GCGGTATATTAGAGATGCATA	TGTGCATCTCTAATGTACCGC	ACCGGGCGGTATATTAGAGATGCATAGTTAATATTCATAGCTGTGCATCTCTAATGTACCGCTTTT	TCAGAAGACGCACCGGGCGGTATATTAGAGATGCATAGTTAATATTCATAGCTGTGCATCTCTAATGTACCGCTTTTTTGAATTCGCACCAGCACGCTACGCAACCAGTGTGTGTGTTGACCAACTTCGCCGTCTTCGT
ARHGDIG	NM_001176.3	231	CAGTGTGTGTGTGTTGACCATG	CCTGAAGGAGGGTGTTGGTTA	TAATCAACACCTTCCTTCAGG	ACCGGCCTGAAGGAGGGTGTTGGTTAGTTAATATTCATAGCTAATCAACACCTTCCTTCAGGTTTT	TCAGAAGACGCACCGGCCTGAAGGAGGGTGTTGGTTAGTTAATATTCATAGCTAATCAACACCTTCCTTCAGGTTTTTTGAATTCGCACCAGCACGCTACGCACAGTGTGTGTGTGTTGACCATGTTCGCCGTCTTCGT
ARHGDIG	NM_001176.3	232	TGTGGTGTGTGTGTTGACACGT	CCCAGGAGTATGGGTTTGTGG	TCACAAACTCATACTCCTGGG	ACCGGCCCAGGAGTATGGGTTTGTGGGTTAATATTCATAGCTCACAAACTCATACTCCTGGGTTTT	TCAGAAGACGCACCGGCCCAGGAGTATGGGTTTGTGGGTTAATATTCATAGCTCACAAACTCATACTCCTGGGTTTTTTGAATTCGCACCAGCACGCTACGCATGTGGTGTGTGTGTTGACACGTTTCGCCGTCTTCGT
ARHGDIG	NM_001176.3	233	ACGTGTGTGTGTGTTGACACCA	CAGGTGTTTGTCTTGAAGGAG	TTCCTTCAGGACAAACACCTG	ACCGGCAGGTGTTTGTCTTGAAGGAGGTTAATATTCATAGCTTCCTTCAGGACAAACACCTGTTTT	TCAGAAGACGCACCGGCAGGTGTTTGTCTTGAAGGAGGTTAATATTCATAGCTTCCTTCAGGACAAACACCTGTTTTTTGAATTCGCACCAGCACGCTACGCAACGTGTGTGTGTGTTGACACCATTCGCCGTCTTCGT
ARHGDIG	NM_001176.3	234	CAACGTGTGTGTGTTGACACAC	TGTTGATTACAGAGTGAAGAT	ATCTTCACTCTGTAATCAACA	ACCGGTGTTGATTACAGAGTGAAGATGTTAATATTCATAGCATCTTCACTCTGTAATCAACATTTT	TCAGAAGACGCACCGGTGTTGATTACAGAGTGAAGATGTTAATATTCATAGCATCTTCACTCTGTAATCAACATTTTTTGAATTCGCACCAGCACGCTACGCACAACGTGTGTGTGTTGACACACTTCGCCGTCTTCGT
ARHGDIG	NM_001176.3	235	GTCAGTGTGTGTGTTGACACTG	CGTGGACAAGACTGTCTATAT	ATGTAGACGGTCTTGTCCACG	ACCGGCGTGGACAAGACTGTCTATATGTTAATATTCATAGCATGTAGACGGTCTTGTCCACGTTTT	TCAGAAGACGCACCGGCGTGGACAAGACTGTCTATATGTTAATATTCATAGCATGTAGACGGTCTTGTCCACGTTTTTTGAATTCGCACCAGCACGCTACGCAGTCAGTGTGTGTGTTGACACTGTTCGCCGTCTTCGT
ARL6IP1	NM_015161.1	236	ACGTGTGTGTGTGTTGACTGGT	CAACAGCAAAGATTCTATGAA	TTCATGGAATCTTTGCTGTTG	ACCGGCAACAGCAAAGATTCTATGAAGTTAATATTCATAGCTTCATGGAATCTTTGCTGTTGTTTT	TCAGAAGACGCACCGGCAACAGCAAAGATTCTATGAAGTTAATATTCATAGCTTCATGGAATCTTTGCTGTTGTTTTTTGAATTCGCACCAGCACGCTACGCAACGTGTGTGTGTGTTGACTGGTTTCGCCGTCTTCGT
ARL6IP1	NM_015161.1	237	CACAGTGTGTGTGTTGACTGCA	GTGATGCTGATGGTTGATAAA	TTTATCAGCCATCAGCATCAC	ACCGGGTGATGCTGATGGTTGATAAAGTTAATATTCATAGCTTTATCAGCCATCAGCATCACTTTT	TCAGAAGACGCACCGGGTGATGCTGATGGTTGATAAAGTTAATATTCATAGCTTTATCAGCCATCAGCATCACTTTTTTGAATTCGCACCAGCACGCTACGCACACAGTGTGTGTGTTGACTGCATTCGCCGTCTTCGT
ARL6IP1	NM_015161.1	238	GTTGGTGTGTGTGTTGACTGAC	GCTGACTACTTTGTTCCTATT	AATGGGAACAAGGTAGTCAGC	ACCGGGCTGACTACTTTGTTCCTATTGTTAATATTCATAGCAATGGGAACAAGGTAGTCAGCTTTT	TCAGAAGACGCACCGGGCTGACTACTTTGTTCCTATTGTTAATATTCATAGCAATGGGAACAAGGTAGTCAGCTTTTTTGAATTCGCACCAGCACGCTACGCAGTTGGTGTGTGTGTTGACTGACTTCGCCGTCTTCGT
ARL6IP1	NM_015161.1	239	TGACGTGTGTGTGTTGACTGTG	GAAACGCCTCTTCACATTAAA	TTTAGTGTGAAGAGGCGTTTC	ACCGGGAAACGCCTCTTCACATTAAAGTTAATATTCATAGCTTTAGTGTGAAGAGGCGTTTCTTTT	TCAGAAGACGCACCGGGAAACGCCTCTTCACATTAAAGTTAATATTCATAGCTTTAGTGTGAAGAGGCGTTTCTTTTTTGAATTCGCACCAGCACGCTACGCATGACGTGTGTGTGTTGACTGTGTTCGCCGTCTTCGT
ARL6IP1	NM_015161.1	240	GTGTGTGTGTGTGTTGTGGTGT	CGTATGGTTGAGCGTGTTCTT	AAGAACGCGCTCAACTATACG	ACCGGCGTATGGTTGAGCGTGTTCTTGTTAATATTCATAGCAAGAACGCGCTCAACTATACGTTTT	TCAGAAGACGCACCGGCGTATGGTTGAGCGTGTTCTTGTTAATATTCATAGCAAGAACGCGCTCAACTATACGTTTTTTGAATTCGCACCAGCACGCTACGCAGTGTGTGTGTGTGTTGTGGTGTTTCGCCGTCTTCGT
ARMCX6	XM_006724665.1	241	TGCAGTGTGTGTGTTGTGGTCA	GATGTGCTAAGGTTTAGGTTT	AAACCTGAACCTTAGCACATC	ACCGGGATGTGCTAAGGTTTAGGTTTGTTAATATTCATAGCAAACCTGAACCTTAGCACATCTTTT	TCAGAAGACGCACCGGGATGTGCTAAGGTTTAGGTTTGTTAATATTCATAGCAAACCTGAACCTTAGCACATCTTTTTTGAATTCGCACCAGCACGCTACGCATGCAGTGTGTGTGTTGTGGTCATTCGCCGTCTTCGT
ARMCX6	XM_006724665.1	242	ACTGGTGTGTGTGTTGTGGTAC	CGGATAACTTAAATGTGAGTA	TACTCGCATTTAAGTTATCCG	ACCGGCGGATAACTTAAATGTGAGTAGTTAATATTCATAGCTACTCGCATTTAAGTTATCCGTTTT	TCAGAAGACGCACCGGCGGATAACTTAAATGTGAGTAGTTAATATTCATAGCTACTCGCATTTAAGTTATCCGTTTTTTGAATTCGCACCAGCACGCTACGCAACTGGTGTGTGTGTTGTGGTACTTCGCCGTCTTCGT
ARMCX6	XM_006724665.1	243	CAACGTGTGTGTGTTGTGGTTG	CAACCGAGTACACCTAATAAA	TTTATTGGGTGTGCTCGGTTG	ACCGGCAACCGAGTACACCTAATAAAGTTAATATTCATAGCTTTATTGGGTGTGCTCGGTTGTTTT	TCAGAAGACGCACCGGCAACCGAGTACACCTAATAAAGTTAATATTCATAGCTTTATTGGGTGTGCTCGGTTGTTTTTTGAATTCGCACCAGCACGCTACGCACAACGTGTGTGTGTTGTGGTTGTTCGCCGTCTTCGT
ARMCX6	XM_006724665.1	244	TGCAGTGTGTGTGTTGTGCAGT	CAGAAATGGAAATAGAGAGAT	ATCTCTCTGTTTCCATTTCTG	ACCGGCAGAAATGGAAATAGAGAGATGTTAATATTCATAGCATCTCTCTGTTTCCATTTCTGTTTT	TCAGAAGACGCACCGGCAGAAATGGAAATAGAGAGATGTTAATATTCATAGCATCTCTCTGTTTCCATTTCTGTTTTTTGAATTCGCACCAGCACGCTACGCATGCAGTGTGTGTGTTGTGCAGTTTCGCCGTCTTCGT
ARMCX6	XM_006724665.1	245	ACACGTGTGTGTGTTGTGCACA	GAGCTTGGAAGAAGTTGAAGA	TCTTCAGCTTCTTCCAGGCTC	ACCGGGAGCTTGGAAGAAGTTGAAGAGTTAATATTCATAGCTCTTCAGCTTCTTCCAGGCTCTTTT	TCAGAAGACGCACCGGGAGCTTGGAAGAAGTTGAAGAGTTAATATTCATAGCTCTTCAGCTTCTTCCAGGCTCTTTTTTGAATTCGCACCAGCACGCTACGCAACACGTGTGTGTGTTGTGCACATTCGCCGTCTTCGT
ARR3	XM_006724651.1	246	CAGTGTGTGTGTGTTGTGCAAC	CCTGTATTCACTAGATAAGTA	TACTTGTCTAGTGAATACAGG	ACCGGCCTGTATTCACTAGATAAGTAGTTAATATTCATAGCTACTTGTCTAGTGAATACAGGTTTT	TCAGAAGACGCACCGGCCTGTATTCACTAGATAAGTAGTTAATATTCATAGCTACTTGTCTAGTGAATACAGGTTTTTTGAATTCGCACCAGCACGCTACGCACAGTGTGTGTGTGTTGTGCAACTTCGCCGTCTTCGT
ARR3	XM_006724651.1	247	GTTGGTGTGTGTGTTGTGCATG	GCACAATTATTAGACTGGGAA	TTCCCGGTCTAATAATTGTGC	ACCGGGCACAATTATTAGACTGGGAAGTTAATATTCATAGCTTCCCGGTCTAATAATTGTGCTTTT	TCAGAAGACGCACCGGGCACAATTATTAGACTGGGAAGTTAATATTCATAGCTTCCCGGTCTAATAATTGTGCTTTTTTGAATTCGCACCAGCACGCTACGCAGTTGGTGTGTGTGTTGTGCATGTTCGCCGTCTTCGT
ARR3	XM_006724651.1	248	ACACGTGTGTGTGTTGTGACGT	CGGAAAGTACAATTTGTACCA	TGGTGCAAATTGTACTTTCCG	ACCGGCGGAAAGTACAATTTGTACCAGTTAATATTCATAGCTGGTGCAAATTGTACTTTCCGTTTT	TCAGAAGACGCACCGGCGGAAAGTACAATTTGTACCAGTTAATATTCATAGCTGGTGCAAATTGTACTTTCCGTTTTTTGAATTCGCACCAGCACGCTACGCAACACGTGTGTGTGTTGTGACGTTTCGCCGTCTTCGT
ARR3	XM_006724651.1	249	CATGGTGTGTGTGTTGTGACCA	GATTGGTTTGACGTTCTGAAA	TTTCGGAACGTCAGACCAATC	ACCGGGATTGGTTTGACGTTCTGAAAGTTAATATTCATAGCTTTCGGAACGTCAGACCAATCTTTT	TCAGAAGACGCACCGGGATTGGTTTGACGTTCTGAAAGTTAATATTCATAGCTTTCGGAACGTCAGACCAATCTTTTTTGAATTCGCACCAGCACGCTACGCACATGGTGTGTGTGTTGTGACCATTCGCCGTCTTCGT
ARR3	XM_006724651.1	250	GTCAGTGTGTGTGTTGTGACAC	CAAAGTCAGAGTCAACTTGAT	ATCAGGTTGACTCTGACTTTG	ACCGGCAAAGTCAGAGTCAACTTGATGTTAATATTCATAGCATCAGGTTGACTCTGACTTTGTTTT	TCAGAAGACGCACCGGCAAAGTCAGAGTCAACTTGATGTTAATATTCATAGCATCAGGTTGACTCTGACTTTGTTTTTTGAATTCGCACCAGCACGCTACGCAGTCAGTGTGTGTGTTGTGACACTTCGCCGTCTTCGT
ARRDC4	NM_183376.2	251	TGGTGTGTGTGTGTTGTGACTG	GCCATTAGTGATCGGTATAAT	ATTGTACCGATCACTAATGGC	ACCGGGCCATTAGTGATCGGTATAATGTTAATATTCATAGCATTGTACCGATCACTAATGGCTTTT	TCAGAAGACGCACCGGGCCATTAGTGATCGGTATAATGTTAATATTCATAGCATTGTACCGATCACTAATGGCTTTTTTGAATTCGCACCAGCACGCTACGCATGGTGTGTGTGTGTTGTGACTGTTCGCCGTCTTCGT
ARRDC4	NM_183376.2	252	CATGGTGTGTGTGTTGTGTGGT	GCATTATCAGAGTGGATTATT	AATAGTCCACTCTGATAATGC	ACCGGGCATTATCAGAGTGGATTATTGTTAATATTCATAGCAATAGTCCACTCTGATAATGCTTTT	TCAGAAGACGCACCGGGCATTATCAGAGTGGATTATTGTTAATATTCATAGCAATAGTCCACTCTGATAATGCTTTTTTGAATTCGCACCAGCACGCTACGCACATGGTGTGTGTGTTGTGTGGTTTCGCCGTCTTCGT
ARRDC4	NM_183376.2	253	GTGTGTGTGTGTGTTGTGTGCA	CGCTTTCAACTTCCATTTGAA	TTCAGATGGAAGTTGAAAGCG	ACCGGCGCTTTCAACTTCCATTTGAAGTTAATATTCATAGCTTCAGATGGAAGTTGAAAGCGTTTT	TCAGAAGACGCACCGGCGCTTTCAACTTCCATTTGAAGTTAATATTCATAGCTTCAGATGGAAGTTGAAAGCGTTTTTTGAATTCGCACCAGCACGCTACGCAGTGTGTGTGTGTGTTGTGTGCATTCGCCGTCTTCGT
ARRDC4	NM_183376.2	254	TGACGTGTGTGTGTTGTGTGAC	GCACCACCAAATTATGTAGAT	ATCTGCATAATTTGGTGGTGC	ACCGGGCACCACCAAATTATGTAGATGTTAATATTCATAGCATCTGCATAATTTGGTGGTGCTTTT	TCAGAAGACGCACCGGGCACCACCAAATTATGTAGATGTTAATATTCATAGCATCTGCATAATTTGGTGGTGCTTTTTTGAATTCGCACCAGCACGCTACGCATGACGTGTGTGTGTTGTGTGACTTCGCCGTCTTCGT
ARRDC4	NM_183376.2	255	ACCAGTGTGTGTGTTGTGTGTG	CCACATCTTAGCGATGTAGAA	TTCTACGTCGCTAGGATGTGG	ACCGGCCACATCTTAGCGATGTAGAAGTTAATATTCATAGCTTCTACGTCGCTAGGATGTGGTTTT	TCAGAAGACGCACCGGCCACATCTTAGCGATGTAGAAGTTAATATTCATAGCTTCTACGTCGCTAGGATGTGGTTTTTTGAATTCGCACCAGCACGCTACGCAACCAGTGTGTGTGTTGTGTGTGTTCGCCGTCTTCGT
ASB14	XM_005264884.1	256	CAACGTGTGTGTCAGTGTGTGT	CTGGACATCTACAGTTATTAA	TTGATAACTGTAGATGTCCAG	ACCGGCTGGACATCTACAGTTATTAAGTTAATATTCATAGCTTGATAACTGTAGATGTCCAGTTTT	TCAGAAGACGCACCGGCTGGACATCTACAGTTATTAAGTTAATATTCATAGCTTGATAACTGTAGATGTCCAGTTTTTTGAATTCGCACCAGCACGCTACGCACAACGTGTGTGTCAGTGTGTGTTTCGCCGTCTTCGT
ASB14	XM_005264884.1	257	GTTGGTGTGTGTCAGTGTGTCA	CGAGTGATGTTTGATTATGTT	AACATAATCAAGCATCACTCG	ACCGGCGAGTGATGTTTGATTATGTTGTTAATATTCATAGCAACATAATCAAGCATCACTCGTTTT	TCAGAAGACGCACCGGCGAGTGATGTTTGATTATGTTGTTAATATTCATAGCAACATAATCAAGCATCACTCGTTTTTTGAATTCGCACCAGCACGCTACGCAGTTGGTGTGTGTCAGTGTGTCATTCGCCGTCTTCGT
ASB14	XM_005264884.1	258	TGCAGTGTGTGTCAGTGTGTAC	GCACTGCAATACACTTTGAAA	TTTCAGAGTGTATTGCAGTGC	ACCGGGCACTGCAATACACTTTGAAAGTTAATATTCATAGCTTTCAGAGTGTATTGCAGTGCTTTT	TCAGAAGACGCACCGGGCACTGCAATACACTTTGAAAGTTAATATTCATAGCTTTCAGAGTGTATTGCAGTGCTTTTTTGAATTCGCACCAGCACGCTACGCATGCAGTGTGTGTCAGTGTGTACTTCGCCGTCTTCGT
ASB14	XM_005264884.1	259	ACGTGTGTGTGTCAGTGTGTTG	CCTTTACAAAGAATATGACCT	AGGTCGTATTCTTTGTAAAGG	ACCGGCCTTTACAAAGAATATGACCTGTTAATATTCATAGCAGGTCGTATTCTTTGTAAAGGTTTT	TCAGAAGACGCACCGGCCTTTACAAAGAATATGACCTGTTAATATTCATAGCAGGTCGTATTCTTTGTAAAGGTTTTTTGAATTCGCACCAGCACGCTACGCAACGTGTGTGTGTCAGTGTGTTGTTCGCCGTCTTCGT
ASB14	XM_005264884.1	260	GTTGGTGTGTGTCAGTGTCAGT	CTCATTCAGGTTGGATTTGAT	ATCAAATCCAGCCTGGATGAG	ACCGGCTCATTCAGGTTGGATTTGATGTTAATATTCATAGCATCAAATCCAGCCTGGATGAGTTTT	TCAGAAGACGCACCGGCTCATTCAGGTTGGATTTGATGTTAATATTCATAGCATCAAATCCAGCCTGGATGAGTTTTTTGAATTCGCACCAGCACGCTACGCAGTTGGTGTGTGTCAGTGTCAGTTTCGCCGTCTTCGT
ASB18	NM_212556.2	261	TGGTGTGTGTGTCAGTGTCACA	ACGTGGTGTTTGAGATTAATA	TATTGATCTCAAACACCACGT	ACCGGACGTGGTGTTTGAGATTAATAGTTAATATTCATAGCTATTGATCTCAAACACCACGTTTTT	TCAGAAGACGCACCGGACGTGGTGTTTGAGATTAATAGTTAATATTCATAGCTATTGATCTCAAACACCACGTTTTTTTGAATTCGCACCAGCACGCTACGCATGGTGTGTGTGTCAGTGTCACATTCGCCGTCTTCGT
ASB18	NM_212556.2	262	ACACGTGTGTGTCAGTGTCAAC	CGTGGTGTTTGAGATTAATAA	TTATTGATCTCAAACACCACG	ACCGGCGTGGTGTTTGAGATTAATAAGTTAATATTCATAGCTTATTGATCTCAAACACCACGTTTT	TCAGAAGACGCACCGGCGTGGTGTTTGAGATTAATAAGTTAATATTCATAGCTTATTGATCTCAAACACCACGTTTTTTGAATTCGCACCAGCACGCTACGCAACACGTGTGTGTCAGTGTCAACTTCGCCGTCTTCGT
ASB18	NM_212556.2	263	CACAGTGTGTGTCAGTGTCATG	GAGTCTTGGAAGGAAGTGGTT	AATCACTTCCTTCCAGGACTC	ACCGGGAGTCTTGGAAGGAAGTGGTTGTTAATATTCATAGCAATCACTTCCTTCCAGGACTCTTTT	TCAGAAGACGCACCGGGAGTCTTGGAAGGAAGTGGTTGTTAATATTCATAGCAATCACTTCCTTCCAGGACTCTTTTTTGAATTCGCACCAGCACGCTACGCACACAGTGTGTGTCAGTGTCATGTTCGCCGTCTTCGT
ASB18	NM_212556.2	264	TGGTGTGTGTGTCAGTGTACGT	GAGATGGAATGGTAGGTGAAG	TTTCACCTGCCATTCCATCTC	ACCGGGAGATGGAATGGTAGGTGAAGGTTAATATTCATAGCTTTCACCTGCCATTCCATCTCTTTT	TCAGAAGACGCACCGGGAGATGGAATGGTAGGTGAAGGTTAATATTCATAGCTTTCACCTGCCATTCCATCTCTTTTTTGAATTCGCACCAGCACGCTACGCATGGTGTGTGTGTCAGTGTACGTTTCGCCGTCTTCGT
ASB18	NM_212556.2	265	ACCAGTGTGTGTCAGTGTACCA	CCTGGATGCTAAAGATGAGGG	TCCTCATCTTTGGCATCCAGG	ACCGGCCTGGATGCTAAAGATGAGGGGTTAATATTCATAGCTCCTCATCTTTGGCATCCAGGTTTT	TCAGAAGACGCACCGGCCTGGATGCTAAAGATGAGGGGTTAATATTCATAGCTCCTCATCTTTGGCATCCAGGTTTTTTGAATTCGCACCAGCACGCTACGCAACCAGTGTGTGTCAGTGTACCATTCGCCGTCTTCGT
ASPN	NM_001193335.1	266	CATGGTGTGTGTCAGTGTACAC	CCCGGTGAAATATTGGGAAGT	ATTTCCCAGTATTTCACCGGG	ACCGGCCCGGTGAAATATTGGGAAGTGTTAATATTCATAGCATTTCCCAGTATTTCACCGGGTTTT	TCAGAAGACGCACCGGCCCGGTGAAATATTGGGAAGTGTTAATATTCATAGCATTTCCCAGTATTTCACCGGGTTTTTTGAATTCGCACCAGCACGCTACGCACATGGTGTGTGTCAGTGTACACTTCGCCGTCTTCGT
ASPN	NM_001193335.1	267	GTACGTGTGTGTCAGTGTACTG	CCAACCAACATTCTATTTGAT	ATCAAATGGAATGTTGGTTGG	ACCGGCCAACCAACATTCTATTTGATGTTAATATTCATAGCATCAAATGGAATGTTGGTTGGTTTT	TCAGAAGACGCACCGGCCAACCAACATTCTATTTGATGTTAATATTCATAGCATCAAATGGAATGTTGGTTGGTTTTTTGAATTCGCACCAGCACGCTACGCAGTACGTGTGTGTCAGTGTACTGTTCGCCGTCTTCGT
ASPN	NM_001193335.1	268	ACCAGTGTGTGTCAGTGTTGGT	CTGGCTTTGTGTTCTGCTAAA	TTTGGCAGAGCACAAAGCCAG	ACCGGCTGGCTTTGTGTTCTGCTAAAGTTAATATTCATAGCTTTGGCAGAGCACAAAGCCAGTTTT	TCAGAAGACGCACCGGCTGGCTTTGTGTTCTGCTAAAGTTAATATTCATAGCTTTGGCAGAGCACAAAGCCAGTTTTTTGAATTCGCACCAGCACGCTACGCAACCAGTGTGTGTCAGTGTTGGTTTCGCCGTCTTCGT
ASPN	NM_001193335.1	269	CAACGTGTGTGTCAGTGTTGCA	GCTCCTTAGTACTAATATGGA	TCCATGTTAGTACTGAGGAGC	ACCGGGCTCCTTAGTACTAATATGGAGTTAATATTCATAGCTCCATGTTAGTACTGAGGAGCTTTT	TCAGAAGACGCACCGGGCTCCTTAGTACTAATATGGAGTTAATATTCATAGCTCCATGTTAGTACTGAGGAGCTTTTTTGAATTCGCACCAGCACGCTACGCACAACGTGTGTGTCAGTGTTGCATTCGCCGTCTTCGT
ASPN	NM_001193335.1	270	GTGTGTGTGTGTCAGTGTTGAC	CCTCAGTACTAACATGGATTA	TAGTCCATGTTAGTACTGAGG	ACCGGCCTCAGTACTAACATGGATTAGTTAATATTCATAGCTAGTCCATGTTAGTACTGAGGTTTT	TCAGAAGACGCACCGGCCTCAGTACTAACATGGATTAGTTAATATTCATAGCTAGTCCATGTTAGTACTGAGGTTTTTTGAATTCGCACCAGCACGCTACGCAGTGTGTGTGTGTCAGTGTTGACTTCGCCGTCTTCGT
ASPRV1	NM_152792.2	271	TGTGGTGTGTGTCAGTGTTGTG	GAGTTTGACTTGGAGCTTATA	TATGAGCTCCAGGTCAAACTC	ACCGGGAGTTTGACTTGGAGCTTATAGTTAATATTCATAGCTATGAGCTCCAGGTCAAACTCTTTT	TCAGAAGACGCACCGGGAGTTTGACTTGGAGCTTATAGTTAATATTCATAGCTATGAGCTCCAGGTCAAACTCTTTTTTGAATTCGCACCAGCACGCTACGCATGTGGTGTGTGTCAGTGTTGTGTTCGCCGTCTTCGT
ASPRV1	NM_152792.2	272	ACCAGTGTGTGTCAGTCAGTGT	CCACAATGCTATTCTGGATTT	AAGTCCAGGATAGCATTGTGG	ACCGGCCACAATGCTATTCTGGATTTGTTAATATTCATAGCAAGTCCAGGATAGCATTGTGGTTTT	TCAGAAGACGCACCGGCCACAATGCTATTCTGGATTTGTTAATATTCATAGCAAGTCCAGGATAGCATTGTGGTTTTTTGAATTCGCACCAGCACGCTACGCAACCAGTGTGTGTCAGTCAGTGTTTCGCCGTCTTCGT
ASPRV1	NM_152792.2	273	CAACGTGTGTGTCAGTCAGTCA	CCATATCACCAAGTTAAGGTT	AACCTTAGCTTGGTGATATGG	ACCGGCCATATCACCAAGTTAAGGTTGTTAATATTCATAGCAACCTTAGCTTGGTGATATGGTTTT	TCAGAAGACGCACCGGCCATATCACCAAGTTAAGGTTGTTAATATTCATAGCAACCTTAGCTTGGTGATATGGTTTTTTGAATTCGCACCAGCACGCTACGCACAACGTGTGTGTCAGTCAGTCATTCGCCGTCTTCGT
ASPRV1	NM_152792.2	274	GTGTGTGTGTGTCAGTCAGTAC	CCAGTCTGCTTATCAATTCTT	AAGAGTTGATAAGCAGACTGG	ACCGGCCAGTCTGCTTATCAATTCTTGTTAATATTCATAGCAAGAGTTGATAAGCAGACTGGTTTT	TCAGAAGACGCACCGGCCAGTCTGCTTATCAATTCTTGTTAATATTCATAGCAAGAGTTGATAAGCAGACTGGTTTTTTGAATTCGCACCAGCACGCTACGCAGTGTGTGTGTGTCAGTCAGTACTTCGCCGTCTTCGT
ASPRV1	NM_152792.2	275	TGTGGTGTGTGTCAGTCAGTTG	CCAAGGAAGCTAGAAATGTTT	AAGCATTTCTAGCTTCCTTGG	ACCGGCCAAGGAAGCTAGAAATGTTTGTTAATATTCATAGCAAGCATTTCTAGCTTCCTTGGTTTT	TCAGAAGACGCACCGGCCAAGGAAGCTAGAAATGTTTGTTAATATTCATAGCAAGCATTTCTAGCTTCCTTGGTTTTTTGAATTCGCACCAGCACGCTACGCATGTGGTGTGTGTCAGTCAGTTGTTCGCCGTCTTCGT
ASUN	XM_006719106.1	276	CAACGTGTGTGTCAGTCACAGT	GCCTTGTTGTAGTAGTGGAAA	TTTCCACTGCTGCAACAAGGC	ACCGGGCCTTGTTGTAGTAGTGGAAAGTTAATATTCATAGCTTTCCACTGCTGCAACAAGGCTTTT	TCAGAAGACGCACCGGGCCTTGTTGTAGTAGTGGAAAGTTAATATTCATAGCTTTCCACTGCTGCAACAAGGCTTTTTTGAATTCGCACCAGCACGCTACGCACAACGTGTGTGTCAGTCACAGTTTCGCCGTCTTCGT
ASUN	XM_006719106.1	277	GTTGGTGTGTGTCAGTCACACA	GTGGATTACTGCCTTTATATG	CATATAAGGGCAGTGATCCAC	ACCGGGTGGATTACTGCCTTTATATGGTTAATATTCATAGCCATATAAGGGCAGTGATCCACTTTT	TCAGAAGACGCACCGGGTGGATTACTGCCTTTATATGGTTAATATTCATAGCCATATAAGGGCAGTGATCCACTTTTTTGAATTCGCACCAGCACGCTACGCAGTTGGTGTGTGTCAGTCACACATTCGCCGTCTTCGT
ASUN	XM_006719106.1	278	TGCAGTGTGTGTCAGTCACAAC	CACTGCCTTTATATGGTAGAA	TTCTGCCATATAAGGGCAGTG	ACCGGCACTGCCTTTATATGGTAGAAGTTAATATTCATAGCTTCTGCCATATAAGGGCAGTGTTTT	TCAGAAGACGCACCGGCACTGCCTTTATATGGTAGAAGTTAATATTCATAGCTTCTGCCATATAAGGGCAGTGTTTTTTGAATTCGCACCAGCACGCTACGCATGCAGTGTGTGTCAGTCACAACTTCGCCGTCTTCGT
ASUN	XM_006719106.1	279	ACGTGTGTGTGTCAGTCACATG	CTGCCCTTATATGGTAGAATT	GATTCTGCCATATAAGGGCAG	ACCGGCTGCCCTTATATGGTAGAATTGTTAATATTCATAGCGATTCTGCCATATAAGGGCAGTTTT	TCAGAAGACGCACCGGCTGCCCTTATATGGTAGAATTGTTAATATTCATAGCGATTCTGCCATATAAGGGCAGTTTTTTGAATTCGCACCAGCACGCTACGCAACGTGTGTGTGTCAGTCACATGTTCGCCGTCTTCGT
ASUN	XM_006719106.1	280	GTTGGTGTGTGTCAGTCAACGT	GAGGCTCGTATTCTACTTATG	CATGAGTAGAGTACGAGCCTC	ACCGGGAGGCTCGTATTCTACTTATGGTTAATATTCATAGCCATGAGTAGAGTACGAGCCTCTTTT	TCAGAAGACGCACCGGGAGGCTCGTATTCTACTTATGGTTAATATTCATAGCCATGAGTAGAGTACGAGCCTCTTTTTTGAATTCGCACCAGCACGCTACGCAGTTGGTGTGTGTCAGTCAACGTTTCGCCGTCTTCGT
ATAD5	NM_024857.3	281	TGGTGTGTGTGTCAGTCAACCA	GCAAGATAAAGTCACTTGAAT	ATTCAGGTGACTTTATCTTGC	ACCGGGCAAGATAAAGTCACTTGAATGTTAATATTCATAGCATTCAGGTGACTTTATCTTGCTTTT	TCAGAAGACGCACCGGGCAAGATAAAGTCACTTGAATGTTAATATTCATAGCATTCAGGTGACTTTATCTTGCTTTTTTGAATTCGCACCAGCACGCTACGCATGGTGTGTGTGTCAGTCAACCATTCGCCGTCTTCGT
ATAD5	NM_024857.3	282	ACACGTGTGTGTCAGTCAACAC	GCCAGTGAATTTATAGGAAAT	ATTTCCTATAAGTTCACTGGC	ACCGGGCCAGTGAATTTATAGGAAATGTTAATATTCATAGCATTTCCTATAAGTTCACTGGCTTTT	TCAGAAGACGCACCGGGCCAGTGAATTTATAGGAAATGTTAATATTCATAGCATTTCCTATAAGTTCACTGGCTTTTTTGAATTCGCACCAGCACGCTACGCAACACGTGTGTGTCAGTCAACACTTCGCCGTCTTCGT
ATAD5	NM_024857.3	283	CACAGTGTGTGTCAGTCAACTG	GAACGACCATTAACTCTTTAT	ATAAAGGGTTAATGGTCGTTC	ACCGGGAACGACCATTAACTCTTTATGTTAATATTCATAGCATAAAGGGTTAATGGTCGTTCTTTT	TCAGAAGACGCACCGGGAACGACCATTAACTCTTTATGTTAATATTCATAGCATAAAGGGTTAATGGTCGTTCTTTTTTGAATTCGCACCAGCACGCTACGCACACAGTGTGTGTCAGTCAACTGTTCGCCGTCTTCGT
ATAD5	NM_024857.3	284	TGGTGTGTGTGTCAGTCATGGT	CCAGATTTGTTGAAATGGCAA	TTGCCGTTTCAACAAATCTGG	ACCGGCCAGATTTGTTGAAATGGCAAGTTAATATTCATAGCTTGCCGTTTCAACAAATCTGGTTTT	TCAGAAGACGCACCGGCCAGATTTGTTGAAATGGCAAGTTAATATTCATAGCTTGCCGTTTCAACAAATCTGGTTTTTTGAATTCGCACCAGCACGCTACGCATGGTGTGTGTGTCAGTCATGGTTTCGCCGTCTTCGT
ATAD5	NM_024857.3	285	ACCAGTGTGTGTCAGTCATGCA	GCTAAATGTTTCTACGCCTAA	TTGGGCGTGGAAACATTTAGC	ACCGGGCTAAATGTTTCTACGCCTAAGTTAATATTCATAGCTTGGGCGTGGAAACATTTAGCTTTT	TCAGAAGACGCACCGGGCTAAATGTTTCTACGCCTAAGTTAATATTCATAGCTTGGGCGTGGAAACATTTAGCTTTTTTGAATTCGCACCAGCACGCTACGCAACCAGTGTGTGTCAGTCATGCATTCGCCGTCTTCGT
ATAT1	XM_005249414.1	286	CATGGTGTGTGTCAGTCATGAC	GAGCCATTATTGGTTTCATTA	TGATGAAACCAATAATGGCTC	ACCGGGAGCCATTATTGGTTTCATTAGTTAATATTCATAGCTGATGAAACCAATAATGGCTCTTTT	TCAGAAGACGCACCGGGAGCCATTATTGGTTTCATTAGTTAATATTCATAGCTGATGAAACCAATAATGGCTCTTTTTTGAATTCGCACCAGCACGCTACGCACATGGTGTGTGTCAGTCATGACTTCGCCGTCTTCGT
ATAT1	XM_005249414.1	287	GTACGTGTGTGTCAGTCATGTG	GCTCCTATCATTAGTGCATTA	TGATGCACTAGTGATAGGAGC	ACCGGGCTCCTATCATTAGTGCATTAGTTAATATTCATAGCTGATGCACTAGTGATAGGAGCTTTT	TCAGAAGACGCACCGGGCTCCTATCATTAGTGCATTAGTTAATATTCATAGCTGATGCACTAGTGATAGGAGCTTTTTTGAATTCGCACCAGCACGCTACGCAGTACGTGTGTGTCAGTCATGTGTTCGCCGTCTTCGT
ATAT1	XM_005249414.1	288	GTGTGTGTGTGTCAGTACGTGT	GCAGAGTAATCGCTATGTTGT	ACAACATGGCGGTTACTCTGC	ACCGGGCAGAGTAATCGCTATGTTGTGTTAATATTCATAGCACAACATGGCGGTTACTCTGCTTTT	TCAGAAGACGCACCGGGCAGAGTAATCGCTATGTTGTGTTAATATTCATAGCACAACATGGCGGTTACTCTGCTTTTTTGAATTCGCACCAGCACGCTACGCAGTGTGTGTGTGTCAGTACGTGTTTCGCCGTCTTCGT
ATAT1	XM_005249414.1	289	TGCAGTGTGTGTCAGTACGTCA	CAGAGTAATCGCTATGTTGTT	AACAACATGGCGGTTACTCTG	ACCGGCAGAGTAATCGCTATGTTGTTGTTAATATTCATAGCAACAACATGGCGGTTACTCTGTTTT	TCAGAAGACGCACCGGCAGAGTAATCGCTATGTTGTTGTTAATATTCATAGCAACAACATGGCGGTTACTCTGTTTTTTGAATTCGCACCAGCACGCTACGCATGCAGTGTGTGTCAGTACGTCATTCGCCGTCTTCGT
ATAT1	XM_005249414.1	290	ACTGGTGTGTGTCAGTACGTAC	CGCTCCTATCATTAGTGTATC	GATGCACTAGTGATAGGAGCG	ACCGGCGCTCCTATCATTAGTGTATCGTTAATATTCATAGCGATGCACTAGTGATAGGAGCGTTTT	TCAGAAGACGCACCGGCGCTCCTATCATTAGTGTATCGTTAATATTCATAGCGATGCACTAGTGATAGGAGCGTTTTTTGAATTCGCACCAGCACGCTACGCAACTGGTGTGTGTCAGTACGTACTTCGCCGTCTTCGT
ATF3	XM_005273146.1	291	CAACGTGTGTGTCAGTACGTTG	CCTCTTTATCCAACAGATAAA	TTTATCTGTTGGATAAAGAGG	ACCGGCCTCTTTATCCAACAGATAAAGTTAATATTCATAGCTTTATCTGTTGGATAAAGAGGTTTT	TCAGAAGACGCACCGGCCTCTTTATCCAACAGATAAAGTTAATATTCATAGCTTTATCTGTTGGATAAAGAGGTTTTTTGAATTCGCACCAGCACGCTACGCACAACGTGTGTGTCAGTACGTTGTTCGCCGTCTTCGT
ATF3	XM_005273146.1	292	TGCAGTGTGTGTCAGTACCAGT	CCTGAAGAAGATGGAAGGGAA	TTTCCTTTCATCTTCTTCAGG	ACCGGCCTGAAGAAGATGGAAGGGAAGTTAATATTCATAGCTTTCCTTTCATCTTCTTCAGGTTTT	TCAGAAGACGCACCGGCCTGAAGAAGATGGAAGGGAAGTTAATATTCATAGCTTTCCTTTCATCTTCTTCAGGTTTTTTGAATTCGCACCAGCACGCTACGCATGCAGTGTGTGTCAGTACCAGTTTCGCCGTCTTCGT
ATF3	XM_005273146.1	293	ACACGTGTGTGTCAGTACCACA	GCTGAATTGAAGGCTTAGATT	AATCTGAGCCTTCAGTTCAGC	ACCGGGCTGAATTGAAGGCTTAGATTGTTAATATTCATAGCAATCTGAGCCTTCAGTTCAGCTTTT	TCAGAAGACGCACCGGGCTGAATTGAAGGCTTAGATTGTTAATATTCATAGCAATCTGAGCCTTCAGTTCAGCTTTTTTGAATTCGCACCAGCACGCTACGCAACACGTGTGTGTCAGTACCACATTCGCCGTCTTCGT
ATF3	XM_005273146.1	294	CAGTGTGTGTGTCAGTACCAAC	AGATGAGAGAAACCTCTTTAT	ATAAAGAGGTTTCTCTCATCT	ACCGGAGATGAGAGAAACCTCTTTATGTTAATATTCATAGCATAAAGAGGTTTCTCTCATCTTTTT	TCAGAAGACGCACCGGAGATGAGAGAAACCTCTTTATGTTAATATTCATAGCATAAAGAGGTTTCTCTCATCTTTTTTTGAATTCGCACCAGCACGCTACGCACAGTGTGTGTGTCAGTACCAACTTCGCCGTCTTCGT
ATF3	XM_005273146.1	295	GTTGGTGTGTGTCAGTACCATG	CCGCCTTTCATTTGGATTCTG	TAGAATCCAGATGAAAGGCGG	ACCGGCCGCCTTTCATTTGGATTCTGGTTAATATTCATAGCTAGAATCCAGATGAAAGGCGGTTTT	TCAGAAGACGCACCGGCCGCCTTTCATTTGGATTCTGGTTAATATTCATAGCTAGAATCCAGATGAAAGGCGGTTTTTTGAATTCGCACCAGCACGCTACGCAGTTGGTGTGTGTCAGTACCATGTTCGCCGTCTTCGT
ATG2B	XM_006720187.1	296	ACACGTGTGTGTCAGTACACGT	CCACGAGATATGGATGTAATA	TATTACGTCCATGTCTCGTGG	ACCGGCCACGAGATATGGATGTAATAGTTAATATTCATAGCTATTACGTCCATGTCTCGTGGTTTT	TCAGAAGACGCACCGGCCACGAGATATGGATGTAATAGTTAATATTCATAGCTATTACGTCCATGTCTCGTGGTTTTTTGAATTCGCACCAGCACGCTACGCAACACGTGTGTGTCAGTACACGTTTCGCCGTCTTCGT
ATG2B	XM_006720187.1	297	CATGGTGTGTGTCAGTACACCA	GATCTCTTCTTACTGTGGAAA	TTTCCACGGTAAGAAGAGATC	ACCGGGATCTCTTCTTACTGTGGAAAGTTAATATTCATAGCTTTCCACGGTAAGAAGAGATCTTTT	TCAGAAGACGCACCGGGATCTCTTCTTACTGTGGAAAGTTAATATTCATAGCTTTCCACGGTAAGAAGAGATCTTTTTTGAATTCGCACCAGCACGCTACGCACATGGTGTGTGTCAGTACACCATTCGCCGTCTTCGT
ATG2B	XM_006720187.1	298	GTCAGTGTGTGTCAGTACACAC	CAGTAAAGAAATGCCTTGAAA	TTTCGAGGCATTTCTTTACTG	ACCGGCAGTAAAGAAATGCCTTGAAAGTTAATATTCATAGCTTTCGAGGCATTTCTTTACTGTTTT	TCAGAAGACGCACCGGCAGTAAAGAAATGCCTTGAAAGTTAATATTCATAGCTTTCGAGGCATTTCTTTACTGTTTTTTGAATTCGCACCAGCACGCTACGCAGTCAGTGTGTGTCAGTACACACTTCGCCGTCTTCGT
ATG2B	XM_006720187.1	299	TGGTGTGTGTGTCAGTACACTG	ATGCAATACTGTCACTATAAA	TTTATAGTGACAGTATTGCAT	ACCGGATGCAATACTGTCACTATAAAGTTAATATTCATAGCTTTATAGTGACAGTATTGCATTTTT	TCAGAAGACGCACCGGATGCAATACTGTCACTATAAAGTTAATATTCATAGCTTTATAGTGACAGTATTGCATTTTTTTGAATTCGCACCAGCACGCTACGCATGGTGTGTGTGTCAGTACACTGTTCGCCGTCTTCGT
ATG2B	XM_006720187.1	300	CATGGTGTGTGTCAGTACTGGT	GAAACGTCACAGAACTTTAAT	ATTAAGGTTCTGTGACGTTTC	ACCGGGAAACGTCACAGAACTTTAATGTTAATATTCATAGCATTAAGGTTCTGTGACGTTTCTTTT	TCAGAAGACGCACCGGGAAACGTCACAGAACTTTAATGTTAATATTCATAGCATTAAGGTTCTGTGACGTTTCTTTTTTGAATTCGCACCAGCACGCTACGCACATGGTGTGTGTCAGTACTGGTTTCGCCGTCTTCGT
ATOX1	NM_004045.3	301	GTGTGTGTGTGTCAGTACTGCA	GCCCAATAAGAAGGTCTGTAT	ATGCAGACCTTCTTGTTGGGC	ACCGGGCCCAATAAGAAGGTCTGTATGTTAATATTCATAGCATGCAGACCTTCTTGTTGGGCTTTT	TCAGAAGACGCACCGGGCCCAATAAGAAGGTCTGTATGTTAATATTCATAGCATGCAGACCTTCTTGTTGGGCTTTTTTGAATTCGCACCAGCACGCTACGCAGTGTGTGTGTGTCAGTACTGCATTCGCCGTCTTCGT
ATOX1	NM_004045.3	302	TGACGTGTGTGTCAGTACTGAC	TGGAGGAGTTAAGTATGATAT	ATGTCATACTTAACTCCTCCA	ACCGGTGGAGGAGTTAAGTATGATATGTTAATATTCATAGCATGTCATACTTAACTCCTCCATTTT	TCAGAAGACGCACCGGTGGAGGAGTTAAGTATGATATGTTAATATTCATAGCATGTCATACTTAACTCCTCCATTTTTTGAATTCGCACCAGCACGCTACGCATGACGTGTGTGTCAGTACTGACTTCGCCGTCTTCGT
ATOX1	NM_004045.3	303	ACCAGTGTGTGTCAGTACTGTG	GCATTGAATTTGAGCACAGTA	TGCTGTGCTCAGATTCAATGC	ACCGGGCATTGAATTTGAGCACAGTAGTTAATATTCATAGCTGCTGTGCTCAGATTCAATGCTTTT	TCAGAAGACGCACCGGGCATTGAATTTGAGCACAGTAGTTAATATTCATAGCTGCTGTGCTCAGATTCAATGCTTTTTTGAATTCGCACCAGCACGCTACGCAACCAGTGTGTGTCAGTACTGTGTTCGCCGTCTTCGT
ATOX1	NM_004045.3	304	TGTGGTGTGTGTCAGTTGGTGT	GCACGAGTTCTTTGTGGATAT	ATGTCCACAGAGAACTCGTGC	ACCGGGCACGAGTTCTTTGTGGATATGTTAATATTCATAGCATGTCCACAGAGAACTCGTGCTTTT	TCAGAAGACGCACCGGGCACGAGTTCTTTGTGGATATGTTAATATTCATAGCATGTCCACAGAGAACTCGTGCTTTTTTGAATTCGCACCAGCACGCTACGCATGTGGTGTGTGTCAGTTGGTGTTTCGCCGTCTTCGT
ATOX1	NM_004045.3	305	ACGTGTGTGTGTCAGTTGGTCA	CCCAATAAGAAGGTCTGTATT	AATGCAGACCTTCTTGTTGGG	ACCGGCCCAATAAGAAGGTCTGTATTGTTAATATTCATAGCAATGCAGACCTTCTTGTTGGGTTTT	TCAGAAGACGCACCGGCCCAATAAGAAGGTCTGTATTGTTAATATTCATAGCAATGCAGACCTTCTTGTTGGGTTTTTTGAATTCGCACCAGCACGCTACGCAACGTGTGTGTGTCAGTTGGTCATTCGCCGTCTTCGT
ATP10A	XM_005268261.2	306	CAACGTGTGTGTCAGTTGGTAC	CGGCTGCATTATACATGATAA	TTGTCATGTATGATGCAGCCG	ACCGGCGGCTGCATTATACATGATAAGTTAATATTCATAGCTTGTCATGTATGATGCAGCCGTTTT	TCAGAAGACGCACCGGCGGCTGCATTATACATGATAAGTTAATATTCATAGCTTGTCATGTATGATGCAGCCGTTTTTTGAATTCGCACCAGCACGCTACGCACAACGTGTGTGTCAGTTGGTACTTCGCCGTCTTCGT
ATP10A	XM_005268261.2	307	GTCAGTGTGTGTCAGTTGGTTG	GCCAAGAGGGTTCTGAGTGAA	TTTACTCAGAACTCTCTTGGC	ACCGGGCCAAGAGGGTTCTGAGTGAAGTTAATATTCATAGCTTTACTCAGAACTCTCTTGGCTTTT	TCAGAAGACGCACCGGGCCAAGAGGGTTCTGAGTGAAGTTAATATTCATAGCTTTACTCAGAACTCTCTTGGCTTTTTTGAATTCGCACCAGCACGCTACGCAGTCAGTGTGTGTCAGTTGGTTGTTCGCCGTCTTCGT
ATP10A	XM_005268261.2	308	ACGTGTGTGTGTCAGTTGCAGT	CCTTATACGTTTCCATTGAAA	TTTCAATGGAAACGTATAAGG	ACCGGCCTTATACGTTTCCATTGAAAGTTAATATTCATAGCTTTCAATGGAAACGTATAAGGTTTT	TCAGAAGACGCACCGGCCTTATACGTTTCCATTGAAAGTTAATATTCATAGCTTTCAATGGAAACGTATAAGGTTTTTTGAATTCGCACCAGCACGCTACGCAACGTGTGTGTGTCAGTTGCAGTTTCGCCGTCTTCGT
ATP10A	XM_005268261.2	309	CACAGTGTGTGTCAGTTGCACA	ACGGAGTCCCTGAAATTATTT	AAATAGTTTCAGGGACTCCGT	ACCGGACGGAGTCCCTGAAATTATTTGTTAATATTCATAGCAAATAGTTTCAGGGACTCCGTTTTT	TCAGAAGACGCACCGGACGGAGTCCCTGAAATTATTTGTTAATATTCATAGCAAATAGTTTCAGGGACTCCGTTTTTTTGAATTCGCACCAGCACGCTACGCACACAGTGTGTGTCAGTTGCACATTCGCCGTCTTCGT
ATP10A	XM_005268261.2	310	GTTGGTGTGTGTCAGTTGCAAC	CCAGACCACAGACTATTTATA	TATAAGTAGTCTGTGGTCTGG	ACCGGCCAGACCACAGACTATTTATAGTTAATATTCATAGCTATAAGTAGTCTGTGGTCTGGTTTT	TCAGAAGACGCACCGGCCAGACCACAGACTATTTATAGTTAATATTCATAGCTATAAGTAGTCTGTGGTCTGGTTTTTTGAATTCGCACCAGCACGCTACGCAGTTGGTGTGTGTCAGTTGCAACTTCGCCGTCTTCGT
ATP10D	XM_005248118.2	311	TGACGTGTGTGTCAGTTGCATG	GCCTATGTGAACAATTGAATA	TATTCGATTGTTCACATAGGC	ACCGGGCCTATGTGAACAATTGAATAGTTAATATTCATAGCTATTCGATTGTTCACATAGGCTTTT	TCAGAAGACGCACCGGGCCTATGTGAACAATTGAATAGTTAATATTCATAGCTATTCGATTGTTCACATAGGCTTTTTTGAATTCGCACCAGCACGCTACGCATGACGTGTGTGTCAGTTGCATGTTCGCCGTCTTCGT
ATP10D	XM_005248118.2	312	CACAGTGTGTGTCAGTTGACGT	CGGCTCTTTATGTCATTAGAT	ATCTAGTGGCATAAAGAGCCG	ACCGGCGGCTCTTTATGTCATTAGATGTTAATATTCATAGCATCTAGTGGCATAAAGAGCCGTTTT	TCAGAAGACGCACCGGCGGCTCTTTATGTCATTAGATGTTAATATTCATAGCATCTAGTGGCATAAAGAGCCGTTTTTTGAATTCGCACCAGCACGCTACGCACACAGTGTGTGTCAGTTGACGTTTCGCCGTCTTCGT
ATP10D	XM_005248118.2	313	GTACGTGTGTGTCAGTTGACCA	GCCCTTTGACTTAGTAAGAAA	TTTCTTACTGAGTCAAAGGGC	ACCGGGCCCTTTGACTTAGTAAGAAAGTTAATATTCATAGCTTTCTTACTGAGTCAAAGGGCTTTT	TCAGAAGACGCACCGGGCCCTTTGACTTAGTAAGAAAGTTAATATTCATAGCTTTCTTACTGAGTCAAAGGGCTTTTTTGAATTCGCACCAGCACGCTACGCAGTACGTGTGTGTCAGTTGACCATTCGCCGTCTTCGT
ATP10D	XM_005248118.2	314	TGGTGTGTGTGTCAGTTGACAC	CCGATGTTGGAAAGACGTTAT	GTAACGTCTTTCCAGCATCGG	ACCGGCCGATGTTGGAAAGACGTTATGTTAATATTCATAGCGTAACGTCTTTCCAGCATCGGTTTT	TCAGAAGACGCACCGGCCGATGTTGGAAAGACGTTATGTTAATATTCATAGCGTAACGTCTTTCCAGCATCGGTTTTTTGAATTCGCACCAGCACGCTACGCATGGTGTGTGTGTCAGTTGACACTTCGCCGTCTTCGT
ATP10D	XM_005248118.2	315	ACTGGTGTGTGTCAGTTGACTG	GACCGATGTTGGAAAGATGTT	AACGTCTTTCCAGCATCGGTC	ACCGGGACCGATGTTGGAAAGATGTTGTTAATATTCATAGCAACGTCTTTCCAGCATCGGTCTTTT	TCAGAAGACGCACCGGGACCGATGTTGGAAAGATGTTGTTAATATTCATAGCAACGTCTTTCCAGCATCGGTCTTTTTTGAATTCGCACCAGCACGCTACGCAACTGGTGTGTGTCAGTTGACTGTTCGCCGTCTTCGT
ATP13A2	XM_005245809.1	316	GTACGTGTGTGTCAGTTGTGGT	CCTGATGATAGGGACATTAAT	ATTGATGTCCCTATCGTCAGG	ACCGGCCTGATGATAGGGACATTAATGTTAATATTCATAGCATTGATGTCCCTATCGTCAGGTTTT	TCAGAAGACGCACCGGCCTGATGATAGGGACATTAATGTTAATATTCATAGCATTGATGTCCCTATCGTCAGGTTTTTTGAATTCGCACCAGCACGCTACGCAGTACGTGTGTGTCAGTTGTGGTTTCGCCGTCTTCGT
ATP13A2	XM_005245809.1	317	TGTGGTGTGTGTCAGTTGTGCA	GCCTTTGAATGAGATTGTAAT	ATTACAATCTCATTCAGAGGC	ACCGGGCCTTTGAATGAGATTGTAATGTTAATATTCATAGCATTACAATCTCATTCAGAGGCTTTT	TCAGAAGACGCACCGGGCCTTTGAATGAGATTGTAATGTTAATATTCATAGCATTACAATCTCATTCAGAGGCTTTTTTGAATTCGCACCAGCACGCTACGCATGTGGTGTGTGTCAGTTGTGCATTCGCCGTCTTCGT
ATP13A2	XM_005245809.1	318	ACCAGTGTGTGTCAGTTGTGAC	GCCCATCAACTTTAAGTTCTA	TAGAACTTGAAGTTGATGGGC	ACCGGGCCCATCAACTTTAAGTTCTAGTTAATATTCATAGCTAGAACTTGAAGTTGATGGGCTTTT	TCAGAAGACGCACCGGGCCCATCAACTTTAAGTTCTAGTTAATATTCATAGCTAGAACTTGAAGTTGATGGGCTTTTTTGAATTCGCACCAGCACGCTACGCAACCAGTGTGTGTCAGTTGTGACTTCGCCGTCTTCGT
ATP13A2	XM_005245809.1	319	CAGTGTGTGTGTCAGTTGTGTG	CCTGATCCTCTATACGATTAA	TTGATCGTGTAGAGGATCAGG	ACCGGCCTGATCCTCTATACGATTAAGTTAATATTCATAGCTTGATCGTGTAGAGGATCAGGTTTT	TCAGAAGACGCACCGGCCTGATCCTCTATACGATTAAGTTAATATTCATAGCTTGATCGTGTAGAGGATCAGGTTTTTTGAATTCGCACCAGCACGCTACGCACAGTGTGTGTGTCAGTTGTGTGTTCGCCGTCTTCGT
ATP13A2	XM_005245809.1	320	GTCAGTGTGTGTCACAGTGTGT	GCCGAAACACTTGTTATTGAA	TTCGATAACGAGTGTTTCGGC	ACCGGGCCGAAACACTTGTTATTGAAGTTAATATTCATAGCTTCGATAACGAGTGTTTCGGCTTTT	TCAGAAGACGCACCGGGCCGAAACACTTGTTATTGAAGTTAATATTCATAGCTTCGATAACGAGTGTTTCGGCTTTTTTGAATTCGCACCAGCACGCTACGCAGTCAGTGTGTGTCACAGTGTGTTTCGCCGTCTTCGT
ATP1A4	NM_144699.3	321	TGACGTGTGTGTCACAGTGTCA	GCGCAATGTGGAGGAATTGAA	TTCAGTTCCTCCATATTGCGC	ACCGGGCGCAATGTGGAGGAATTGAAGTTAATATTCATAGCTTCAGTTCCTCCATATTGCGCTTTT	TCAGAAGACGCACCGGGCGCAATGTGGAGGAATTGAAGTTAATATTCATAGCTTCAGTTCCTCCATATTGCGCTTTTTTGAATTCGCACCAGCACGCTACGCATGACGTGTGTGTCACAGTGTCATTCGCCGTCTTCGT
ATP1A4	NM_144699.3	322	ACGTGTGTGTGTCACAGTGTAC	GTACTCAATGAACGATGAAAT	ATTTCATCGTTCATTGAGTAC	ACCGGGTACTCAATGAACGATGAAATGTTAATATTCATAGCATTTCATCGTTCATTGAGTACTTTT	TCAGAAGACGCACCGGGTACTCAATGAACGATGAAATGTTAATATTCATAGCATTTCATCGTTCATTGAGTACTTTTTTGAATTCGCACCAGCACGCTACGCAACGTGTGTGTGTCACAGTGTACTTCGCCGTCTTCGT
ATP1A4	NM_144699.3	323	CATGGTGTGTGTCACAGTGTTG	CCACTCTAGAATGGGTTAAAT	ATTTGACCCATTCTGGAGTGG	ACCGGCCACTCTAGAATGGGTTAAATGTTAATATTCATAGCATTTGACCCATTCTGGAGTGGTTTT	TCAGAAGACGCACCGGCCACTCTAGAATGGGTTAAATGTTAATATTCATAGCATTTGACCCATTCTGGAGTGGTTTTTTGAATTCGCACCAGCACGCTACGCACATGGTGTGTGTCACAGTGTTGTTCGCCGTCTTCGT
ATP1A4	NM_001001734.1	324	TGACGTGTGTGTCACAGTCAGT	GCGAATGTATCCACTTAAGAT	ATCTTGAGTGGGTACATTCGC	ACCGGGCGAATGTATCCACTTAAGATGTTAATATTCATAGCATCTTGAGTGGGTACATTCGCTTTT	TCAGAAGACGCACCGGGCGAATGTATCCACTTAAGATGTTAATATTCATAGCATCTTGAGTGGGTACATTCGCTTTTTTGAATTCGCACCAGCACGCTACGCATGACGTGTGTGTCACAGTCAGTTTCGCCGTCTTCGT
ATP1A4	NM_001001734.1	325	ACTGGTGTGTGTCACAGTCACA	GCTGGATTCTTTACTTACTTT	AAAGTAGGTAAAGAATCCAGC	ACCGGGCTGGATTCTTTACTTACTTTGTTAATATTCATAGCAAAGTAGGTAAAGAATCCAGCTTTT	TCAGAAGACGCACCGGGCTGGATTCTTTACTTACTTTGTTAATATTCATAGCAAAGTAGGTAAAGAATCCAGCTTTTTTGAATTCGCACCAGCACGCTACGCAACTGGTGTGTGTCACAGTCACATTCGCCGTCTTCGT
ATP1B4	NM_001142447.2	326	CACAGTGTGTGTCACAGTCAAC	GCATTATGTGATTAGCCTAAA	TTTAGGCTAATCACATAATGC	ACCGGGCATTATGTGATTAGCCTAAAGTTAATATTCATAGCTTTAGGCTAATCACATAATGCTTTT	TCAGAAGACGCACCGGGCATTATGTGATTAGCCTAAAGTTAATATTCATAGCTTTAGGCTAATCACATAATGCTTTTTTGAATTCGCACCAGCACGCTACGCACACAGTGTGTGTCACAGTCAACTTCGCCGTCTTCGT
ATP1B4	NM_001142447.2	327	GTGTGTGTGTGTCACAGTCATG	GCACTTTATAGATGTGGTGAA	TTCACCACGTCTGTAAAGTGC	ACCGGGCACTTTATAGATGTGGTGAAGTTAATATTCATAGCTTCACCACGTCTGTAAAGTGCTTTT	TCAGAAGACGCACCGGGCACTTTATAGATGTGGTGAAGTTAATATTCATAGCTTCACCACGTCTGTAAAGTGCTTTTTTGAATTCGCACCAGCACGCTACGCAGTGTGTGTGTGTCACAGTCATGTTCGCCGTCTTCGT
ATP1B4	NM_001142447.2	328	ACTGGTGTGTGTCACAGTACGT	CCTTCTAAAGATGAACTGGAT	ATCCGGTTCATCTTTAGAAGG	ACCGGCCTTCTAAAGATGAACTGGATGTTAATATTCATAGCATCCGGTTCATCTTTAGAAGGTTTT	TCAGAAGACGCACCGGCCTTCTAAAGATGAACTGGATGTTAATATTCATAGCATCCGGTTCATCTTTAGAAGGTTTTTTGAATTCGCACCAGCACGCTACGCAACTGGTGTGTGTCACAGTACGTTTCGCCGTCTTCGT
ATP1B4	NM_001142447.2	329	CAGTGTGTGTGTCACAGTACCA	CCATCCTTTCCTTATAGTTAT	ATAACTGTAAGGAAAGGATGG	ACCGGCCATCCTTTCCTTATAGTTATGTTAATATTCATAGCATAACTGTAAGGAAAGGATGGTTTT	TCAGAAGACGCACCGGCCATCCTTTCCTTATAGTTATGTTAATATTCATAGCATAACTGTAAGGAAAGGATGGTTTTTTGAATTCGCACCAGCACGCTACGCACAGTGTGTGTGTCACAGTACCATTCGCCGTCTTCGT
ATP1B4	NM_001142447.2	330	GTACGTGTGTGTCACAGTACAC	CCCATTGAACAGCTATGAGAA	TTCTCATGGCTGTTCAGTGGG	ACCGGCCCATTGAACAGCTATGAGAAGTTAATATTCATAGCTTCTCATGGCTGTTCAGTGGGTTTT	TCAGAAGACGCACCGGCCCATTGAACAGCTATGAGAAGTTAATATTCATAGCTTCTCATGGCTGTTCAGTGGGTTTTTTGAATTCGCACCAGCACGCTACGCAGTACGTGTGTGTCACAGTACACTTCGCCGTCTTCGT
ATP5A1	NM_001257334.1	331	TGCAGTGTGTGTCACAGTACTG	CCTCTGTTGGTCTTGAAGGAA	TTTCTTCAAGATCAACAGAGG	ACCGGCCTCTGTTGGTCTTGAAGGAAGTTAATATTCATAGCTTTCTTCAAGATCAACAGAGGTTTT	TCAGAAGACGCACCGGCCTCTGTTGGTCTTGAAGGAAGTTAATATTCATAGCTTTCTTCAAGATCAACAGAGGTTTTTTGAATTCGCACCAGCACGCTACGCATGCAGTGTGTGTCACAGTACTGTTCGCCGTCTTCGT
ATP5A1	NM_001257334.1	332	CAGTGTGTGTGTCACAGTTGGT	CGTTTCAATGATGGATTTGAT	ATCAGATCCATCATTGAAACG	ACCGGCGTTTCAATGATGGATTTGATGTTAATATTCATAGCATCAGATCCATCATTGAAACGTTTT	TCAGAAGACGCACCGGCGTTTCAATGATGGATTTGATGTTAATATTCATAGCATCAGATCCATCATTGAAACGTTTTTTGAATTCGCACCAGCACGCTACGCACAGTGTGTGTGTCACAGTTGGTTTCGCCGTCTTCGT
ATP5A1	NM_001257334.1	333	GTCAGTGTGTGTCACAGTTGCA	TCTGCTTACATTCCAACAAAT	ATTTGTTGGAATGTAAGCAGA	ACCGGTCTGCTTACATTCCAACAAATGTTAATATTCATAGCATTTGTTGGAATGTAAGCAGATTTT	TCAGAAGACGCACCGGTCTGCTTACATTCCAACAAATGTTAATATTCATAGCATTTGTTGGAATGTAAGCAGATTTTTTGAATTCGCACCAGCACGCTACGCAGTCAGTGTGTGTCACAGTTGCATTCGCCGTCTTCGT
ATP5A1	NM_001257334.1	334	TGTGGTGTGTGTCACAGTTGAC	CCTCTAACACTCATCTTTAAA	TTTGAAGATGAGTGTTAGAGG	ACCGGCCTCTAACACTCATCTTTAAAGTTAATATTCATAGCTTTGAAGATGAGTGTTAGAGGTTTT	TCAGAAGACGCACCGGCCTCTAACACTCATCTTTAAAGTTAATATTCATAGCTTTGAAGATGAGTGTTAGAGGTTTTTTGAATTCGCACCAGCACGCTACGCATGTGGTGTGTGTCACAGTTGACTTCGCCGTCTTCGT
ATP5A1	NM_001257334.1	335	ACACGTGTGTGTCACAGTTGTG	CCCGGTATTATTCCTTGAATT	AATTCGAGGAATGATACCGGG	ACCGGCCCGGTATTATTCCTTGAATTGTTAATATTCATAGCAATTCGAGGAATGATACCGGGTTTT	TCAGAAGACGCACCGGCCCGGTATTATTCCTTGAATTGTTAATATTCATAGCAATTCGAGGAATGATACCGGGTTTTTTGAATTCGCACCAGCACGCTACGCAACACGTGTGTGTCACAGTTGTGTTCGCCGTCTTCGT
ATP5H	NM_001003785.1	336	CAGTGTGTGTGTCACACAGTGT	CCATTGCTAGTTCCTTGAAAT	ATTTCAGGGAACTAGCAATGG	ACCGGCCATTGCTAGTTCCTTGAAATGTTAATATTCATAGCATTTCAGGGAACTAGCAATGGTTTT	TCAGAAGACGCACCGGCCATTGCTAGTTCCTTGAAATGTTAATATTCATAGCATTTCAGGGAACTAGCAATGGTTTTTTGAATTCGCACCAGCACGCTACGCACAGTGTGTGTGTCACACAGTGTTTCGCCGTCTTCGT
ATP5H	NM_006356.2	337	GTCAGTGTGTGTCACACAGTCA	CCCGTGCTAGAGGATAAATGT	ATATTTATCCTCTGGCACGGG	ACCGGCCCGTGCTAGAGGATAAATGTGTTAATATTCATAGCATATTTATCCTCTGGCACGGGTTTT	TCAGAAGACGCACCGGCCCGTGCTAGAGGATAAATGTGTTAATATTCATAGCATATTTATCCTCTGGCACGGGTTTTTTGAATTCGCACCAGCACGCTACGCAGTCAGTGTGTGTCACACAGTCATTCGCCGTCTTCGT
ATP5H	NM_001003785.1	338	TGTGGTGTGTGTCACACAGTAC	GCTTTCCCAGAAACTAAATTA	TAATTTGGTTTCTGGGAAAGC	ACCGGGCTTTCCCAGAAACTAAATTAGTTAATATTCATAGCTAATTTGGTTTCTGGGAAAGCTTTT	TCAGAAGACGCACCGGGCTTTCCCAGAAACTAAATTAGTTAATATTCATAGCTAATTTGGTTTCTGGGAAAGCTTTTTTGAATTCGCACCAGCACGCTACGCATGTGGTGTGTGTCACACAGTACTTCGCCGTCTTCGT
ATP5H	NM_001003785.1	339	ACACGTGTGTGTCACACAGTTG	TGGGCTTACTATAAGGCTAAT	ATTGGCCTTGTAGTAAGCCCA	ACCGGTGGGCTTACTATAAGGCTAATGTTAATATTCATAGCATTGGCCTTGTAGTAAGCCCATTTT	TCAGAAGACGCACCGGTGGGCTTACTATAAGGCTAATGTTAATATTCATAGCATTGGCCTTGTAGTAAGCCCATTTTTTGAATTCGCACCAGCACGCTACGCAACACGTGTGTGTCACACAGTTGTTCGCCGTCTTCGT
ATP5H	NM_001003785.1	340	GTCAGTGTGTGTCACACACAGT	GACCCACTTCTGTTACTTGTT	AGCAAGTAACGGAAGTGGGTC	ACCGGGACCCACTTCTGTTACTTGTTGTTAATATTCATAGCAGCAAGTAACGGAAGTGGGTCTTTT	TCAGAAGACGCACCGGGACCCACTTCTGTTACTTGTTGTTAATATTCATAGCAGCAAGTAACGGAAGTGGGTCTTTTTTGAATTCGCACCAGCACGCTACGCAGTCAGTGTGTGTCACACACAGTTTCGCCGTCTTCGT
ATP5L	NM_006476.4	341	TGACGTGTGTGTCACACACACA	GCTTCAAACAGCTCATAGTTA	TAACTGTGAGCTGTTTGAAGC	ACCGGGCTTCAAACAGCTCATAGTTAGTTAATATTCATAGCTAACTGTGAGCTGTTTGAAGCTTTT	TCAGAAGACGCACCGGGCTTCAAACAGCTCATAGTTAGTTAATATTCATAGCTAACTGTGAGCTGTTTGAAGCTTTTTTGAATTCGCACCAGCACGCTACGCATGACGTGTGTGTCACACACACATTCGCCGTCTTCGT
ATP5L	NM_006476.4	342	ACGTGTGTGTGTCACACACAAC	AGAGCTATTCAGAGCTTGAAA	TTTCAGGCTCTGAATAGCTCT	ACCGGAGAGCTATTCAGAGCTTGAAAGTTAATATTCATAGCTTTCAGGCTCTGAATAGCTCTTTTT	TCAGAAGACGCACCGGAGAGCTATTCAGAGCTTGAAAGTTAATATTCATAGCTTTCAGGCTCTGAATAGCTCTTTTTTTGAATTCGCACCAGCACGCTACGCAACGTGTGTGTGTCACACACAACTTCGCCGTCTTCGT
ATP5L	NM_006476.4	343	CATGGTGTGTGTCACACACATG	TTATGTTGGAGAGATTATAGG	CCTATAATCTCTCCGACATAA	ACCGGTTATGTTGGAGAGATTATAGGGTTAATATTCATAGCCCTATAATCTCTCCGACATAATTTT	TCAGAAGACGCACCGGTTATGTTGGAGAGATTATAGGGTTAATATTCATAGCCCTATAATCTCTCCGACATAATTTTTTGAATTCGCACCAGCACGCTACGCACATGGTGTGTGTCACACACATGTTCGCCGTCTTCGT
ATP5L	NM_006476.4	344	TGACGTGTGTGTCACACAACGT	CTTCAAACAGCTCATAGTTAA	TTAACTGTGAGCTGTTTGAAG	ACCGGCTTCAAACAGCTCATAGTTAAGTTAATATTCATAGCTTAACTGTGAGCTGTTTGAAGTTTT	TCAGAAGACGCACCGGCTTCAAACAGCTCATAGTTAAGTTAATATTCATAGCTTAACTGTGAGCTGTTTGAAGTTTTTTGAATTCGCACCAGCACGCTACGCATGACGTGTGTGTCACACAACGTTTCGCCGTCTTCGT
ATP5L	NM_006476.4	345	ACTGGTGTGTGTCACACAACCA	ACTTACTTGAAGCCTTGATTG	CAATCGAGGCTTCGAGTAAGT	ACCGGACTTACTTGAAGCCTTGATTGGTTAATATTCATAGCCAATCGAGGCTTCGAGTAAGTTTTT	TCAGAAGACGCACCGGACTTACTTGAAGCCTTGATTGGTTAATATTCATAGCCAATCGAGGCTTCGAGTAAGTTTTTTTGAATTCGCACCAGCACGCTACGCAACTGGTGTGTGTCACACAACCATTCGCCGTCTTCGT
ATP6V1H	XM_006716455.1	346	CACAGTGTGTGTCACACAACAC	CCTGGCATTTAGTCCTTAAAT	ATTTGAGGACTGAATGCCAGG	ACCGGCCTGGCATTTAGTCCTTAAATGTTAATATTCATAGCATTTGAGGACTGAATGCCAGGTTTT	TCAGAAGACGCACCGGCCTGGCATTTAGTCCTTAAATGTTAATATTCATAGCATTTGAGGACTGAATGCCAGGTTTTTTGAATTCGCACCAGCACGCTACGCACACAGTGTGTGTCACACAACACTTCGCCGTCTTCGT
ATP6V1H	XM_006716455.1	347	GTGTGTGTGTGTCACACAACTG	GCTCATGATGTTGGAGAATAT	ATATTCTCCAACATCGTGAGC	ACCGGGCTCATGATGTTGGAGAATATGTTAATATTCATAGCATATTCTCCAACATCGTGAGCTTTT	TCAGAAGACGCACCGGGCTCATGATGTTGGAGAATATGTTAATATTCATAGCATATTCTCCAACATCGTGAGCTTTTTTGAATTCGCACCAGCACGCTACGCAGTGTGTGTGTGTCACACAACTGTTCGCCGTCTTCGT
ATP6V1H	XM_006716455.1	348	ACTGGTGTGTGTCACACATGGT	CCGTTCAGTATATACTAACTA	TAGTTAGTATATACTGAACGG	ACCGGCCGTTCAGTATATACTAACTAGTTAATATTCATAGCTAGTTAGTATATACTGAACGGTTTT	TCAGAAGACGCACCGGCCGTTCAGTATATACTAACTAGTTAATATTCATAGCTAGTTAGTATATACTGAACGGTTTTTTGAATTCGCACCAGCACGCTACGCAACTGGTGTGTGTCACACATGGTTTCGCCGTCTTCGT
ATP6V1H	XM_006716455.1	349	CAGTGTGTGTGTCACACATGCA	CGCTATAATATCATTCCAGTT	AACTGGAATGATATTATAGCG	ACCGGCGCTATAATATCATTCCAGTTGTTAATATTCATAGCAACTGGAATGATATTATAGCGTTTT	TCAGAAGACGCACCGGCGCTATAATATCATTCCAGTTGTTAATATTCATAGCAACTGGAATGATATTATAGCGTTTTTTGAATTCGCACCAGCACGCTACGCACAGTGTGTGTGTCACACATGCATTCGCCGTCTTCGT
ATP6V1H	XM_006716455.1	350	GTACGTGTGTGTCACACATGAC	GAGAATGTTGTGAGGTTAAAT	ATTTAACCTCACAGCATTCTC	ACCGGGAGAATGTTGTGAGGTTAAATGTTAATATTCATAGCATTTAACCTCACAGCATTCTCTTTT	TCAGAAGACGCACCGGGAGAATGTTGTGAGGTTAAATGTTAATATTCATAGCATTTAACCTCACAGCATTCTCTTTTTTGAATTCGCACCAGCACGCTACGCAGTACGTGTGTGTCACACATGACTTCGCCGTCTTCGT
ATPAF2	XM_005256848.1	351	TGCAGTGTGTGTCACACATGTG	CCAGTAGGATACCATTAAGTA	TACTTGATGGTATCCTGCTGG	ACCGGCCAGTAGGATACCATTAAGTAGTTAATATTCATAGCTACTTGATGGTATCCTGCTGGTTTT	TCAGAAGACGCACCGGCCAGTAGGATACCATTAAGTAGTTAATATTCATAGCTACTTGATGGTATCCTGCTGGTTTTTTGAATTCGCACCAGCACGCTACGCATGCAGTGTGTGTCACACATGTGTTCGCCGTCTTCGT
ATPAF2	XM_005256848.1	352	TGTGGTGTGTGTCACAACGTGT	GCATCTTACAACATATGGGTT	AGCCCATGTGTTGTAAGATGC	ACCGGGCATCTTACAACATATGGGTTGTTAATATTCATAGCAGCCCATGTGTTGTAAGATGCTTTT	TCAGAAGACGCACCGGGCATCTTACAACATATGGGTTGTTAATATTCATAGCAGCCCATGTGTTGTAAGATGCTTTTTTGAATTCGCACCAGCACGCTACGCATGTGGTGTGTGTCACAACGTGTTTCGCCGTCTTCGT
ATPAF2	XM_005256848.1	353	ACGTGTGTGTGTCACAACGTCA	GTGCAACACATCATTGGATAA	TTGTCCAATGATGTGTTGCAC	ACCGGGTGCAACACATCATTGGATAAGTTAATATTCATAGCTTGTCCAATGATGTGTTGCACTTTT	TCAGAAGACGCACCGGGTGCAACACATCATTGGATAAGTTAATATTCATAGCTTGTCCAATGATGTGTTGCACTTTTTTGAATTCGCACCAGCACGCTACGCAACGTGTGTGTGTCACAACGTCATTCGCCGTCTTCGT
ATPAF2	XM_005256848.1	354	CAACGTGTGTGTCACAACGTAC	GCCGATAGAAAGGAAGGGGTT	AACCTCTTCCTTTCTGTCGGC	ACCGGGCCGATAGAAAGGAAGGGGTTGTTAATATTCATAGCAACCTCTTCCTTTCTGTCGGCTTTT	TCAGAAGACGCACCGGGCCGATAGAAAGGAAGGGGTTGTTAATATTCATAGCAACCTCTTCCTTTCTGTCGGCTTTTTTGAATTCGCACCAGCACGCTACGCACAACGTGTGTGTCACAACGTACTTCGCCGTCTTCGT
ATPAF2	XM_005256848.1	355	GTCAGTGTGTGTCACAACGTTG	CCCGAGATATTAGTGGAATTT	AAGTTCCACTAATGTCTCGGG	ACCGGCCCGAGATATTAGTGGAATTTGTTAATATTCATAGCAAGTTCCACTAATGTCTCGGGTTTT	TCAGAAGACGCACCGGCCCGAGATATTAGTGGAATTTGTTAATATTCATAGCAAGTTCCACTAATGTCTCGGGTTTTTTGAATTCGCACCAGCACGCTACGCAGTCAGTGTGTGTCACAACGTTGTTCGCCGTCTTCGT
AZGP1	NM_001185.3	356	ACGTGTGTGTGTCACAACCAGT	GATGTTCTTCACAATGGAAAT	ATTTCCATTGTGAAGAACATC	ACCGGGATGTTCTTCACAATGGAAATGTTAATATTCATAGCATTTCCATTGTGAAGAACATCTTTT	TCAGAAGACGCACCGGGATGTTCTTCACAATGGAAATGTTAATATTCATAGCATTTCCATTGTGAAGAACATCTTTTTTGAATTCGCACCAGCACGCTACGCAACGTGTGTGTGTCACAACCAGTTTCGCCGTCTTCGT
AZGP1	NM_001185.3	357	CACAGTGTGTGTCACAACCACA	CGTTACTCTCTGACTTATATC	GATATAGGTCAGAGAGTAACG	ACCGGCGTTACTCTCTGACTTATATCGTTAATATTCATAGCGATATAGGTCAGAGAGTAACGTTTT	TCAGAAGACGCACCGGCGTTACTCTCTGACTTATATCGTTAATATTCATAGCGATATAGGTCAGAGAGTAACGTTTTTTGAATTCGCACCAGCACGCTACGCACACAGTGTGTGTCACAACCACATTCGCCGTCTTCGT
AZGP1	NM_001185.3	358	GTTGGTGTGTGTCACAACCAAC	CCTCCAGTTCTTTAGATATAA	TTGTATCTAAAGAACTGGAGG	ACCGGCCTCCAGTTCTTTAGATATAAGTTAATATTCATAGCTTGTATCTAAAGAACTGGAGGTTTT	TCAGAAGACGCACCGGCCTCCAGTTCTTTAGATATAAGTTAATATTCATAGCTTGTATCTAAAGAACTGGAGGTTTTTTGAATTCGCACCAGCACGCTACGCAGTTGGTGTGTGTCACAACCAACTTCGCCGTCTTCGT
AZGP1	NM_001185.3	359	TGACGTGTGTGTCACAACCATG	CAGCGGAGTATTCTGGAAATG	TATTTCCAGAATGCTCCGCTG	ACCGGCAGCGGAGTATTCTGGAAATGGTTAATATTCATAGCTATTTCCAGAATGCTCCGCTGTTTT	TCAGAAGACGCACCGGCAGCGGAGTATTCTGGAAATGGTTAATATTCATAGCTATTTCCAGAATGCTCCGCTGTTTTTTGAATTCGCACCAGCACGCTACGCATGACGTGTGTGTCACAACCATGTTCGCCGTCTTCGT
AZGP1	NM_001185.3	360	CACAGTGTGTGTCACAACACGT	CTCTGCGGAAATACTTGAAAT	ATTTCAGGTATTTCCGCAGAG	ACCGGCTCTGCGGAAATACTTGAAATGTTAATATTCATAGCATTTCAGGTATTTCCGCAGAGTTTT	TCAGAAGACGCACCGGCTCTGCGGAAATACTTGAAATGTTAATATTCATAGCATTTCAGGTATTTCCGCAGAGTTTTTTGAATTCGCACCAGCACGCTACGCACACAGTGTGTGTCACAACACGTTTCGCCGTCTTCGT
B3GALT1	XM_006712819.1	361	GTACGTGTGTGTCACAACACCA	GCACAGAATCTGGAATGATAT	ATGTCATTCCAGATTCTGTGC	ACCGGGCACAGAATCTGGAATGATATGTTAATATTCATAGCATGTCATTCCAGATTCTGTGCTTTT	TCAGAAGACGCACCGGGCACAGAATCTGGAATGATATGTTAATATTCATAGCATGTCATTCCAGATTCTGTGCTTTTTTGAATTCGCACCAGCACGCTACGCAGTACGTGTGTGTCACAACACCATTCGCCGTCTTCGT
B3GALT1	XM_006712819.1	362	TGGTGTGTGTGTCACAACACAC	GCCTATAGTTTGTGTAGGTAT	ATACCTACACAAACTGTAGGC	ACCGGGCCTATAGTTTGTGTAGGTATGTTAATATTCATAGCATACCTACACAAACTGTAGGCTTTT	TCAGAAGACGCACCGGGCCTATAGTTTGTGTAGGTATGTTAATATTCATAGCATACCTACACAAACTGTAGGCTTTTTTGAATTCGCACCAGCACGCTACGCATGGTGTGTGTGTCACAACACACTTCGCCGTCTTCGT
B3GALT1	XM_006712819.1	363	ACTGGTGTGTGTCACAACACTG	GCAAGAAACATCTTAGATGTT	AACATCTGAGATGTTTCTTGC	ACCGGGCAAGAAACATCTTAGATGTTGTTAATATTCATAGCAACATCTGAGATGTTTCTTGCTTTT	TCAGAAGACGCACCGGGCAAGAAACATCTTAGATGTTGTTAATATTCATAGCAACATCTGAGATGTTTCTTGCTTTTTTGAATTCGCACCAGCACGCTACGCAACTGGTGTGTGTCACAACACTGTTCGCCGTCTTCGT
B3GALT1	XM_006712819.1	364	GTACGTGTGTGTCACAACTGGT	CCAAGTCATGAAGAAGGTATT	AATACCTTCTTCGTGGCTTGG	ACCGGCCAAGTCATGAAGAAGGTATTGTTAATATTCATAGCAATACCTTCTTCGTGGCTTGGTTTT	TCAGAAGACGCACCGGCCAAGTCATGAAGAAGGTATTGTTAATATTCATAGCAATACCTTCTTCGTGGCTTGGTTTTTTGAATTCGCACCAGCACGCTACGCAGTACGTGTGTGTCACAACTGGTTTCGCCGTCTTCGT
B3GALT1	XM_006712819.1	365	TGTGGTGTGTGTCACAACTGCA	GCTCTCTGGTATTTGAGTATA	TATACTCAAGTACCAGAGAGC	ACCGGGCTCTCTGGTATTTGAGTATAGTTAATATTCATAGCTATACTCAAGTACCAGAGAGCTTTT	TCAGAAGACGCACCGGGCTCTCTGGTATTTGAGTATAGTTAATATTCATAGCTATACTCAAGTACCAGAGAGCTTTTTTGAATTCGCACCAGCACGCTACGCATGTGGTGTGTGTCACAACTGCATTCGCCGTCTTCGT
B3GAT3	NM_001288721.1	366	ACCAGTGTGTGTCACAACTGAC	GCCCTGCTTACTATTTATGTT	AACATAGATAGTAGGCAGGGC	ACCGGGCCCTGCTTACTATTTATGTTGTTAATATTCATAGCAACATAGATAGTAGGCAGGGCTTTT	TCAGAAGACGCACCGGGCCCTGCTTACTATTTATGTTGTTAATATTCATAGCAACATAGATAGTAGGCAGGGCTTTTTTGAATTCGCACCAGCACGCTACGCAACCAGTGTGTGTCACAACTGACTTCGCCGTCTTCGT
B3GAT3	NM_001288721.1	367	CAGTGTGTGTGTCACAACTGTG	GTCGTTTACTTTGCTGATGAT	ATCGTCAGCAAAGTAGACGAC	ACCGGGTCGTTTACTTTGCTGATGATGTTAATATTCATAGCATCGTCAGCAAAGTAGACGACTTTT	TCAGAAGACGCACCGGGTCGTTTACTTTGCTGATGATGTTAATATTCATAGCATCGTCAGCAAAGTAGACGACTTTTTTGAATTCGCACCAGCACGCTACGCACAGTGTGTGTGTCACAACTGTGTTCGCCGTCTTCGT
B3GAT3	NM_001288721.1	368	ACACGTGTGTGTCACATGGTGT	GCCCTGTCCTTGTTGTTAGAT	ATCTAACAGCAAGGGCAGGGC	ACCGGGCCCTGTCCTTGTTGTTAGATGTTAATATTCATAGCATCTAACAGCAAGGGCAGGGCTTTT	TCAGAAGACGCACCGGGCCCTGTCCTTGTTGTTAGATGTTAATATTCATAGCATCTAACAGCAAGGGCAGGGCTTTTTTGAATTCGCACCAGCACGCTACGCAACACGTGTGTGTCACATGGTGTTTCGCCGTCTTCGT
B3GAT3	NM_001288721.1	369	CATGGTGTGTGTCACATGGTCA	GATAAGCCCAATGCCTAATTT	AAATTGGGCATTGGGCTTATC	ACCGGGATAAGCCCAATGCCTAATTTGTTAATATTCATAGCAAATTGGGCATTGGGCTTATCTTTT	TCAGAAGACGCACCGGGATAAGCCCAATGCCTAATTTGTTAATATTCATAGCAAATTGGGCATTGGGCTTATCTTTTTTGAATTCGCACCAGCACGCTACGCACATGGTGTGTGTCACATGGTCATTCGCCGTCTTCGT
B3GAT3	NM_001288721.1	370	GTCAGTGTGTGTCACATGGTAC	GACAGAGAAGCCTAAGATGAG	TTCATCTTGGGCTTCTCTGTC	ACCGGGACAGAGAAGCCTAAGATGAGGTTAATATTCATAGCTTCATCTTGGGCTTCTCTGTCTTTT	TCAGAAGACGCACCGGGACAGAGAAGCCTAAGATGAGGTTAATATTCATAGCTTCATCTTGGGCTTCTCTGTCTTTTTTGAATTCGCACCAGCACGCTACGCAGTCAGTGTGTGTCACATGGTACTTCGCCGTCTTCGT
B3GNT4	NM_030765.2	371	TGGTGTGTGTGTCACATGGTTG	GCTATCATGGAAGATGTTGAA	TTCAGCATCTTCCATGATAGC	ACCGGGCTATCATGGAAGATGTTGAAGTTAATATTCATAGCTTCAGCATCTTCCATGATAGCTTTT	TCAGAAGACGCACCGGGCTATCATGGAAGATGTTGAAGTTAATATTCATAGCTTCAGCATCTTCCATGATAGCTTTTTTGAATTCGCACCAGCACGCTACGCATGGTGTGTGTGTCACATGGTTGTTCGCCGTCTTCGT
B3GNT4	NM_030765.2	372	CATGGTGTGTGTCACATGCAGT	CCAGGCCTATTTCATGTTAAA	TTTAGCATGAAATGGGCCTGG	ACCGGCCAGGCCTATTTCATGTTAAAGTTAATATTCATAGCTTTAGCATGAAATGGGCCTGGTTTT	TCAGAAGACGCACCGGCCAGGCCTATTTCATGTTAAAGTTAATATTCATAGCTTTAGCATGAAATGGGCCTGGTTTTTTGAATTCGCACCAGCACGCTACGCACATGGTGTGTGTCACATGCAGTTTCGCCGTCTTCGT
B3GNT4	NM_030765.2	373	GTGTGTGTGTGTCACATGCACA	CCTATCGTTACTGCTGAAATT	AATTTCGGCAGTGACGATAGG	ACCGGCCTATCGTTACTGCTGAAATTGTTAATATTCATAGCAATTTCGGCAGTGACGATAGGTTTT	TCAGAAGACGCACCGGCCTATCGTTACTGCTGAAATTGTTAATATTCATAGCAATTTCGGCAGTGACGATAGGTTTTTTGAATTCGCACCAGCACGCTACGCAGTGTGTGTGTGTCACATGCACATTCGCCGTCTTCGT
B3GNT4	NM_030765.2	374	TGACGTGTGTGTCACATGCAAC	CAGGAACACTAAGGTTAAATA	TATTTGACCTTAGTGTTCCTG	ACCGGCAGGAACACTAAGGTTAAATAGTTAATATTCATAGCTATTTGACCTTAGTGTTCCTGTTTT	TCAGAAGACGCACCGGCAGGAACACTAAGGTTAAATAGTTAATATTCATAGCTATTTGACCTTAGTGTTCCTGTTTTTTGAATTCGCACCAGCACGCTACGCATGACGTGTGTGTCACATGCAACTTCGCCGTCTTCGT
B3GNT4	NM_030765.2	375	ACCAGTGTGTGTCACATGCATG	CACCGTTTCTTCTTGACTTAT	ATAGGTCAAGAAGAGACGGTG	ACCGGCACCGTTTCTTCTTGACTTATGTTAATATTCATAGCATAGGTCAAGAAGAGACGGTGTTTT	TCAGAAGACGCACCGGCACCGTTTCTTCTTGACTTATGTTAATATTCATAGCATAGGTCAAGAAGAGACGGTGTTTTTTGAATTCGCACCAGCACGCTACGCAACCAGTGTGTGTCACATGCATGTTCGCCGTCTTCGT
B3GNT6	NM_138706.4	376	GTGTGTGTGTGTCACATGACGT	CGTGAGTTTCTTAGTACTGTA	TGCAGTGCTAAGAAACTCACG	ACCGGCGTGAGTTTCTTAGTACTGTAGTTAATATTCATAGCTGCAGTGCTAAGAAACTCACGTTTT	TCAGAAGACGCACCGGCGTGAGTTTCTTAGTACTGTAGTTAATATTCATAGCTGCAGTGCTAAGAAACTCACGTTTTTTGAATTCGCACCAGCACGCTACGCAGTGTGTGTGTGTCACATGACGTTTCGCCGTCTTCGT
B3GNT6	NM_138706.4	377	TGCAGTGTGTGTCACATGACCA	CGGGTCCGTTTACCTGGTGTA	TACACCGGGTAAGCGGACCCG	ACCGGCGGGTCCGTTTACCTGGTGTAGTTAATATTCATAGCTACACCGGGTAAGCGGACCCGTTTT	TCAGAAGACGCACCGGCGGGTCCGTTTACCTGGTGTAGTTAATATTCATAGCTACACCGGGTAAGCGGACCCGTTTTTTGAATTCGCACCAGCACGCTACGCATGCAGTGTGTGTCACATGACCATTCGCCGTCTTCGT
B3GNT6	NM_138706.4	378	ACTGGTGTGTGTCACATGACAC	GCCGCTTCTTTCTATTGGGTA	TGCCCAATAGAAAGAGGCGGC	ACCGGGCCGCTTCTTTCTATTGGGTAGTTAATATTCATAGCTGCCCAATAGAAAGAGGCGGCTTTT	TCAGAAGACGCACCGGGCCGCTTCTTTCTATTGGGTAGTTAATATTCATAGCTGCCCAATAGAAAGAGGCGGCTTTTTTGAATTCGCACCAGCACGCTACGCAACTGGTGTGTGTCACATGACACTTCGCCGTCTTCGT
B3GNT6	NM_138706.4	379	CAACGTGTGTGTCACATGACTG	CGCCTACATGGGTATGTGTTT	AGACACATGCCCATGTAGGCG	ACCGGCGCCTACATGGGTATGTGTTTGTTAATATTCATAGCAGACACATGCCCATGTAGGCGTTTT	TCAGAAGACGCACCGGCGCCTACATGGGTATGTGTTTGTTAATATTCATAGCAGACACATGCCCATGTAGGCGTTTTTTGAATTCGCACCAGCACGCTACGCACAACGTGTGTGTCACATGACTGTTCGCCGTCTTCGT
B3GNT6	NM_138706.4	380	TGCAGTGTGTGTCACATGTGGT	CTTCGCGGACACTTTCCTTAA	TTGAGGAAGGTGTCCGCGAAG	ACCGGCTTCGCGGACACTTTCCTTAAGTTAATATTCATAGCTTGAGGAAGGTGTCCGCGAAGTTTT	TCAGAAGACGCACCGGCTTCGCGGACACTTTCCTTAAGTTAATATTCATAGCTTGAGGAAGGTGTCCGCGAAGTTTTTTGAATTCGCACCAGCACGCTACGCATGCAGTGTGTGTCACATGTGGTTTCGCCGTCTTCGT
B3GNTL1	XM_006722272.1	381	ACACGTGTGTGTCACATGTGCA	CAATGATGCCAGTAAGGATAA	TTGTCCTTACTGGCATCATTG	ACCGGCAATGATGCCAGTAAGGATAAGTTAATATTCATAGCTTGTCCTTACTGGCATCATTGTTTT	TCAGAAGACGCACCGGCAATGATGCCAGTAAGGATAAGTTAATATTCATAGCTTGTCCTTACTGGCATCATTGTTTTTTGAATTCGCACCAGCACGCTACGCAACACGTGTGTGTCACATGTGCATTCGCCGTCTTCGT
B3GNTL1	XM_006722272.1	382	CAGTGTGTGTGTCACATGTGAC	GACGAATGTTTGAGGTTTGTT	AACAGACCTCAAACATTCGTC	ACCGGGACGAATGTTTGAGGTTTGTTGTTAATATTCATAGCAACAGACCTCAAACATTCGTCTTTT	TCAGAAGACGCACCGGGACGAATGTTTGAGGTTTGTTGTTAATATTCATAGCAACAGACCTCAAACATTCGTCTTTTTTGAATTCGCACCAGCACGCTACGCACAGTGTGTGTGTCACATGTGACTTCGCCGTCTTCGT
B3GNTL1	XM_006722272.1	383	GTTGGTGTGTGTCACATGTGTG	GAACAAGATCAGGAAAGGTTT	AAGCCTTTCCTGATCTTGTTC	ACCGGGAACAAGATCAGGAAAGGTTTGTTAATATTCATAGCAAGCCTTTCCTGATCTTGTTCTTTT	TCAGAAGACGCACCGGGAACAAGATCAGGAAAGGTTTGTTAATATTCATAGCAAGCCTTTCCTGATCTTGTTCTTTTTTGAATTCGCACCAGCACGCTACGCAGTTGGTGTGTGTCACATGTGTGTTCGCCGTCTTCGT
B3GNTL1	XM_006722272.1	384	ACTGGTGTGTGTCAACGTGTGT	GACGAGAACAAGATTAGGAAA	TTTCCTGATCTTGTTCTCGTC	ACCGGGACGAGAACAAGATTAGGAAAGTTAATATTCATAGCTTTCCTGATCTTGTTCTCGTCTTTT	TCAGAAGACGCACCGGGACGAGAACAAGATTAGGAAAGTTAATATTCATAGCTTTCCTGATCTTGTTCTCGTCTTTTTTGAATTCGCACCAGCACGCTACGCAACTGGTGTGTGTCAACGTGTGTTTCGCCGTCTTCGT
B3GNTL1	XM_006722272.1	385	CAGTGTGTGTGTCAACGTGTCA	CACGTGTTTATTATCCTCTCA	TGGGAGGATAATAGACACGTG	ACCGGCACGTGTTTATTATCCTCTCAGTTAATATTCATAGCTGGGAGGATAATAGACACGTGTTTT	TCAGAAGACGCACCGGCACGTGTTTATTATCCTCTCAGTTAATATTCATAGCTGGGAGGATAATAGACACGTGTTTTTTGAATTCGCACCAGCACGCTACGCACAGTGTGTGTGTCAACGTGTCATTCGCCGTCTTCGT
B4GALT7	XM_006714815.1	386	GTACGTGTGTGTCAACGTGTAC	CTGAACACTGTGAAGTATCAT	ATGGTACTTCACAGTGTTCAG	ACCGGCTGAACACTGTGAAGTATCATGTTAATATTCATAGCATGGTACTTCACAGTGTTCAGTTTT	TCAGAAGACGCACCGGCTGAACACTGTGAAGTATCATGTTAATATTCATAGCATGGTACTTCACAGTGTTCAGTTTTTTGAATTCGCACCAGCACGCTACGCAGTACGTGTGTGTCAACGTGTACTTCGCCGTCTTCGT
B4GALT7	XM_006714815.1	387	TGCAGTGTGTGTCAACGTGTTG	CCACCCTCTCTATCACTATAA	TTGTAGTGGTAGAGAGGGTGG	ACCGGCCACCCTCTCTATCACTATAAGTTAATATTCATAGCTTGTAGTGGTAGAGAGGGTGGTTTT	TCAGAAGACGCACCGGCCACCCTCTCTATCACTATAAGTTAATATTCATAGCTTGTAGTGGTAGAGAGGGTGGTTTTTTGAATTCGCACCAGCACGCTACGCATGCAGTGTGTGTCAACGTGTTGTTCGCCGTCTTCGT
B4GALT7	XM_006714815.1	388	CAGTGTGTGTGTCAACGTCAGT	CTCGGGAATTACAATTGGGTA	TACCCAGTTGTGATTCCCGAG	ACCGGCTCGGGAATTACAATTGGGTAGTTAATATTCATAGCTACCCAGTTGTGATTCCCGAGTTTT	TCAGAAGACGCACCGGCTCGGGAATTACAATTGGGTAGTTAATATTCATAGCTACCCAGTTGTGATTCCCGAGTTTTTTGAATTCGCACCAGCACGCTACGCACAGTGTGTGTGTCAACGTCAGTTTCGCCGTCTTCGT
B4GALT7	XM_006714815.1	389	GTCAGTGTGTGTCAACGTCACA	CACTGTCCTCAACATTATGTT	AACATGATGTTGAGGACAGTG	ACCGGCACTGTCCTCAACATTATGTTGTTAATATTCATAGCAACATGATGTTGAGGACAGTGTTTT	TCAGAAGACGCACCGGCACTGTCCTCAACATTATGTTGTTAATATTCATAGCAACATGATGTTGAGGACAGTGTTTTTTGAATTCGCACCAGCACGCTACGCAGTCAGTGTGTGTCAACGTCACATTCGCCGTCTTCGT
B4GALT7	XM_006714815.1	390	TGTGGTGTGTGTCAACGTCAAC	CTCAATGAGGAGCTGGATTAT	ATAGTCCAGCTCCTCGTTGAG	ACCGGCTCAATGAGGAGCTGGATTATGTTAATATTCATAGCATAGTCCAGCTCCTCGTTGAGTTTT	TCAGAAGACGCACCGGCTCAATGAGGAGCTGGATTATGTTAATATTCATAGCATAGTCCAGCTCCTCGTTGAGTTTTTTGAATTCGCACCAGCACGCTACGCATGTGGTGTGTGTCAACGTCAACTTCGCCGTCTTCGT
BACE2	NM_138992.2	391	ACACGTGTGTGTCAACGTCATG	CCTTGGTCTTACTTCCTTAAA	TTTAGGGAAGTAAGACCAAGG	ACCGGCCTTGGTCTTACTTCCTTAAAGTTAATATTCATAGCTTTAGGGAAGTAAGACCAAGGTTTT	TCAGAAGACGCACCGGCCTTGGTCTTACTTCCTTAAAGTTAATATTCATAGCTTTAGGGAAGTAAGACCAAGGTTTTTTGAATTCGCACCAGCACGCTACGCAACACGTGTGTGTCAACGTCATGTTCGCCGTCTTCGT
BACE2	NM_138992.2	392	GTCAGTGTGTGTCAACGTACGT	CGCATCTCTGATTCTAGAATT	AATTCTGGAATCAGAGATGCG	ACCGGCGCATCTCTGATTCTAGAATTGTTAATATTCATAGCAATTCTGGAATCAGAGATGCGTTTT	TCAGAAGACGCACCGGCGCATCTCTGATTCTAGAATTGTTAATATTCATAGCAATTCTGGAATCAGAGATGCGTTTTTTGAATTCGCACCAGCACGCTACGCAGTCAGTGTGTGTCAACGTACGTTTCGCCGTCTTCGT
BACE2	NM_138991.2	393	TGACGTGTGTGTCAACGTACCA	GCACTCCTATATAGACATGTA	TACGTGTCTATGTAGGAGTGC	ACCGGGCACTCCTATATAGACATGTAGTTAATATTCATAGCTACGTGTCTATGTAGGAGTGCTTTT	TCAGAAGACGCACCGGGCACTCCTATATAGACATGTAGTTAATATTCATAGCTACGTGTCTATGTAGGAGTGCTTTTTTGAATTCGCACCAGCACGCTACGCATGACGTGTGTGTCAACGTACCATTCGCCGTCTTCGT
BACE2	NM_138991.2	394	ACGTGTGTGTGTCAACGTACAC	CTGGGATTAAATGGGATGGGA	TTCCATTCCATTTAATCCCAG	ACCGGCTGGGATTAAATGGGATGGGAGTTAATATTCATAGCTTCCATTCCATTTAATCCCAGTTTT	TCAGAAGACGCACCGGCTGGGATTAAATGGGATGGGAGTTAATATTCATAGCTTCCATTCCATTTAATCCCAGTTTTTTGAATTCGCACCAGCACGCTACGCAACGTGTGTGTGTCAACGTACACTTCGCCGTCTTCGT
BACE2	NM_138991.2	395	CATGGTGTGTGTCAACGTACTG	CGCACTCCTATATAGACATGT	ACGTGTCTATGTAGGAGTGCG	ACCGGCGCACTCCTATATAGACATGTGTTAATATTCATAGCACGTGTCTATGTAGGAGTGCGTTTT	TCAGAAGACGCACCGGCGCACTCCTATATAGACATGTGTTAATATTCATAGCACGTGTCTATGTAGGAGTGCGTTTTTTGAATTCGCACCAGCACGCTACGCACATGGTGTGTGTCAACGTACTGTTCGCCGTCTTCGT
BAHD1	XM_005254229.2	396	TGACGTGTGTGTCAACGTTGGT	CAAGGTCAATGGCAAGAATTA	TAGTTCTTGCCATTGACCTTG	ACCGGCAAGGTCAATGGCAAGAATTAGTTAATATTCATAGCTAGTTCTTGCCATTGACCTTGTTTT	TCAGAAGACGCACCGGCAAGGTCAATGGCAAGAATTAGTTAATATTCATAGCTAGTTCTTGCCATTGACCTTGTTTTTTGAATTCGCACCAGCACGCTACGCATGACGTGTGTGTCAACGTTGGTTTCGCCGTCTTCGT
BAHD1	XM_005254229.2	397	ACTGGTGTGTGTCAACGTTGCA	CCCAGAAAGTTAATTGATGAT	ATCATCAGTTAACTTTCTGGG	ACCGGCCCAGAAAGTTAATTGATGATGTTAATATTCATAGCATCATCAGTTAACTTTCTGGGTTTT	TCAGAAGACGCACCGGCCCAGAAAGTTAATTGATGATGTTAATATTCATAGCATCATCAGTTAACTTTCTGGGTTTTTTGAATTCGCACCAGCACGCTACGCAACTGGTGTGTGTCAACGTTGCATTCGCCGTCTTCGT
BAHD1	XM_005254229.2	398	CACAGTGTGTGTCAACGTTGAC	GCTGGTAGAATTTCGATGGGA	TTCCATTGAAATTCTACCAGC	ACCGGGCTGGTAGAATTTCGATGGGAGTTAATATTCATAGCTTCCATTGAAATTCTACCAGCTTTT	TCAGAAGACGCACCGGGCTGGTAGAATTTCGATGGGAGTTAATATTCATAGCTTCCATTGAAATTCTACCAGCTTTTTTGAATTCGCACCAGCACGCTACGCACACAGTGTGTGTCAACGTTGACTTCGCCGTCTTCGT
BAHD1	XM_005254229.2	399	GTGTGTGTGTGTCAACGTTGTG	CCCACCTGAAATCAAATCAAA	TTTGGTTTGATTTCAGGTGGG	ACCGGCCCACCTGAAATCAAATCAAAGTTAATATTCATAGCTTTGGTTTGATTTCAGGTGGGTTTT	TCAGAAGACGCACCGGCCCACCTGAAATCAAATCAAAGTTAATATTCATAGCTTTGGTTTGATTTCAGGTGGGTTTTTTGAATTCGCACCAGCACGCTACGCAGTGTGTGTGTGTCAACGTTGTGTTCGCCGTCTTCGT
BAHD1	XM_005254229.2	400	TGACGTGTGTGTCAACCAGTGT	CAGCACAGTTCTGAGTTTGTT	AACAAGCTCAGAGCTGTGCTG	ACCGGCAGCACAGTTCTGAGTTTGTTGTTAATATTCATAGCAACAAGCTCAGAGCTGTGCTGTTTT	TCAGAAGACGCACCGGCAGCACAGTTCTGAGTTTGTTGTTAATATTCATAGCAACAAGCTCAGAGCTGTGCTGTTTTTTGAATTCGCACCAGCACGCTACGCATGACGTGTGTGTCAACCAGTGTTTCGCCGTCTTCGT
BAZ1A	NM_182648.1	401	ACTGGTGTGTGTCAACCAGTCA	GCGATGAAGAAGAAGGTTAAA	TTTGACCTTCTTCTTCATCGC	ACCGGGCGATGAAGAAGAAGGTTAAAGTTAATATTCATAGCTTTGACCTTCTTCTTCATCGCTTTT	TCAGAAGACGCACCGGGCGATGAAGAAGAAGGTTAAAGTTAATATTCATAGCTTTGACCTTCTTCTTCATCGCTTTTTTGAATTCGCACCAGCACGCTACGCAACTGGTGTGTGTCAACCAGTCATTCGCCGTCTTCGT
BAZ1A	NM_182648.1	402	CACAGTGTGTGTCAACCAGTAC	CGACCGTATGTATAGATGATA	TATCGTCTATACATGCGGTCG	ACCGGCGACCGTATGTATAGATGATAGTTAATATTCATAGCTATCGTCTATACATGCGGTCGTTTT	TCAGAAGACGCACCGGCGACCGTATGTATAGATGATAGTTAATATTCATAGCTATCGTCTATACATGCGGTCGTTTTTTGAATTCGCACCAGCACGCTACGCACACAGTGTGTGTCAACCAGTACTTCGCCGTCTTCGT
BAZ1A	NM_182648.1	403	GTGTGTGTGTGTCAACCAGTTG	GAAATTCAACGGCAGATATAT	ATATATCTGCCGTTGAATTTC	ACCGGGAAATTCAACGGCAGATATATGTTAATATTCATAGCATATATCTGCCGTTGAATTTCTTTT	TCAGAAGACGCACCGGGAAATTCAACGGCAGATATATGTTAATATTCATAGCATATATCTGCCGTTGAATTTCTTTTTTGAATTCGCACCAGCACGCTACGCAGTGTGTGTGTGTCAACCAGTTGTTCGCCGTCTTCGT
BAZ1A	NM_182648.1	404	ACTGGTGTGTGTCAACCACAGT	TGCAATTGATCCCTTACTATT	AATAGTAAGGGATCAATTGCA	ACCGGTGCAATTGATCCCTTACTATTGTTAATATTCATAGCAATAGTAAGGGATCAATTGCATTTT	TCAGAAGACGCACCGGTGCAATTGATCCCTTACTATTGTTAATATTCATAGCAATAGTAAGGGATCAATTGCATTTTTTGAATTCGCACCAGCACGCTACGCAACTGGTGTGTGTCAACCACAGTTTCGCCGTCTTCGT
BAZ1A	NM_182648.1	405	CAGTGTGTGTGTCAACCACACA	CTGATAGCAAACCAACATATA	TATATGTTGGTTTGCTATCAG	ACCGGCTGATAGCAAACCAACATATAGTTAATATTCATAGCTATATGTTGGTTTGCTATCAGTTTT	TCAGAAGACGCACCGGCTGATAGCAAACCAACATATAGTTAATATTCATAGCTATATGTTGGTTTGCTATCAGTTTTTTGAATTCGCACCAGCACGCTACGCACAGTGTGTGTGTCAACCACACATTCGCCGTCTTCGT
BBS9	XM_006715687.1	406	GTACGTGTGTGTCAACCACAAC	CTCGAATTACTGTTCTTGTTT	AAGCAAGAACAGTAATTCGAG	ACCGGCTCGAATTACTGTTCTTGTTTGTTAATATTCATAGCAAGCAAGAACAGTAATTCGAGTTTT	TCAGAAGACGCACCGGCTCGAATTACTGTTCTTGTTTGTTAATATTCATAGCAAGCAAGAACAGTAATTCGAGTTTTTTGAATTCGCACCAGCACGCTACGCAGTACGTGTGTGTCAACCACAACTTCGCCGTCTTCGT
BBS9	XM_006715687.1	407	TGCAGTGTGTGTCAACCACATG	CCTGCAATATGACTTATGGAT	ATCCATAGGTCATATTGCAGG	ACCGGCCTGCAATATGACTTATGGATGTTAATATTCATAGCATCCATAGGTCATATTGCAGGTTTT	TCAGAAGACGCACCGGCCTGCAATATGACTTATGGATGTTAATATTCATAGCATCCATAGGTCATATTGCAGGTTTTTTGAATTCGCACCAGCACGCTACGCATGCAGTGTGTGTCAACCACATGTTCGCCGTCTTCGT
BBS9	XM_006715687.1	408	CAGTGTGTGTGTCAACCAACGT	CCCGTATAGATTCCTTCTTTA	TAAGGAAGGAATCTGTACGGG	ACCGGCCCGTATAGATTCCTTCTTTAGTTAATATTCATAGCTAAGGAAGGAATCTGTACGGGTTTT	TCAGAAGACGCACCGGCCCGTATAGATTCCTTCTTTAGTTAATATTCATAGCTAAGGAAGGAATCTGTACGGGTTTTTTGAATTCGCACCAGCACGCTACGCACAGTGTGTGTGTCAACCAACGTTTCGCCGTCTTCGT
BBS9	XM_006715687.1	409	GTCAGTGTGTGTCAACCAACCA	CAGCCTGTAATATGACTTATG	CATAGGTCATATTGCAGGCTG	ACCGGCAGCCTGTAATATGACTTATGGTTAATATTCATAGCCATAGGTCATATTGCAGGCTGTTTT	TCAGAAGACGCACCGGCAGCCTGTAATATGACTTATGGTTAATATTCATAGCCATAGGTCATATTGCAGGCTGTTTTTTGAATTCGCACCAGCACGCTACGCAGTCAGTGTGTGTCAACCAACCATTCGCCGTCTTCGT
BBS9	XM_006715687.1	410	TGTGGTGTGTGTCAACCAACAC	GCCTGTAATATGACTTATGGA	TCCATAGGTCATATTGCAGGC	ACCGGGCCTGTAATATGACTTATGGAGTTAATATTCATAGCTCCATAGGTCATATTGCAGGCTTTT	TCAGAAGACGCACCGGGCCTGTAATATGACTTATGGAGTTAATATTCATAGCTCCATAGGTCATATTGCAGGCTTTTTTGAATTCGCACCAGCACGCTACGCATGTGGTGTGTGTCAACCAACACTTCGCCGTCTTCGT
BCAS3	XM_005257472.1	411	ACACGTGTGTGTCAACCAACTG	CACAAATTTCACCCAGTAAAT	ATTTGCTGGGTGAAATTTGTG	ACCGGCACAAATTTCACCCAGTAAATGTTAATATTCATAGCATTTGCTGGGTGAAATTTGTGTTTT	TCAGAAGACGCACCGGCACAAATTTCACCCAGTAAATGTTAATATTCATAGCATTTGCTGGGTGAAATTTGTGTTTTTTGAATTCGCACCAGCACGCTACGCAACACGTGTGTGTCAACCAACTGTTCGCCGTCTTCGT
BCAS3	XM_005257472.1	412	GTCAGTGTGTGTCAACCATGGT	GCAAATAATGCAGGTTTGAAA	TTTCAGACCTGCATTATTTGC	ACCGGGCAAATAATGCAGGTTTGAAAGTTAATATTCATAGCTTTCAGACCTGCATTATTTGCTTTT	TCAGAAGACGCACCGGGCAAATAATGCAGGTTTGAAAGTTAATATTCATAGCTTTCAGACCTGCATTATTTGCTTTTTTGAATTCGCACCAGCACGCTACGCAGTCAGTGTGTGTCAACCATGGTTTCGCCGTCTTCGT
BCAS3	XM_005257472.1	413	TGACGTGTGTGTCAACCATGCA	CCACAGTTATCTCATCTAGTT	AACTGGATGAGATAACTGTGG	ACCGGCCACAGTTATCTCATCTAGTTGTTAATATTCATAGCAACTGGATGAGATAACTGTGGTTTT	TCAGAAGACGCACCGGCCACAGTTATCTCATCTAGTTGTTAATATTCATAGCAACTGGATGAGATAACTGTGGTTTTTTGAATTCGCACCAGCACGCTACGCATGACGTGTGTGTCAACCATGCATTCGCCGTCTTCGT
BCAS3	XM_005257472.1	414	ACGTGTGTGTGTCAACCATGAC	CTTGGTGTTTGTAAGAGTATT	AATGCTCTTACAAACACCAAG	ACCGGCTTGGTGTTTGTAAGAGTATTGTTAATATTCATAGCAATGCTCTTACAAACACCAAGTTTT	TCAGAAGACGCACCGGCTTGGTGTTTGTAAGAGTATTGTTAATATTCATAGCAATGCTCTTACAAACACCAAGTTTTTTGAATTCGCACCAGCACGCTACGCAACGTGTGTGTGTCAACCATGACTTCGCCGTCTTCGT
BCAS3	XM_005257472.1	415	CATGGTGTGTGTCAACCATGTG	GAGCTGGAGACTAGTGTTAAT	GTTAACGCTAGTCTCCAGCTC	ACCGGGAGCTGGAGACTAGTGTTAATGTTAATATTCATAGCGTTAACGCTAGTCTCCAGCTCTTTT	TCAGAAGACGCACCGGGAGCTGGAGACTAGTGTTAATGTTAATATTCATAGCGTTAACGCTAGTCTCCAGCTCTTTTTTGAATTCGCACCAGCACGCTACGCACATGGTGTGTGTCAACCATGTGTTCGCCGTCTTCGT
BCDIN3D	NM_181708.2	416	CACAGTGTGTGTCAACACGTGT	CAGATTAAGTTTCCAGAAGTA	TGCTTCTGGAAACTTAATCTG	ACCGGCAGATTAAGTTTCCAGAAGTAGTTAATATTCATAGCTGCTTCTGGAAACTTAATCTGTTTT	TCAGAAGACGCACCGGCAGATTAAGTTTCCAGAAGTAGTTAATATTCATAGCTGCTTCTGGAAACTTAATCTGTTTTTTGAATTCGCACCAGCACGCTACGCACACAGTGTGTGTCAACACGTGTTTCGCCGTCTTCGT
BCDIN3D	NM_181708.2	417	GTACGTGTGTGTCAACACGTCA	GATTCATCTGAATTATGGAGA	TCTCCATGATTCAGATGAATC	ACCGGGATTCATCTGAATTATGGAGAGTTAATATTCATAGCTCTCCATGATTCAGATGAATCTTTT	TCAGAAGACGCACCGGGATTCATCTGAATTATGGAGAGTTAATATTCATAGCTCTCCATGATTCAGATGAATCTTTTTTGAATTCGCACCAGCACGCTACGCAGTACGTGTGTGTCAACACGTCATTCGCCGTCTTCGT
BCDIN3D	NM_181708.2	418	TGGTGTGTGTGTCAACACGTAC	GAGACTCATCTAATCCTTGAA	TTCAGGGATTGGATGAGTCTC	ACCGGGAGACTCATCTAATCCTTGAAGTTAATATTCATAGCTTCAGGGATTGGATGAGTCTCTTTT	TCAGAAGACGCACCGGGAGACTCATCTAATCCTTGAAGTTAATATTCATAGCTTCAGGGATTGGATGAGTCTCTTTTTTGAATTCGCACCAGCACGCTACGCATGGTGTGTGTGTCAACACGTACTTCGCCGTCTTCGT
BCDIN3D	NM_181708.2	419	ACTGGTGTGTGTCAACACGTTG	CATGAATTAAAGGACCTGGAA	TTCCGGGTCCTTTGATTCATG	ACCGGCATGAATTAAAGGACCTGGAAGTTAATATTCATAGCTTCCGGGTCCTTTGATTCATGTTTT	TCAGAAGACGCACCGGCATGAATTAAAGGACCTGGAAGTTAATATTCATAGCTTCCGGGTCCTTTGATTCATGTTTTTTGAATTCGCACCAGCACGCTACGCAACTGGTGTGTGTCAACACGTTGTTCGCCGTCTTCGT
BCDIN3D	NM_181708.2	420	GTACGTGTGTGTCAACACCAGT	CAGAGGTTGTGTTGAGGTTAA	TTAGCCTCAACACAGCCTCTG	ACCGGCAGAGGTTGTGTTGAGGTTAAGTTAATATTCATAGCTTAGCCTCAACACAGCCTCTGTTTT	TCAGAAGACGCACCGGCAGAGGTTGTGTTGAGGTTAAGTTAATATTCATAGCTTAGCCTCAACACAGCCTCTGTTTTTTGAATTCGCACCAGCACGCTACGCAGTACGTGTGTGTCAACACCAGTTTCGCCGTCTTCGT
BCL2L11	XM_005263551.1	421	TGTGGTGTGTGTCAACACCACA	ATGGTTATCTTACGACTGTTA	TAACAGTCGTAAGATAACCAT	ACCGGATGGTTATCTTACGACTGTTAGTTAATATTCATAGCTAACAGTCGTAAGATAACCATTTTT	TCAGAAGACGCACCGGATGGTTATCTTACGACTGTTAGTTAATATTCATAGCTAACAGTCGTAAGATAACCATTTTTTTGAATTCGCACCAGCACGCTACGCATGTGGTGTGTGTCAACACCACATTCGCCGTCTTCGT
BCL2L11	XM_005263551.1	422	ACCAGTGTGTGTCAACACCAAC	TACTATGTAAGGAGGGTATTT	AAATACCCTCCTTGCATAGTA	ACCGGTACTATGTAAGGAGGGTATTTGTTAATATTCATAGCAAATACCCTCCTTGCATAGTATTTT	TCAGAAGACGCACCGGTACTATGTAAGGAGGGTATTTGTTAATATTCATAGCAAATACCCTCCTTGCATAGTATTTTTTGAATTCGCACCAGCACGCTACGCAACCAGTGTGTGTCAACACCAACTTCGCCGTCTTCGT
BCL2L11	XM_005263550.1	423	CAGTGTGTGTGTCAACACCATG	GGCGTATTGGAGATGAGTTTG	TAAACTCGTCTCCAATACGCC	ACCGGGGCGTATTGGAGATGAGTTTGGTTAATATTCATAGCTAAACTCGTCTCCAATACGCCTTTT	TCAGAAGACGCACCGGGGCGTATTGGAGATGAGTTTGGTTAATATTCATAGCTAAACTCGTCTCCAATACGCCTTTTTTGAATTCGCACCAGCACGCTACGCACAGTGTGTGTGTCAACACCATGTTCGCCGTCTTCGT
BCL2L11	XM_005263551.1	424	TGTGGTGTGTGTCAACACACGT	GACCACCCATGAATGGTTATT	GATAACCATTCGTGGGTGGTC	ACCGGGACCACCCATGAATGGTTATTGTTAATATTCATAGCGATAACCATTCGTGGGTGGTCTTTT	TCAGAAGACGCACCGGGACCACCCATGAATGGTTATTGTTAATATTCATAGCGATAACCATTCGTGGGTGGTCTTTTTTGAATTCGCACCAGCACGCTACGCATGTGGTGTGTGTCAACACACGTTTCGCCGTCTTCGT
BCL2L11	XM_005263550.1	425	ACGTGTGTGTGTCAACACACCA	GCAAAGCAACTTTCTGATGTA	TACATCAGAAGGTTGCTTTGC	ACCGGGCAAAGCAACTTTCTGATGTAGTTAATATTCATAGCTACATCAGAAGGTTGCTTTGCTTTT	TCAGAAGACGCACCGGGCAAAGCAACTTTCTGATGTAGTTAATATTCATAGCTACATCAGAAGGTTGCTTTGCTTTTTTGAATTCGCACCAGCACGCTACGCAACGTGTGTGTGTCAACACACCATTCGCCGTCTTCGT
BCL2L13	XR_430391.1	426	CAACGTGTGTGTCAACACACAC	GCTGAGTGAGAGGGAGATGAA	TTTATCTCCTTCTCACTCAGC	ACCGGGCTGAGTGAGAGGGAGATGAAGTTAATATTCATAGCTTTATCTCCTTCTCACTCAGCTTTT	TCAGAAGACGCACCGGGCTGAGTGAGAGGGAGATGAAGTTAATATTCATAGCTTTATCTCCTTCTCACTCAGCTTTTTTGAATTCGCACCAGCACGCTACGCACAACGTGTGTGTCAACACACACTTCGCCGTCTTCGT
BCL2L13	XR_430391.1	427	GTCAGTGTGTGTCAACACACTG	GAGTGAGAACAACTCCTTTAA	TTAGAGGAGTTGTTCTCACTC	ACCGGGAGTGAGAACAACTCCTTTAAGTTAATATTCATAGCTTAGAGGAGTTGTTCTCACTCTTTT	TCAGAAGACGCACCGGGAGTGAGAACAACTCCTTTAAGTTAATATTCATAGCTTAGAGGAGTTGTTCTCACTCTTTTTTGAATTCGCACCAGCACGCTACGCAGTCAGTGTGTGTCAACACACTGTTCGCCGTCTTCGT
BCL2L13	XR_430391.1	428	ACGTGTGTGTGTCAACACTGGT	AGCTCCCTTGTTTCCATATAT	ATATGTGGAAGCAAGGGAGCT	ACCGGAGCTCCCTTGTTTCCATATATGTTAATATTCATAGCATATGTGGAAGCAAGGGAGCTTTTT	TCAGAAGACGCACCGGAGCTCCCTTGTTTCCATATATGTTAATATTCATAGCATATGTGGAAGCAAGGGAGCTTTTTTTGAATTCGCACCAGCACGCTACGCAACGTGTGTGTGTCAACACTGGTTTCGCCGTCTTCGT
BCL2L13	XR_430391.1	429	CACAGTGTGTGTCAACACTGCA	CTGTTTGAGGGCAAGTTTATA	TATAGACTTGCCCTCAGACAG	ACCGGCTGTTTGAGGGCAAGTTTATAGTTAATATTCATAGCTATAGACTTGCCCTCAGACAGTTTT	TCAGAAGACGCACCGGCTGTTTGAGGGCAAGTTTATAGTTAATATTCATAGCTATAGACTTGCCCTCAGACAGTTTTTTGAATTCGCACCAGCACGCTACGCACACAGTGTGTGTCAACACTGCATTCGCCGTCTTCGT
BCL2L13	XR_430391.1	430	GTTGGTGTGTGTCAACACTGAC	TAGTTGAGCATCGGTATAATT	AATTATGCCGATGCTCAACTA	ACCGGTAGTTGAGCATCGGTATAATTGTTAATATTCATAGCAATTATGCCGATGCTCAACTATTTT	TCAGAAGACGCACCGGTAGTTGAGCATCGGTATAATTGTTAATATTCATAGCAATTATGCCGATGCTCAACTATTTTTTGAATTCGCACCAGCACGCTACGCAGTTGGTGTGTGTCAACACTGACTTCGCCGTCTTCGT
BCL7B	NM_001197244.1	431	TGACGTGTGTGTCAACACTGTG	CACGTCCTTGAGGATATTTAA	TTAAATATCCTCAGGGACGTG	ACCGGCACGTCCTTGAGGATATTTAAGTTAATATTCATAGCTTAAATATCCTCAGGGACGTGTTTT	TCAGAAGACGCACCGGCACGTCCTTGAGGATATTTAAGTTAATATTCATAGCTTAAATATCCTCAGGGACGTGTTTTTTGAATTCGCACCAGCACGCTACGCATGACGTGTGTGTCAACACTGTGTTCGCCGTCTTCGT
BCL7B	NM_001197244.1	432	GTGTGTGTGTGTCAACTGGTGT	CCTAATGGCTTTCTTTCTGAT	ATCAGAAGGAAAGCCATTAGG	ACCGGCCTAATGGCTTTCTTTCTGATGTTAATATTCATAGCATCAGAAGGAAAGCCATTAGGTTTT	TCAGAAGACGCACCGGCCTAATGGCTTTCTTTCTGATGTTAATATTCATAGCATCAGAAGGAAAGCCATTAGGTTTTTTGAATTCGCACCAGCACGCTACGCAGTGTGTGTGTGTCAACTGGTGTTTCGCCGTCTTCGT
BCL7B	NM_001707.3	433	TGCAGTGTGTGTCAACTGGTCA	CCCAGCACACACTTCCGATTT	AAGTCGGAGGTGTGTGCTGGG	ACCGGCCCAGCACACACTTCCGATTTGTTAATATTCATAGCAAGTCGGAGGTGTGTGCTGGGTTTT	TCAGAAGACGCACCGGCCCAGCACACACTTCCGATTTGTTAATATTCATAGCAAGTCGGAGGTGTGTGCTGGGTTTTTTGAATTCGCACCAGCACGCTACGCATGCAGTGTGTGTCAACTGGTCATTCGCCGTCTTCGT
BCL7B	NM_001197244.1	434	ACTGGTGTGTGTCAACTGGTAC	CCTACTCTCACTAAGGAAGAA	TTCTTCCTTGGTGAGGGTAGG	ACCGGCCTACTCTCACTAAGGAAGAAGTTAATATTCATAGCTTCTTCCTTGGTGAGGGTAGGTTTT	TCAGAAGACGCACCGGCCTACTCTCACTAAGGAAGAAGTTAATATTCATAGCTTCTTCCTTGGTGAGGGTAGGTTTTTTGAATTCGCACCAGCACGCTACGCAACTGGTGTGTGTCAACTGGTACTTCGCCGTCTTCGT
BCL7B	NM_001197244.1	435	CAACGTGTGTGTCAACTGGTTG	TCCTGGCCTTGCCTTTATTTA	TAAATAGAGGCAGGGCCAGGA	ACCGGTCCTGGCCTTGCCTTTATTTAGTTAATATTCATAGCTAAATAGAGGCAGGGCCAGGATTTT	TCAGAAGACGCACCGGTCCTGGCCTTGCCTTTATTTAGTTAATATTCATAGCTAAATAGAGGCAGGGCCAGGATTTTTTGAATTCGCACCAGCACGCTACGCACAACGTGTGTGTCAACTGGTTGTTCGCCGTCTTCGT
BHLHA15	NM_177455.3	436	TGCAGTGTGTGTCAACTGCAGT	GCGGATGCACAAGTTAAATAA	TTATTTAGCTTGTGCATCCGC	ACCGGGCGGATGCACAAGTTAAATAAGTTAATATTCATAGCTTATTTAGCTTGTGCATCCGCTTTT	TCAGAAGACGCACCGGGCGGATGCACAAGTTAAATAAGTTAATATTCATAGCTTATTTAGCTTGTGCATCCGCTTTTTTGAATTCGCACCAGCACGCTACGCATGCAGTGTGTGTCAACTGCAGTTTCGCCGTCTTCGT
BHLHA15	NM_177455.3	437	ACACGTGTGTGTCAACTGCACA	GCACAAGCTAAATAACGTCTT	AAGGCGTTATTTAGCTTGTGC	ACCGGGCACAAGCTAAATAACGTCTTGTTAATATTCATAGCAAGGCGTTATTTAGCTTGTGCTTTT	TCAGAAGACGCACCGGGCACAAGCTAAATAACGTCTTGTTAATATTCATAGCAAGGCGTTATTTAGCTTGTGCTTTTTTGAATTCGCACCAGCACGCTACGCAACACGTGTGTGTCAACTGCACATTCGCCGTCTTCGT
BHLHA15	NM_177455.3	438	CAGTGTGTGTGTCAACTGCAAC	CAAATCGCTGATGGCCACTAT	ATGGTGGCCGTCAGCGATTTG	ACCGGCAAATCGCTGATGGCCACTATGTTAATATTCATAGCATGGTGGCCGTCAGCGATTTGTTTT	TCAGAAGACGCACCGGCAAATCGCTGATGGCCACTATGTTAATATTCATAGCATGGTGGCCGTCAGCGATTTGTTTTTTGAATTCGCACCAGCACGCTACGCACAGTGTGTGTGTCAACTGCAACTTCGCCGTCTTCGT
BHLHA15	NM_177455.3	439	GTTGGTGTGTGTCAACTGCATG	CCGTCGTGACAGTAGCATTCA	TGGATGCTGCTGTCACGACGG	ACCGGCCGTCGTGACAGTAGCATTCAGTTAATATTCATAGCTGGATGCTGCTGTCACGACGGTTTT	TCAGAAGACGCACCGGCCGTCGTGACAGTAGCATTCAGTTAATATTCATAGCTGGATGCTGCTGTCACGACGGTTTTTTGAATTCGCACCAGCACGCTACGCAGTTGGTGTGTGTCAACTGCATGTTCGCCGTCTTCGT
BHLHA15	NM_177455.3	440	ACACGTGTGTGTCAACTGACGT	CAAGAACTACATCAAATTGCT	AGCGATTTGATGTAGTTCTTG	ACCGGCAAGAACTACATCAAATTGCTGTTAATATTCATAGCAGCGATTTGATGTAGTTCTTGTTTT	TCAGAAGACGCACCGGCAAGAACTACATCAAATTGCTGTTAATATTCATAGCAGCGATTTGATGTAGTTCTTGTTTTTTGAATTCGCACCAGCACGCTACGCAACACGTGTGTGTCAACTGACGTTTCGCCGTCTTCGT
BIN2	XM_005268957.1	441	CATGGTGTGTGTCAACTGACCA	GAGAAGCAACATTCCAATAAA	TTTATTGGAATGTTGCTTCTC	ACCGGGAGAAGCAACATTCCAATAAAGTTAATATTCATAGCTTTATTGGAATGTTGCTTCTCTTTT	TCAGAAGACGCACCGGGAGAAGCAACATTCCAATAAAGTTAATATTCATAGCTTTATTGGAATGTTGCTTCTCTTTTTTGAATTCGCACCAGCACGCTACGCACATGGTGTGTGTCAACTGACCATTCGCCGTCTTCGT
BIN2	XM_005268957.1	442	GTCAGTGTGTGTCAACTGACAC	GCTGTAGAAACTAAAGATGAA	TTCATCTTTGGTTTCTACAGC	ACCGGGCTGTAGAAACTAAAGATGAAGTTAATATTCATAGCTTCATCTTTGGTTTCTACAGCTTTT	TCAGAAGACGCACCGGGCTGTAGAAACTAAAGATGAAGTTAATATTCATAGCTTCATCTTTGGTTTCTACAGCTTTTTTGAATTCGCACCAGCACGCTACGCAGTCAGTGTGTGTCAACTGACACTTCGCCGTCTTCGT
BIN2	XM_005268957.1	443	TGGTGTGTGTGTCAACTGACTG	GCCATTGTATGGAATAATGAT	ATCATTATTCCATACGATGGC	ACCGGGCCATTGTATGGAATAATGATGTTAATATTCATAGCATCATTATTCCATACGATGGCTTTT	TCAGAAGACGCACCGGGCCATTGTATGGAATAATGATGTTAATATTCATAGCATCATTATTCCATACGATGGCTTTTTTGAATTCGCACCAGCACGCTACGCATGGTGTGTGTGTCAACTGACTGTTCGCCGTCTTCGT
BIN2	XM_005268957.1	444	CATGGTGTGTGTCAACTGTGGT	GCAGAGGAAGAGTTCAATAAA	TTTGTTGAACTCTTCCTCTGC	ACCGGGCAGAGGAAGAGTTCAATAAAGTTAATATTCATAGCTTTGTTGAACTCTTCCTCTGCTTTT	TCAGAAGACGCACCGGGCAGAGGAAGAGTTCAATAAAGTTAATATTCATAGCTTTGTTGAACTCTTCCTCTGCTTTTTTGAATTCGCACCAGCACGCTACGCACATGGTGTGTGTCAACTGTGGTTTCGCCGTCTTCGT
BIN2	XM_005268957.1	445	GTGTGTGTGTGTCAACTGTGCA	CCTTGAAGAGTGGGAGTGGAT	ATTCACTCTCACTCTTCAAGG	ACCGGCCTTGAAGAGTGGGAGTGGATGTTAATATTCATAGCATTCACTCTCACTCTTCAAGGTTTT	TCAGAAGACGCACCGGCCTTGAAGAGTGGGAGTGGATGTTAATATTCATAGCATTCACTCTCACTCTTCAAGGTTTTTTGAATTCGCACCAGCACGCTACGCAGTGTGTGTGTGTCAACTGTGCATTCGCCGTCTTCGT
BIRC2	NM_001256163.1	446	TGACGTGTGTGTCAACTGTGAC	GCTGCGGCCAATATCTTTAAA	TTTGAAGATGTTGGCCGCAGC	ACCGGGCTGCGGCCAATATCTTTAAAGTTAATATTCATAGCTTTGAAGATGTTGGCCGCAGCTTTT	TCAGAAGACGCACCGGGCTGCGGCCAATATCTTTAAAGTTAATATTCATAGCTTTGAAGATGTTGGCCGCAGCTTTTTTGAATTCGCACCAGCACGCTACGCATGACGTGTGTGTCAACTGTGACTTCGCCGTCTTCGT
BIRC2	NM_001256163.1	447	ACCAGTGTGTGTCAACTGTGTG	TGGTTAAATCTGCTTTGGAAA	TTTCCAAGGCAGATTTAACCA	ACCGGTGGTTAAATCTGCTTTGGAAAGTTAATATTCATAGCTTTCCAAGGCAGATTTAACCATTTT	TCAGAAGACGCACCGGTGGTTAAATCTGCTTTGGAAAGTTAATATTCATAGCTTTCCAAGGCAGATTTAACCATTTTTTGAATTCGCACCAGCACGCTACGCAACCAGTGTGTGTCAACTGTGTGTTCGCCGTCTTCGT
BIRC2	NM_001256163.1	448	TGGTGTGTGTGTCATGGTGTGT	TCGTACATTTCTCTCTTAAAG	CTTTAAGAGAGAAATGTACGA	ACCGGTCGTACATTTCTCTCTTAAAGGTTAATATTCATAGCCTTTAAGAGAGAAATGTACGATTTT	TCAGAAGACGCACCGGTCGTACATTTCTCTCTTAAAGGTTAATATTCATAGCCTTTAAGAGAGAAATGTACGATTTTTTGAATTCGCACCAGCACGCTACGCATGGTGTGTGTGTCATGGTGTGTTTCGCCGTCTTCGT
BIRC2	NM_001256163.1	449	ACCAGTGTGTGTCATGGTGTCA	ATGCTGACCCACCAATTATTT	GAATAATTGGTGGGTCAGCAT	ACCGGATGCTGACCCACCAATTATTTGTTAATATTCATAGCGAATAATTGGTGGGTCAGCATTTTT	TCAGAAGACGCACCGGATGCTGACCCACCAATTATTTGTTAATATTCATAGCGAATAATTGGTGGGTCAGCATTTTTTTGAATTCGCACCAGCACGCTACGCAACCAGTGTGTGTCATGGTGTCATTCGCCGTCTTCGT
BIRC2	NM_001256163.1	450	CATGGTGTGTGTCATGGTGTAC	GTCGCAATGATGATGTTAAAT	ATTTGACATCATCATTGCGAC	ACCGGGTCGCAATGATGATGTTAAATGTTAATATTCATAGCATTTGACATCATCATTGCGACTTTT	TCAGAAGACGCACCGGGTCGCAATGATGATGTTAAATGTTAATATTCATAGCATTTGACATCATCATTGCGACTTTTTTGAATTCGCACCAGCACGCTACGCACATGGTGTGTGTCATGGTGTACTTCGCCGTCTTCGT
BIVM	NM_001159596.1	451	GTACGTGTGTGTCATGGTGTTG	CCCGTGGATTGAAGGATGGAT	ATTCATCTTTCAATCCACGGG	ACCGGCCCGTGGATTGAAGGATGGATGTTAATATTCATAGCATTCATCTTTCAATCCACGGGTTTT	TCAGAAGACGCACCGGCCCGTGGATTGAAGGATGGATGTTAATATTCATAGCATTCATCTTTCAATCCACGGGTTTTTTGAATTCGCACCAGCACGCTACGCAGTACGTGTGTGTCATGGTGTTGTTCGCCGTCTTCGT
BIVM	NM_001159596.1	452	ACCAGTGTGTGTCATGGTCAGT	GCTTTATATATTCTGGGCTTT	AAAGCCCAGAATATGTAAAGC	ACCGGGCTTTATATATTCTGGGCTTTGTTAATATTCATAGCAAAGCCCAGAATATGTAAAGCTTTT	TCAGAAGACGCACCGGGCTTTATATATTCTGGGCTTTGTTAATATTCATAGCAAAGCCCAGAATATGTAAAGCTTTTTTGAATTCGCACCAGCACGCTACGCAACCAGTGTGTGTCATGGTCAGTTTCGCCGTCTTCGT
BIVM	NM_001159596.1	453	CAACGTGTGTGTCATGGTCACA	CCGTCTCTACTAAACATATAA	TTGTATGTTTAGTAGAGACGG	ACCGGCCGTCTCTACTAAACATATAAGTTAATATTCATAGCTTGTATGTTTAGTAGAGACGGTTTT	TCAGAAGACGCACCGGCCGTCTCTACTAAACATATAAGTTAATATTCATAGCTTGTATGTTTAGTAGAGACGGTTTTTTGAATTCGCACCAGCACGCTACGCACAACGTGTGTGTCATGGTCACATTCGCCGTCTTCGT
BIVM	NM_001159596.1	454	GTGTGTGTGTGTCATGGTCAAC	CCACAGTATAAGATTTCTTGT	ACAAGAAGTCTTATACTGTGG	ACCGGCCACAGTATAAGATTTCTTGTGTTAATATTCATAGCACAAGAAGTCTTATACTGTGGTTTT	TCAGAAGACGCACCGGCCACAGTATAAGATTTCTTGTGTTAATATTCATAGCACAAGAAGTCTTATACTGTGGTTTTTTGAATTCGCACCAGCACGCTACGCAGTGTGTGTGTGTCATGGTCAACTTCGCCGTCTTCGT
BIVM	NM_001159596.1	455	TGTGGTGTGTGTCATGGTCATG	GCGGAAATATTGCTAGGATTT	AAATCCTGGCAGTATTTCCGC	ACCGGGCGGAAATATTGCTAGGATTTGTTAATATTCATAGCAAATCCTGGCAGTATTTCCGCTTTT	TCAGAAGACGCACCGGGCGGAAATATTGCTAGGATTTGTTAATATTCATAGCAAATCCTGGCAGTATTTCCGCTTTTTTGAATTCGCACCAGCACGCTACGCATGTGGTGTGTGTCATGGTCATGTTCGCCGTCTTCGT
BNIPL	NM_001159642.1	456	CAACGTGTGTGTCATGGTACGT	GCCCTTCATCAGTTCTAAATT	AATTTGGAACTGATGAAGGGC	ACCGGGCCCTTCATCAGTTCTAAATTGTTAATATTCATAGCAATTTGGAACTGATGAAGGGCTTTT	TCAGAAGACGCACCGGGCCCTTCATCAGTTCTAAATTGTTAATATTCATAGCAATTTGGAACTGATGAAGGGCTTTTTTGAATTCGCACCAGCACGCTACGCACAACGTGTGTGTCATGGTACGTTTCGCCGTCTTCGT
BNIPL	NM_001159642.1	457	GTTGGTGTGTGTCATGGTACCA	GCCTCAATGTTGTCATTCTTT	AAAGGATGACAGCATTGAGGC	ACCGGGCCTCAATGTTGTCATTCTTTGTTAATATTCATAGCAAAGGATGACAGCATTGAGGCTTTT	TCAGAAGACGCACCGGGCCTCAATGTTGTCATTCTTTGTTAATATTCATAGCAAAGGATGACAGCATTGAGGCTTTTTTGAATTCGCACCAGCACGCTACGCAGTTGGTGTGTGTCATGGTACCATTCGCCGTCTTCGT
BNIPL	NM_001159642.1	458	TGCAGTGTGTGTCATGGTACAC	CGCGTAGATATGACTGTTATT	AATGACAGTCATGTCTACGCG	ACCGGCGCGTAGATATGACTGTTATTGTTAATATTCATAGCAATGACAGTCATGTCTACGCGTTTT	TCAGAAGACGCACCGGCGCGTAGATATGACTGTTATTGTTAATATTCATAGCAATGACAGTCATGTCTACGCGTTTTTTGAATTCGCACCAGCACGCTACGCATGCAGTGTGTGTCATGGTACACTTCGCCGTCTTCGT
BNIPL	NM_001159642.1	459	ACGTGTGTGTGTCATGGTACTG	CCGAGGTTGTGTGTGGGGTGT	ACATCCCACATACAACCTCGG	ACCGGCCGAGGTTGTGTGTGGGGTGTGTTAATATTCATAGCACATCCCACATACAACCTCGGTTTT	TCAGAAGACGCACCGGCCGAGGTTGTGTGTGGGGTGTGTTAATATTCATAGCACATCCCACATACAACCTCGGTTTTTTGAATTCGCACCAGCACGCTACGCAACGTGTGTGTGTCATGGTACTGTTCGCCGTCTTCGT
BNIPL	NM_001159642.1	460	GTTGGTGTGTGTCATGGTTGGT	CTGGAGCTGTTAGTAGTTGAA	TTCAGCTACTAGCAGCTCCAG	ACCGGCTGGAGCTGTTAGTAGTTGAAGTTAATATTCATAGCTTCAGCTACTAGCAGCTCCAGTTTT	TCAGAAGACGCACCGGCTGGAGCTGTTAGTAGTTGAAGTTAATATTCATAGCTTCAGCTACTAGCAGCTCCAGTTTTTTGAATTCGCACCAGCACGCTACGCAGTTGGTGTGTGTCATGGTTGGTTTCGCCGTCTTCGT
BPIFB3	NM_182658.1	461	TGGTGTGTGTGTCATGGTTGCA	GCTCGGATTGATAAGGATGAG	TTCATCCTTGTCAATCCGAGC	ACCGGGCTCGGATTGATAAGGATGAGGTTAATATTCATAGCTTCATCCTTGTCAATCCGAGCTTTT	TCAGAAGACGCACCGGGCTCGGATTGATAAGGATGAGGTTAATATTCATAGCTTCATCCTTGTCAATCCGAGCTTTTTTGAATTCGCACCAGCACGCTACGCATGGTGTGTGTGTCATGGTTGCATTCGCCGTCTTCGT
BPIFB3	NM_182658.1	462	ACACGTGTGTGTCATGGTTGAC	GCTGCTAAAGGTGTTGTTGAA	TTCAGCAACACCTTTGGCAGC	ACCGGGCTGCTAAAGGTGTTGTTGAAGTTAATATTCATAGCTTCAGCAACACCTTTGGCAGCTTTT	TCAGAAGACGCACCGGGCTGCTAAAGGTGTTGTTGAAGTTAATATTCATAGCTTCAGCAACACCTTTGGCAGCTTTTTTGAATTCGCACCAGCACGCTACGCAACACGTGTGTGTCATGGTTGACTTCGCCGTCTTCGT
BPIFB3	NM_182658.1	463	CACAGTGTGTGTCATGGTTGTG	GAGCCTATTCTGTAGAATGTG	CACATTCTGCAGAATGGGCTC	ACCGGGAGCCTATTCTGTAGAATGTGGTTAATATTCATAGCCACATTCTGCAGAATGGGCTCTTTT	TCAGAAGACGCACCGGGAGCCTATTCTGTAGAATGTGGTTAATATTCATAGCCACATTCTGCAGAATGGGCTCTTTTTTGAATTCGCACCAGCACGCTACGCACACAGTGTGTGTCATGGTTGTGTTCGCCGTCTTCGT
BPIFB3	NM_182658.1	464	GTTGGTGTGTGTCATGCAGTGT	GCCCATTCTGTAGAATGTGTT	AGCACATTCTGCAGAATGGGC	ACCGGGCCCATTCTGTAGAATGTGTTGTTAATATTCATAGCAGCACATTCTGCAGAATGGGCTTTT	TCAGAAGACGCACCGGGCCCATTCTGTAGAATGTGTTGTTAATATTCATAGCAGCACATTCTGCAGAATGGGCTTTTTTGAATTCGCACCAGCACGCTACGCAGTTGGTGTGTGTCATGCAGTGTTTCGCCGTCTTCGT
BPIFB3	NM_182658.1	465	TGGTGTGTGTGTCATGCAGTCA	GCTCTTTGGTTTGAAGATTGA	TCAATCTTCAGACCAGAGAGC	ACCGGGCTCTTTGGTTTGAAGATTGAGTTAATATTCATAGCTCAATCTTCAGACCAGAGAGCTTTT	TCAGAAGACGCACCGGGCTCTTTGGTTTGAAGATTGAGTTAATATTCATAGCTCAATCTTCAGACCAGAGAGCTTTTTTGAATTCGCACCAGCACGCTACGCATGGTGTGTGTGTCATGCAGTCATTCGCCGTCTTCGT
BRD7	XM_005255911.1	466	ACACGTGTGTGTCATGCAGTAC	GCAGATAGTTTATTGGATGTT	AACATCCAGTAAACTATCTGC	ACCGGGCAGATAGTTTATTGGATGTTGTTAATATTCATAGCAACATCCAGTAAACTATCTGCTTTT	TCAGAAGACGCACCGGGCAGATAGTTTATTGGATGTTGTTAATATTCATAGCAACATCCAGTAAACTATCTGCTTTTTTGAATTCGCACCAGCACGCTACGCAACACGTGTGTGTCATGCAGTACTTCGCCGTCTTCGT
BRD7	XM_005255911.1	467	CACAGTGTGTGTCATGCAGTTG	GCTGAACAAGTGACTAATAAT	ATTATTGGTCACTTGTTCAGC	ACCGGGCTGAACAAGTGACTAATAATGTTAATATTCATAGCATTATTGGTCACTTGTTCAGCTTTT	TCAGAAGACGCACCGGGCTGAACAAGTGACTAATAATGTTAATATTCATAGCATTATTGGTCACTTGTTCAGCTTTTTTGAATTCGCACCAGCACGCTACGCACACAGTGTGTGTCATGCAGTTGTTCGCCGTCTTCGT
BRD7	XM_005255911.1	468	TGGTGTGTGTGTCATGCACAGT	CGGAGAAGAGTTAGGGAGGGT	ATCCTCCTTAACTCTTCTCCG	ACCGGCGGAGAAGAGTTAGGGAGGGTGTTAATATTCATAGCATCCTCCTTAACTCTTCTCCGTTTT	TCAGAAGACGCACCGGCGGAGAAGAGTTAGGGAGGGTGTTAATATTCATAGCATCCTCCTTAACTCTTCTCCGTTTTTTGAATTCGCACCAGCACGCTACGCATGGTGTGTGTGTCATGCACAGTTTCGCCGTCTTCGT
BRD7	XM_005255911.1	469	ACCAGTGTGTGTCATGCACACA	GAATCAACTGATGAGACAATT	AATTGTCTCATCAGTTGATTC	ACCGGGAATCAACTGATGAGACAATTGTTAATATTCATAGCAATTGTCTCATCAGTTGATTCTTTT	TCAGAAGACGCACCGGGAATCAACTGATGAGACAATTGTTAATATTCATAGCAATTGTCTCATCAGTTGATTCTTTTTTGAATTCGCACCAGCACGCTACGCAACCAGTGTGTGTCATGCACACATTCGCCGTCTTCGT
BRD7	XM_005255911.1	470	CATGGTGTGTGTCATGCACAAC	CCAAGTGATTTCAGCATTCAT	ATGGATGCTGAAATCACTTGG	ACCGGCCAAGTGATTTCAGCATTCATGTTAATATTCATAGCATGGATGCTGAAATCACTTGGTTTT	TCAGAAGACGCACCGGCCAAGTGATTTCAGCATTCATGTTAATATTCATAGCATGGATGCTGAAATCACTTGGTTTTTTGAATTCGCACCAGCACGCTACGCACATGGTGTGTGTCATGCACAACTTCGCCGTCTTCGT
BRI3BP	NM_080626.5	471	GTACGTGTGTGTCATGCACATG	TTTCCATGTCCTGTGTGTATA	TGTACACGCAGGACATGGAAA	ACCGGTTTCCATGTCCTGTGTGTATAGTTAATATTCATAGCTGTACACGCAGGACATGGAAATTTT	TCAGAAGACGCACCGGTTTCCATGTCCTGTGTGTATAGTTAATATTCATAGCTGTACACGCAGGACATGGAAATTTTTTGAATTCGCACCAGCACGCTACGCAGTACGTGTGTGTCATGCACATGTTCGCCGTCTTCGT
BRI3BP	NM_080626.5	472	ACCAGTGTGTGTCATGCAACGT	CTCCAACTTGTCCTAGTATTT	AAATACTGGGACAGGTTGGAG	ACCGGCTCCAACTTGTCCTAGTATTTGTTAATATTCATAGCAAATACTGGGACAGGTTGGAGTTTT	TCAGAAGACGCACCGGCTCCAACTTGTCCTAGTATTTGTTAATATTCATAGCAAATACTGGGACAGGTTGGAGTTTTTTGAATTCGCACCAGCACGCTACGCAACCAGTGTGTGTCATGCAACGTTTCGCCGTCTTCGT
BRI3BP	NM_080626.5	473	CAACGTGTGTGTCATGCAACCA	ATTTGTGTTGGGAGTGGATAT	ATATCCACTCCCAGCACAAAT	ACCGGATTTGTGTTGGGAGTGGATATGTTAATATTCATAGCATATCCACTCCCAGCACAAATTTTT	TCAGAAGACGCACCGGATTTGTGTTGGGAGTGGATATGTTAATATTCATAGCATATCCACTCCCAGCACAAATTTTTTTGAATTCGCACCAGCACGCTACGCACAACGTGTGTGTCATGCAACCATTCGCCGTCTTCGT
BRI3BP	NM_080626.5	474	GTGTGTGTGTGTCATGCAACAC	ACTGCTCAACATTCGTCTTAA	TTGAGACGGATGTTGAGCAGT	ACCGGACTGCTCAACATTCGTCTTAAGTTAATATTCATAGCTTGAGACGGATGTTGAGCAGTTTTT	TCAGAAGACGCACCGGACTGCTCAACATTCGTCTTAAGTTAATATTCATAGCTTGAGACGGATGTTGAGCAGTTTTTTTGAATTCGCACCAGCACGCTACGCAGTGTGTGTGTGTCATGCAACACTTCGCCGTCTTCGT
BRI3BP	NM_080626.5	475	TGTGGTGTGTGTCATGCAACTG	TGGCGTTGTGTAGGGTTATTT	AAATAGCCCTACACAGCGCCA	ACCGGTGGCGTTGTGTAGGGTTATTTGTTAATATTCATAGCAAATAGCCCTACACAGCGCCATTTT	TCAGAAGACGCACCGGTGGCGTTGTGTAGGGTTATTTGTTAATATTCATAGCAAATAGCCCTACACAGCGCCATTTTTTGAATTCGCACCAGCACGCTACGCATGTGGTGTGTGTCATGCAACTGTTCGCCGTCTTCGT
BRINP3	XM_005245117.1	476	CAACGTGTGTGTCATGCATGGT	CTGGAGACGCTATATCAGTTA	TAGCTGATGTAGCGTCTCCAG	ACCGGCTGGAGACGCTATATCAGTTAGTTAATATTCATAGCTAGCTGATGTAGCGTCTCCAGTTTT	TCAGAAGACGCACCGGCTGGAGACGCTATATCAGTTAGTTAATATTCATAGCTAGCTGATGTAGCGTCTCCAGTTTTTTGAATTCGCACCAGCACGCTACGCACAACGTGTGTGTCATGCATGGTTTCGCCGTCTTCGT
BRINP3	XM_005245117.1	477	GTTGGTGTGTGTCATGCATGCA	GCATCTACTGCTATAAAGGTA	TACCTTTATGGCAGTGGATGC	ACCGGGCATCTACTGCTATAAAGGTAGTTAATATTCATAGCTACCTTTATGGCAGTGGATGCTTTT	TCAGAAGACGCACCGGGCATCTACTGCTATAAAGGTAGTTAATATTCATAGCTACCTTTATGGCAGTGGATGCTTTTTTGAATTCGCACCAGCACGCTACGCAGTTGGTGTGTGTCATGCATGCATTCGCCGTCTTCGT
BRINP3	XM_005245117.1	478	TGCAGTGTGTGTCATGCATGAC	CCTTCCATTGCTCATAGGAAT	ATTCCTGTGAGCGATGGAAGG	ACCGGCCTTCCATTGCTCATAGGAATGTTAATATTCATAGCATTCCTGTGAGCGATGGAAGGTTTT	TCAGAAGACGCACCGGCCTTCCATTGCTCATAGGAATGTTAATATTCATAGCATTCCTGTGAGCGATGGAAGGTTTTTTGAATTCGCACCAGCACGCTACGCATGCAGTGTGTGTCATGCATGACTTCGCCGTCTTCGT
BRINP3	XM_005245117.1	479	ACGTGTGTGTGTCATGCATGTG	CCACTGCTATAAAGGTAATAG	CTGTTACCTTTATGGCAGTGG	ACCGGCCACTGCTATAAAGGTAATAGGTTAATATTCATAGCCTGTTACCTTTATGGCAGTGGTTTT	TCAGAAGACGCACCGGCCACTGCTATAAAGGTAATAGGTTAATATTCATAGCCTGTTACCTTTATGGCAGTGGTTTTTTGAATTCGCACCAGCACGCTACGCAACGTGTGTGTGTCATGCATGTGTTCGCCGTCTTCGT
BRINP3	XM_005245117.1	480	ACACGTGTGTGTCATGACGTGT	CCATCGCTCATAGGAATATAC	GTGTATTCCTGTGAGCGATGG	ACCGGCCATCGCTCATAGGAATATACGTTAATATTCATAGCGTGTATTCCTGTGAGCGATGGTTTT	TCAGAAGACGCACCGGCCATCGCTCATAGGAATATACGTTAATATTCATAGCGTGTATTCCTGTGAGCGATGGTTTTTTGAATTCGCACCAGCACGCTACGCAACACGTGTGTGTCATGACGTGTTTCGCCGTCTTCGT
BROX	NM_144695.3	481	CATGGTGTGTGTCATGACGTCA	CTGGTGTATGAAACAGCTAAT	ATTGGCTGTTTCATACGCCAG	ACCGGCTGGTGTATGAAACAGCTAATGTTAATATTCATAGCATTGGCTGTTTCATACGCCAGTTTT	TCAGAAGACGCACCGGCTGGTGTATGAAACAGCTAATGTTAATATTCATAGCATTGGCTGTTTCATACGCCAGTTTTTTGAATTCGCACCAGCACGCTACGCACATGGTGTGTGTCATGACGTCATTCGCCGTCTTCGT
BROX	NM_144695.3	482	GTCAGTGTGTGTCATGACGTAC	CCAGTTTGGAGTCTGTATATT	AATATGCAGGCTCCAAACTGG	ACCGGCCAGTTTGGAGTCTGTATATTGTTAATATTCATAGCAATATGCAGGCTCCAAACTGGTTTT	TCAGAAGACGCACCGGCCAGTTTGGAGTCTGTATATTGTTAATATTCATAGCAATATGCAGGCTCCAAACTGGTTTTTTGAATTCGCACCAGCACGCTACGCAGTCAGTGTGTGTCATGACGTACTTCGCCGTCTTCGT
BROX	NM_144695.3	483	TGGTGTGTGTGTCATGACGTTG	GAGCCTGTATATTCTGCTAAA	TTTGGCAGAATATGCAGGCTC	ACCGGGAGCCTGTATATTCTGCTAAAGTTAATATTCATAGCTTTGGCAGAATATGCAGGCTCTTTT	TCAGAAGACGCACCGGGAGCCTGTATATTCTGCTAAAGTTAATATTCATAGCTTTGGCAGAATATGCAGGCTCTTTTTTGAATTCGCACCAGCACGCTACGCATGGTGTGTGTGTCATGACGTTGTTCGCCGTCTTCGT
BROX	NM_144695.3	484	CATGGTGTGTGTCATGACCAGT	GCACGACTCTTTGAACTGTTT	GAACAGTTCAAGGAGTCGTGC	ACCGGGCACGACTCTTTGAACTGTTTGTTAATATTCATAGCGAACAGTTCAAGGAGTCGTGCTTTT	TCAGAAGACGCACCGGGCACGACTCTTTGAACTGTTTGTTAATATTCATAGCGAACAGTTCAAGGAGTCGTGCTTTTTTGAATTCGCACCAGCACGCTACGCACATGGTGTGTGTCATGACCAGTTTCGCCGTCTTCGT
BROX	NM_144695.3	485	GTGTGTGTGTGTCATGACCACA	GCCTGTATATTCTGCTAAATG	CATTTGGCAGAATATGCAGGC	ACCGGGCCTGTATATTCTGCTAAATGGTTAATATTCATAGCCATTTGGCAGAATATGCAGGCTTTT	TCAGAAGACGCACCGGGCCTGTATATTCTGCTAAATGGTTAATATTCATAGCCATTTGGCAGAATATGCAGGCTTTTTTGAATTCGCACCAGCACGCTACGCAGTGTGTGTGTGTCATGACCACATTCGCCGTCTTCGT
BRSK1	NM_032430.1	486	TGACGTGTGTGTCATGACCAAC	CAGAAACATCCTTGGTATCTA	TAGGTACCAAGGATGTTTCTG	ACCGGCAGAAACATCCTTGGTATCTAGTTAATATTCATAGCTAGGTACCAAGGATGTTTCTGTTTT	TCAGAAGACGCACCGGCAGAAACATCCTTGGTATCTAGTTAATATTCATAGCTAGGTACCAAGGATGTTTCTGTTTTTTGAATTCGCACCAGCACGCTACGCATGACGTGTGTGTCATGACCAACTTCGCCGTCTTCGT
BRSK1	NM_032430.1	487	ACCAGTGTGTGTCATGACCATG	CCCACTTTATTCCTCTAGATT	AATCTGGAGGAATGAAGTGGG	ACCGGCCCACTTTATTCCTCTAGATTGTTAATATTCATAGCAATCTGGAGGAATGAAGTGGGTTTT	TCAGAAGACGCACCGGCCCACTTTATTCCTCTAGATTGTTAATATTCATAGCAATCTGGAGGAATGAAGTGGGTTTTTTGAATTCGCACCAGCACGCTACGCAACCAGTGTGTGTCATGACCATGTTCGCCGTCTTCGT
BRSK1	NM_032430.1	488	GTGTGTGTGTGTCATGACACGT	CAAATATTCCTCGTGTTAAAG	CTTTAGCACGAGGAATATTTG	ACCGGCAAATATTCCTCGTGTTAAAGGTTAATATTCATAGCCTTTAGCACGAGGAATATTTGTTTT	TCAGAAGACGCACCGGCAAATATTCCTCGTGTTAAAGGTTAATATTCATAGCCTTTAGCACGAGGAATATTTGTTTTTTGAATTCGCACCAGCACGCTACGCAGTGTGTGTGTGTCATGACACGTTTCGCCGTCTTCGT
BRSK1	NM_032430.1	489	TGCAGTGTGTGTCATGACACCA	CCCGACGTCTTAGAGAGTATG	CATGCTCTCTAGGACGTCGGG	ACCGGCCCGACGTCTTAGAGAGTATGGTTAATATTCATAGCCATGCTCTCTAGGACGTCGGGTTTT	TCAGAAGACGCACCGGCCCGACGTCTTAGAGAGTATGGTTAATATTCATAGCCATGCTCTCTAGGACGTCGGGTTTTTTGAATTCGCACCAGCACGCTACGCATGCAGTGTGTGTCATGACACCATTCGCCGTCTTCGT
BRSK1	NM_032430.1	490	ACTGGTGTGTGTCATGACACAC	ACGTCTACGAGAATAAGAAAT	ATTTCTTGTTCTCGTAGACGT	ACCGGACGTCTACGAGAATAAGAAATGTTAATATTCATAGCATTTCTTGTTCTCGTAGACGTTTTT	TCAGAAGACGCACCGGACGTCTACGAGAATAAGAAATGTTAATATTCATAGCATTTCTTGTTCTCGTAGACGTTTTTTTGAATTCGCACCAGCACGCTACGCAACTGGTGTGTGTCATGACACACTTCGCCGTCTTCGT
BSND	XM_006710883.1	491	CAACGTGTGTGTCATGACACTG	CCTGCCTGACTTTAGCCATAT	ATGTGGCTGAAGTCAGGCAGG	ACCGGCCTGCCTGACTTTAGCCATATGTTAATATTCATAGCATGTGGCTGAAGTCAGGCAGGTTTT	TCAGAAGACGCACCGGCCTGCCTGACTTTAGCCATATGTTAATATTCATAGCATGTGGCTGAAGTCAGGCAGGTTTTTTGAATTCGCACCAGCACGCTACGCACAACGTGTGTGTCATGACACTGTTCGCCGTCTTCGT
BSND	XM_006710883.1	492	TGCAGTGTGTGTCATGACTGGT	CAAGACTTTGCCTTGATTGAT	ATCAATCAGGGCAAAGTCTTG	ACCGGCAAGACTTTGCCTTGATTGATGTTAATATTCATAGCATCAATCAGGGCAAAGTCTTGTTTT	TCAGAAGACGCACCGGCAAGACTTTGCCTTGATTGATGTTAATATTCATAGCATCAATCAGGGCAAAGTCTTGTTTTTTGAATTCGCACCAGCACGCTACGCATGCAGTGTGTGTCATGACTGGTTTCGCCGTCTTCGT
BSND	XM_006710883.1	493	ACACGTGTGTGTCATGACTGCA	CTGACTTTCAAGGTATCCTTT	AGAGGATGCCTTGAAAGTCAG	ACCGGCTGACTTTCAAGGTATCCTTTGTTAATATTCATAGCAGAGGATGCCTTGAAAGTCAGTTTT	TCAGAAGACGCACCGGCTGACTTTCAAGGTATCCTTTGTTAATATTCATAGCAGAGGATGCCTTGAAAGTCAGTTTTTTGAATTCGCACCAGCACGCTACGCAACACGTGTGTGTCATGACTGCATTCGCCGTCTTCGT
BSND	XM_006710883.1	494	CAGTGTGTGTGTCATGACTGAC	CGTAGCTTCTAGTTTGGAATT	AGTTCCAGACTAGAAGCTACG	ACCGGCGTAGCTTCTAGTTTGGAATTGTTAATATTCATAGCAGTTCCAGACTAGAAGCTACGTTTT	TCAGAAGACGCACCGGCGTAGCTTCTAGTTTGGAATTGTTAATATTCATAGCAGTTCCAGACTAGAAGCTACGTTTTTTGAATTCGCACCAGCACGCTACGCACAGTGTGTGTGTCATGACTGACTTCGCCGTCTTCGT
BSND	XM_006710883.1	495	GTTGGTGTGTGTCATGACTGTG	CTGCTGACTTTGACTTTCAGG	CTTGAAAGTCAGAGTCAGCAG	ACCGGCTGCTGACTTTGACTTTCAGGGTTAATATTCATAGCCTTGAAAGTCAGAGTCAGCAGTTTT	TCAGAAGACGCACCGGCTGCTGACTTTGACTTTCAGGGTTAATATTCATAGCCTTGAAAGTCAGAGTCAGCAGTTTTTTGAATTCGCACCAGCACGCTACGCAGTTGGTGTGTGTCATGACTGTGTTCGCCGTCTTCGT
BTBD10	NM_032320.6	496	CACAGTGTGTGTCATGTGGTGT	GAAGGTTATCCTACCTATAAA	TTTGTAGGTAGGATAACCTTC	ACCGGGAAGGTTATCCTACCTATAAAGTTAATATTCATAGCTTTGTAGGTAGGATAACCTTCTTTT	TCAGAAGACGCACCGGGAAGGTTATCCTACCTATAAAGTTAATATTCATAGCTTTGTAGGTAGGATAACCTTCTTTTTTGAATTCGCACCAGCACGCTACGCACACAGTGTGTGTCATGTGGTGTTTCGCCGTCTTCGT
BTBD10	XM_006718345.1	497	GTACGTGTGTGTCATGTGGTCA	GAAACAGTAGTCAGTTAAGTT	AACTTGACTGACTACTGTTTC	ACCGGGAAACAGTAGTCAGTTAAGTTGTTAATATTCATAGCAACTTGACTGACTACTGTTTCTTTT	TCAGAAGACGCACCGGGAAACAGTAGTCAGTTAAGTTGTTAATATTCATAGCAACTTGACTGACTACTGTTTCTTTTTTGAATTCGCACCAGCACGCTACGCAGTACGTGTGTGTCATGTGGTCATTCGCCGTCTTCGT
BTBD10	XM_006718345.1	498	TGGTGTGTGTGTCATGTGGTAC	GAGTGACATTAATAGTGGATA	TATCCACTATTAGTGTCACTC	ACCGGGAGTGACATTAATAGTGGATAGTTAATATTCATAGCTATCCACTATTAGTGTCACTCTTTT	TCAGAAGACGCACCGGGAGTGACATTAATAGTGGATAGTTAATATTCATAGCTATCCACTATTAGTGTCACTCTTTTTTGAATTCGCACCAGCACGCTACGCATGGTGTGTGTGTCATGTGGTACTTCGCCGTCTTCGT
BTBD10	XM_006718345.1	499	ACTGGTGTGTGTCATGTGGTTG	CCAACACGATAGCACTATGTT	AACATGGTGCTGTCGTGTTGG	ACCGGCCAACACGATAGCACTATGTTGTTAATATTCATAGCAACATGGTGCTGTCGTGTTGGTTTT	TCAGAAGACGCACCGGCCAACACGATAGCACTATGTTGTTAATATTCATAGCAACATGGTGCTGTCGTGTTGGTTTTTTGAATTCGCACCAGCACGCTACGCAACTGGTGTGTGTCATGTGGTTGTTCGCCGTCTTCGT
BTBD10	XM_006718345.1	500	GTACGTGTGTGTCATGTGCAGT	CACGACAGCACTATGTTGAAT	GTTCAACATGGTGCTGTCGTG	ACCGGCACGACAGCACTATGTTGAATGTTAATATTCATAGCGTTCAACATGGTGCTGTCGTGTTTT	TCAGAAGACGCACCGGCACGACAGCACTATGTTGAATGTTAATATTCATAGCGTTCAACATGGTGCTGTCGTGTTTTTTGAATTCGCACCAGCACGCTACGCAGTACGTGTGTGTCATGTGCAGTTTCGCCGTCTTCGT
BTBD9	NM_152733.2	501	TGTGGTGTGTGTCATGTGCACA	GATTGTGATGATCGAAGTTAT	ATAGCTTCGATCATCACAATC	ACCGGGATTGTGATGATCGAAGTTATGTTAATATTCATAGCATAGCTTCGATCATCACAATCTTTT	TCAGAAGACGCACCGGGATTGTGATGATCGAAGTTATGTTAATATTCATAGCATAGCTTCGATCATCACAATCTTTTTTGAATTCGCACCAGCACGCTACGCATGTGGTGTGTGTCATGTGCACATTCGCCGTCTTCGT
BTBD9	NM_152733.2	502	ACCAGTGTGTGTCATGTGCAAC	GCATTCACAATGCTACTTAAA	TTTGAGTAGCATTGTGAATGC	ACCGGGCATTCACAATGCTACTTAAAGTTAATATTCATAGCTTTGAGTAGCATTGTGAATGCTTTT	TCAGAAGACGCACCGGGCATTCACAATGCTACTTAAAGTTAATATTCATAGCTTTGAGTAGCATTGTGAATGCTTTTTTGAATTCGCACCAGCACGCTACGCAACCAGTGTGTGTCATGTGCAACTTCGCCGTCTTCGT
BTBD9	NM_152733.2	503	CAGTGTGTGTGTCATGTGCATG	CCTGGCTTATAAATATGGATT	AATCCATATTTATGAGCCAGG	ACCGGCCTGGCTTATAAATATGGATTGTTAATATTCATAGCAATCCATATTTATGAGCCAGGTTTT	TCAGAAGACGCACCGGCCTGGCTTATAAATATGGATTGTTAATATTCATAGCAATCCATATTTATGAGCCAGGTTTTTTGAATTCGCACCAGCACGCTACGCACAGTGTGTGTGTCATGTGCATGTTCGCCGTCTTCGT
BTBD9	NM_152733.2	504	TGTGGTGTGTGTCATGTGACGT	GAGCCTTACAGAGTTTCTGAA	TTCAGAAGCTCTGTGAGGCTC	ACCGGGAGCCTTACAGAGTTTCTGAAGTTAATATTCATAGCTTCAGAAGCTCTGTGAGGCTCTTTT	TCAGAAGACGCACCGGGAGCCTTACAGAGTTTCTGAAGTTAATATTCATAGCTTCAGAAGCTCTGTGAGGCTCTTTTTTGAATTCGCACCAGCACGCTACGCATGTGGTGTGTGTCATGTGACGTTTCGCCGTCTTCGT
BTBD9	NM_152733.2	505	ACGTGTGTGTGTCATGTGACCA	GCCTTACAGAGTTTCTGAATG	CATTCAGAAGCTCTGTGAGGC	ACCGGGCCTTACAGAGTTTCTGAATGGTTAATATTCATAGCCATTCAGAAGCTCTGTGAGGCTTTT	TCAGAAGACGCACCGGGCCTTACAGAGTTTCTGAATGGTTAATATTCATAGCCATTCAGAAGCTCTGTGAGGCTTTTTTGAATTCGCACCAGCACGCTACGCAACGTGTGTGTGTCATGTGACCATTCGCCGTCTTCGT
BTG1	NM_001731.2	506	CAACGTGTGTGTCATGTGACAC	CGCCGTGTCCTTTATCTCTAA	TTGGAGATGAAGGACACGGCG	ACCGGCGCCGTGTCCTTTATCTCTAAGTTAATATTCATAGCTTGGAGATGAAGGACACGGCGTTTT	TCAGAAGACGCACCGGCGCCGTGTCCTTTATCTCTAAGTTAATATTCATAGCTTGGAGATGAAGGACACGGCGTTTTTTGAATTCGCACCAGCACGCTACGCACAACGTGTGTGTCATGTGACACTTCGCCGTCTTCGT
BTG1	NM_001731.2	507	GTCAGTGTGTGTCATGTGACTG	GCAAATGGTAGATAGCTGAAT	ATTCGGCTGTCTACCATTTGC	ACCGGGCAAATGGTAGATAGCTGAATGTTAATATTCATAGCATTCGGCTGTCTACCATTTGCTTTT	TCAGAAGACGCACCGGGCAAATGGTAGATAGCTGAATGTTAATATTCATAGCATTCGGCTGTCTACCATTTGCTTTTTTGAATTCGCACCAGCACGCTACGCAGTCAGTGTGTGTCATGTGACTGTTCGCCGTCTTCGT
BTG1	NM_001731.2	508	ACGTGTGTGTGTCATGTGTGGT	GGATTGGGTTACTGTTGTATT	AATACAACGGTAACCCGATCC	ACCGGGGATTGGGTTACTGTTGTATTGTTAATATTCATAGCAATACAACGGTAACCCGATCCTTTT	TCAGAAGACGCACCGGGGATTGGGTTACTGTTGTATTGTTAATATTCATAGCAATACAACGGTAACCCGATCCTTTTTTGAATTCGCACCAGCACGCTACGCAACGTGTGTGTGTCATGTGTGGTTTCGCCGTCTTCGT
BTG1	NM_001731.2	509	CACAGTGTGTGTCATGTGTGCA	ATGATGACTGTATCAGGTTAA	TTAACCTGATACAGTCATCAT	ACCGGATGATGACTGTATCAGGTTAAGTTAATATTCATAGCTTAACCTGATACAGTCATCATTTTT	TCAGAAGACGCACCGGATGATGACTGTATCAGGTTAAGTTAATATTCATAGCTTAACCTGATACAGTCATCATTTTTTTGAATTCGCACCAGCACGCTACGCACACAGTGTGTGTCATGTGTGCATTCGCCGTCTTCGT
BTG1	NM_001731.2	510	GTTGGTGTGTGTCATGTGTGAC	GGAGCTGTTGGCAGAATATTA	TAATGTTCTGCCAGCAGCTCC	ACCGGGGAGCTGTTGGCAGAATATTAGTTAATATTCATAGCTAATGTTCTGCCAGCAGCTCCTTTT	TCAGAAGACGCACCGGGGAGCTGTTGGCAGAATATTAGTTAATATTCATAGCTAATGTTCTGCCAGCAGCTCCTTTTTTGAATTCGCACCAGCACGCTACGCAGTTGGTGTGTGTCATGTGTGACTTCGCCGTCTTCGT
BTK	NM_000061.2	511	TGACGTGTGTGTCATGTGTGTG	GACTCATATCCAGGCTTAAAT	ATTTGAGCCTGGATATGAGTC	ACCGGGACTCATATCCAGGCTTAAATGTTAATATTCATAGCATTTGAGCCTGGATATGAGTCTTTT	TCAGAAGACGCACCGGGACTCATATCCAGGCTTAAATGTTAATATTCATAGCATTTGAGCCTGGATATGAGTCTTTTTTGAATTCGCACCAGCACGCTACGCATGACGTGTGTGTCATGTGTGTGTTCGCCGTCTTCGT
BTK	NM_000061.2	512	ACGTGTGTGTGTACGTGTGTGT	GCGGAAGGGTGGTGAATGTTT	AAATATTCATCACCCTTCCGC	ACCGGGCGGAAGGGTGGTGAATGTTTGTTAATATTCATAGCAAATATTCATCACCCTTCCGCTTTT	TCAGAAGACGCACCGGGCGGAAGGGTGGTGAATGTTTGTTAATATTCATAGCAAATATTCATCACCCTTCCGCTTTTTTGAATTCGCACCAGCACGCTACGCAACGTGTGTGTGTACGTGTGTGTTTCGCCGTCTTCGT
BTK	NM_000061.2	513	CACAGTGTGTGTACGTGTGTCA	CACCATCCTTGAGCTTATTAA	TTAATGAGCTCAGGGATGGTG	ACCGGCACCATCCTTGAGCTTATTAAGTTAATATTCATAGCTTAATGAGCTCAGGGATGGTGTTTT	TCAGAAGACGCACCGGCACCATCCTTGAGCTTATTAAGTTAATATTCATAGCTTAATGAGCTCAGGGATGGTGTTTTTTGAATTCGCACCAGCACGCTACGCACACAGTGTGTGTACGTGTGTCATTCGCCGTCTTCGT
BTK	NM_000061.2	514	GTTGGTGTGTGTACGTGTGTAC	CTCATATCCAGGCTTAAATAT	ATATTTGAGCCTGGATATGAG	ACCGGCTCATATCCAGGCTTAAATATGTTAATATTCATAGCATATTTGAGCCTGGATATGAGTTTT	TCAGAAGACGCACCGGCTCATATCCAGGCTTAAATATGTTAATATTCATAGCATATTTGAGCCTGGATATGAGTTTTTTGAATTCGCACCAGCACGCTACGCAGTTGGTGTGTGTACGTGTGTACTTCGCCGTCTTCGT
BTK	NM_000061.2	515	TGACGTGTGTGTACGTGTGTTG	TGGCTTTAGAGAAGGTATATA	TATATACCTTCTCTGAAGCCA	ACCGGTGGCTTTAGAGAAGGTATATAGTTAATATTCATAGCTATATACCTTCTCTGAAGCCATTTT	TCAGAAGACGCACCGGTGGCTTTAGAGAAGGTATATAGTTAATATTCATAGCTATATACCTTCTCTGAAGCCATTTTTTGAATTCGCACCAGCACGCTACGCATGACGTGTGTGTACGTGTGTTGTTCGCCGTCTTCGT
C1orf101	XM_006711756.1	516	CACAGTGTGTGTACGTGTCAGT	GTCTGTATGTTATTGTGGAAT	ATTCCACAATAACATACAGAC	ACCGGGTCTGTATGTTATTGTGGAATGTTAATATTCATAGCATTCCACAATAACATACAGACTTTT	TCAGAAGACGCACCGGGTCTGTATGTTATTGTGGAATGTTAATATTCATAGCATTCCACAATAACATACAGACTTTTTTGAATTCGCACCAGCACGCTACGCACACAGTGTGTGTACGTGTCAGTTTCGCCGTCTTCGT
C1orf101	XM_006711756.1	517	GTACGTGTGTGTACGTGTCACA	CCACGATAGAATTGTGTTGTT	AACAACGCAATTCTGTCGTGG	ACCGGCCACGATAGAATTGTGTTGTTGTTAATATTCATAGCAACAACGCAATTCTGTCGTGGTTTT	TCAGAAGACGCACCGGCCACGATAGAATTGTGTTGTTGTTAATATTCATAGCAACAACGCAATTCTGTCGTGGTTTTTTGAATTCGCACCAGCACGCTACGCAGTACGTGTGTGTACGTGTCACATTCGCCGTCTTCGT
C1orf101	XM_006711756.1	518	TGGTGTGTGTGTACGTGTCAAC	CCTTTCACACAACTGATTTAT	ATGAATCAGTTGTGTGAAAGG	ACCGGCCTTTCACACAACTGATTTATGTTAATATTCATAGCATGAATCAGTTGTGTGAAAGGTTTT	TCAGAAGACGCACCGGCCTTTCACACAACTGATTTATGTTAATATTCATAGCATGAATCAGTTGTGTGAAAGGTTTTTTGAATTCGCACCAGCACGCTACGCATGGTGTGTGTGTACGTGTCAACTTCGCCGTCTTCGT
C1orf101	XM_006711756.1	519	ACTGGTGTGTGTACGTGTCATG	CTCACTTGGTGTTCACGTTAT	ATAGCGTGAACACCAGGTGAG	ACCGGCTCACTTGGTGTTCACGTTATGTTAATATTCATAGCATAGCGTGAACACCAGGTGAGTTTT	TCAGAAGACGCACCGGCTCACTTGGTGTTCACGTTATGTTAATATTCATAGCATAGCGTGAACACCAGGTGAGTTTTTTGAATTCGCACCAGCACGCTACGCAACTGGTGTGTGTACGTGTCATGTTCGCCGTCTTCGT
C1orf101	XM_006711756.1	520	GTACGTGTGTGTACGTGTACGT	CACTGCTAGGATTACTGTTAT	ATAGCAGTAATCCTGGCAGTG	ACCGGCACTGCTAGGATTACTGTTATGTTAATATTCATAGCATAGCAGTAATCCTGGCAGTGTTTT	TCAGAAGACGCACCGGCACTGCTAGGATTACTGTTATGTTAATATTCATAGCATAGCAGTAATCCTGGCAGTGTTTTTTGAATTCGCACCAGCACGCTACGCAGTACGTGTGTGTACGTGTACGTTTCGCCGTCTTCGT
C1QTNF9	NM_178540.3	521	TGTGGTGTGTGTACGTGTACCA	CACAGGGAACATAAACTTACA	TGTGAGTTTATGTTCCCTGTG	ACCGGCACAGGGAACATAAACTTACAGTTAATATTCATAGCTGTGAGTTTATGTTCCCTGTGTTTT	TCAGAAGACGCACCGGCACAGGGAACATAAACTTACAGTTAATATTCATAGCTGTGAGTTTATGTTCCCTGTGTTTTTTGAATTCGCACCAGCACGCTACGCATGTGGTGTGTGTACGTGTACCATTCGCCGTCTTCGT
C1QTNF9	NM_178540.3	522	ACCAGTGTGTGTACGTGTACAC	CCAAAGATGCTTACATGAGTT	AGCTCATGTAAGCATCTTTGG	ACCGGCCAAAGATGCTTACATGAGTTGTTAATATTCATAGCAGCTCATGTAAGCATCTTTGGTTTT	TCAGAAGACGCACCGGCCAAAGATGCTTACATGAGTTGTTAATATTCATAGCAGCTCATGTAAGCATCTTTGGTTTTTTGAATTCGCACCAGCACGCTACGCAACCAGTGTGTGTACGTGTACACTTCGCCGTCTTCGT
C1QTNF9	NM_178540.3	523	CAGTGTGTGTGTACGTGTACTG	GAAATCTGCACAGGGAATATA	TATGTTCCCTGTGCAGATTTC	ACCGGGAAATCTGCACAGGGAATATAGTTAATATTCATAGCTATGTTCCCTGTGCAGATTTCTTTT	TCAGAAGACGCACCGGGAAATCTGCACAGGGAATATAGTTAATATTCATAGCTATGTTCCCTGTGCAGATTTCTTTTTTGAATTCGCACCAGCACGCTACGCACAGTGTGTGTGTACGTGTACTGTTCGCCGTCTTCGT
C1QTNF9	NM_178540.3	524	TGTGGTGTGTGTACGTGTTGGT	CCGTGATAGAGGAGAGTTTAG	TTAAACTCTCCTCTGTCACGG	ACCGGCCGTGATAGAGGAGAGTTTAGGTTAATATTCATAGCTTAAACTCTCCTCTGTCACGGTTTT	TCAGAAGACGCACCGGCCGTGATAGAGGAGAGTTTAGGTTAATATTCATAGCTTAAACTCTCCTCTGTCACGGTTTTTTGAATTCGCACCAGCACGCTACGCATGTGGTGTGTGTACGTGTTGGTTTCGCCGTCTTCGT
C1QTNF9	NM_178540.3	525	ACGTGTGTGTGTACGTGTTGCA	GCACACCAAAGATGCTTATAT	ATGTAAGCATCTTTGGTGTGC	ACCGGGCACACCAAAGATGCTTATATGTTAATATTCATAGCATGTAAGCATCTTTGGTGTGCTTTT	TCAGAAGACGCACCGGGCACACCAAAGATGCTTATATGTTAATATTCATAGCATGTAAGCATCTTTGGTGTGCTTTTTTGAATTCGCACCAGCACGCTACGCAACGTGTGTGTGTACGTGTTGCATTCGCCGTCTTCGT
C5AR2	NM_001271749.1	526	CAACGTGTGTGTACGTGTTGAC	CTGCCTCAATTCCATGTTCTT	AAGAGCATGGGATTGAGGCAG	ACCGGCTGCCTCAATTCCATGTTCTTGTTAATATTCATAGCAAGAGCATGGGATTGAGGCAGTTTT	TCAGAAGACGCACCGGCTGCCTCAATTCCATGTTCTTGTTAATATTCATAGCAAGAGCATGGGATTGAGGCAGTTTTTTGAATTCGCACCAGCACGCTACGCACAACGTGTGTGTACGTGTTGACTTCGCCGTCTTCGT
C5AR2	NM_001271749.1	527	GTCAGTGTGTGTACGTGTTGTG	GCGGATTTGTTGTGTTGTTTG	CAAACAGCACAGCAAATCCGC	ACCGGGCGGATTTGTTGTGTTGTTTGGTTAATATTCATAGCCAAACAGCACAGCAAATCCGCTTTT	TCAGAAGACGCACCGGGCGGATTTGTTGTGTTGTTTGGTTAATATTCATAGCCAAACAGCACAGCAAATCCGCTTTTTTGAATTCGCACCAGCACGCTACGCAGTCAGTGTGTGTACGTGTTGTGTTCGCCGTCTTCGT
C5AR2	NM_001271749.1	528	TGTGGTGTGTGTACGTCAGTGT	CGGATTTGTTGTGTTGTTTGT	ACAAACAGCACAGCAAATCCG	ACCGGCGGATTTGTTGTGTTGTTTGTGTTAATATTCATAGCACAAACAGCACAGCAAATCCGTTTT	TCAGAAGACGCACCGGCGGATTTGTTGTGTTGTTTGTGTTAATATTCATAGCACAAACAGCACAGCAAATCCGTTTTTTGAATTCGCACCAGCACGCTACGCATGTGGTGTGTGTACGTCAGTGTTTCGCCGTCTTCGT
C5AR2	NM_001271749.1	529	ACGTGTGTGTGTACGTCAGTCA	GTGTGGACAGTAAGAAATTCA	TGGATTTCTTGCTGTCCACAC	ACCGGGTGTGGACAGTAAGAAATTCAGTTAATATTCATAGCTGGATTTCTTGCTGTCCACACTTTT	TCAGAAGACGCACCGGGTGTGGACAGTAAGAAATTCAGTTAATATTCATAGCTGGATTTCTTGCTGTCCACACTTTTTTGAATTCGCACCAGCACGCTACGCAACGTGTGTGTGTACGTCAGTCATTCGCCGTCTTCGT
C5AR2	NM_001271749.1	530	CAACGTGTGTGTACGTCAGTAC	CCTCCATCATCTTGCTGATCA	TGGTCAGCAGGATGATGGAGG	ACCGGCCTCCATCATCTTGCTGATCAGTTAATATTCATAGCTGGTCAGCAGGATGATGGAGGTTTT	TCAGAAGACGCACCGGCCTCCATCATCTTGCTGATCAGTTAATATTCATAGCTGGTCAGCAGGATGATGGAGGTTTTTTGAATTCGCACCAGCACGCTACGCACAACGTGTGTGTACGTCAGTACTTCGCCGTCTTCGT
C8G	XR_245338.2	531	GTCAGTGTGTGTACGTCAGTTG	TGAGACTGACTACTAGAGTTT	AAACTCTGGTAGTCGGTCTCA	ACCGGTGAGACTGACTACTAGAGTTTGTTAATATTCATAGCAAACTCTGGTAGTCGGTCTCATTTT	TCAGAAGACGCACCGGTGAGACTGACTACTAGAGTTTGTTAATATTCATAGCAAACTCTGGTAGTCGGTCTCATTTTTTGAATTCGCACCAGCACGCTACGCAGTCAGTGTGTGTACGTCAGTTGTTCGCCGTCTTCGT
C8G	XR_245338.2	532	ACGTGTGTGTGTACGTCACAGT	CCAGAGTTTCGTTGTCTTGTA	TACAGGACAGCGAAACTCTGG	ACCGGCCAGAGTTTCGTTGTCTTGTAGTTAATATTCATAGCTACAGGACAGCGAAACTCTGGTTTT	TCAGAAGACGCACCGGCCAGAGTTTCGTTGTCTTGTAGTTAATATTCATAGCTACAGGACAGCGAAACTCTGGTTTTTTGAATTCGCACCAGCACGCTACGCAACGTGTGTGTGTACGTCACAGTTTCGCCGTCTTCGT
C8G	XR_245338.2	533	CACAGTGTGTGTACGTCACACA	CTTCTGAAAGTTGGATGGGAT	ATCCCATCCAGCTTTCGGAAG	ACCGGCTTCTGAAAGTTGGATGGGATGTTAATATTCATAGCATCCCATCCAGCTTTCGGAAGTTTT	TCAGAAGACGCACCGGCTTCTGAAAGTTGGATGGGATGTTAATATTCATAGCATCCCATCCAGCTTTCGGAAGTTTTTTGAATTCGCACCAGCACGCTACGCACACAGTGTGTGTACGTCACACATTCGCCGTCTTCGT
C8G	XR_245338.2	534	GTTGGTGTGTGTACGTCACAAC	CAGTTCCACGTTCTGGATGAA	TTCGTCCAGGACGTGGAACTG	ACCGGCAGTTCCACGTTCTGGATGAAGTTAATATTCATAGCTTCGTCCAGGACGTGGAACTGTTTT	TCAGAAGACGCACCGGCAGTTCCACGTTCTGGATGAAGTTAATATTCATAGCTTCGTCCAGGACGTGGAACTGTTTTTTGAATTCGCACCAGCACGCTACGCAGTTGGTGTGTGTACGTCACAACTTCGCCGTCTTCGT
C8G	XR_245338.2	535	TGACGTGTGTGTACGTCACATG	GACTTGGTCTTGAGTGGGTTT	AAACCCACTCAGGACCGAGTC	ACCGGGACTTGGTCTTGAGTGGGTTTGTTAATATTCATAGCAAACCCACTCAGGACCGAGTCTTTT	TCAGAAGACGCACCGGGACTTGGTCTTGAGTGGGTTTGTTAATATTCATAGCAAACCCACTCAGGACCGAGTCTTTTTTGAATTCGCACCAGCACGCTACGCATGACGTGTGTGTACGTCACATGTTCGCCGTCTTCGT
CA2	NM_000067.2	536	CACAGTGTGTGTACGTCAACGT	GCAGGTGTTGAAATTCTGTAA	TTACGGAATTTCAACACCTGC	ACCGGGCAGGTGTTGAAATTCTGTAAGTTAATATTCATAGCTTACGGAATTTCAACACCTGCTTTT	TCAGAAGACGCACCGGGCAGGTGTTGAAATTCTGTAAGTTAATATTCATAGCTTACGGAATTTCAACACCTGCTTTTTTGAATTCGCACCAGCACGCTACGCACACAGTGTGTGTACGTCAACGTTTCGCCGTCTTCGT
CA2	NM_000067.2	537	GTACGTGTGTGTACGTCAACCA	CAGGTGTTGAAATTCTGTAAA	TTTACGGAATTTCAACACCTG	ACCGGCAGGTGTTGAAATTCTGTAAAGTTAATATTCATAGCTTTACGGAATTTCAACACCTGTTTT	TCAGAAGACGCACCGGCAGGTGTTGAAATTCTGTAAAGTTAATATTCATAGCTTTACGGAATTTCAACACCTGTTTTTTGAATTCGCACCAGCACGCTACGCAGTACGTGTGTGTACGTCAACCATTCGCCGTCTTCGT
CA2	NM_000067.2	538	TGGTGTGTGTGTACGTCAACAC	GATGTGCTGGATTCTATTAAA	TTTAATGGAATCCAGCACATC	ACCGGGATGTGCTGGATTCTATTAAAGTTAATATTCATAGCTTTAATGGAATCCAGCACATCTTTT	TCAGAAGACGCACCGGGATGTGCTGGATTCTATTAAAGTTAATATTCATAGCTTTAATGGAATCCAGCACATCTTTTTTGAATTCGCACCAGCACGCTACGCATGGTGTGTGTGTACGTCAACACTTCGCCGTCTTCGT
CA2	NM_000067.2	539	ACTGGTGTGTGTACGTCAACTG	TTGAAGGTTGGTAGCGTTAAA	TTTAGCGCTGCCAACCTTCAA	ACCGGTTGAAGGTTGGTAGCGTTAAAGTTAATATTCATAGCTTTAGCGCTGCCAACCTTCAATTTT	TCAGAAGACGCACCGGTTGAAGGTTGGTAGCGTTAAAGTTAATATTCATAGCTTTAGCGCTGCCAACCTTCAATTTTTTGAATTCGCACCAGCACGCTACGCAACTGGTGTGTGTACGTCAACTGTTCGCCGTCTTCGT
CA2	NM_000067.2	540	GTACGTGTGTGTACGTCATGGT	CCTCAACAATGGTTATGCTTT	AAAGCATGACCATTGTTGAGG	ACCGGCCTCAACAATGGTTATGCTTTGTTAATATTCATAGCAAAGCATGACCATTGTTGAGGTTTT	TCAGAAGACGCACCGGCCTCAACAATGGTTATGCTTTGTTAATATTCATAGCAAAGCATGACCATTGTTGAGGTTTTTTGAATTCGCACCAGCACGCTACGCAGTACGTGTGTGTACGTCATGGTTTCGCCGTCTTCGT
CADM4	XM_005258620.1	541	TGTGGTGTGTGTACGTCATGCA	CGGTGGTATTATCATTTGTGA	TCACAGATGATGATACCACCG	ACCGGCGGTGGTATTATCATTTGTGAGTTAATATTCATAGCTCACAGATGATGATACCACCGTTTT	TCAGAAGACGCACCGGCGGTGGTATTATCATTTGTGAGTTAATATTCATAGCTCACAGATGATGATACCACCGTTTTTTGAATTCGCACCAGCACGCTACGCATGTGGTGTGTGTACGTCATGCATTCGCCGTCTTCGT
CADM4	XM_005258620.1	542	ACCAGTGTGTGTACGTCATGAC	CACCAGTATGGTGGGTCTATA	TATGGACCCATCATACTGGTG	ACCGGCACCAGTATGGTGGGTCTATAGTTAATATTCATAGCTATGGACCCATCATACTGGTGTTTT	TCAGAAGACGCACCGGCACCAGTATGGTGGGTCTATAGTTAATATTCATAGCTATGGACCCATCATACTGGTGTTTTTTGAATTCGCACCAGCACGCTACGCAACCAGTGTGTGTACGTCATGACTTCGCCGTCTTCGT
CADM4	XM_005258620.1	543	CAGTGTGTGTGTACGTCATGTG	CCAGCTATTGTAAGAGTTTCA	TGGAACTCTTACAATGGCTGG	ACCGGCCAGCTATTGTAAGAGTTTCAGTTAATATTCATAGCTGGAACTCTTACAATGGCTGGTTTT	TCAGAAGACGCACCGGCCAGCTATTGTAAGAGTTTCAGTTAATATTCATAGCTGGAACTCTTACAATGGCTGGTTTTTTGAATTCGCACCAGCACGCTACGCACAGTGTGTGTGTACGTCATGTGTTCGCCGTCTTCGT
CADM4	XM_005258620.1	544	CAACGTGTGTGTACGTACGTGT	GCTCTACGTATTTGTGGTTTA	TAGACCACAAGTACGTAGAGC	ACCGGGCTCTACGTATTTGTGGTTTAGTTAATATTCATAGCTAGACCACAAGTACGTAGAGCTTTT	TCAGAAGACGCACCGGGCTCTACGTATTTGTGGTTTAGTTAATATTCATAGCTAGACCACAAGTACGTAGAGCTTTTTTGAATTCGCACCAGCACGCTACGCACAACGTGTGTGTACGTACGTGTTTCGCCGTCTTCGT
CADM4	XM_005258620.1	545	GTTGGTGTGTGTACGTACGTCA	GTCCATAGTTGTCATCTAGAA	TTCTGGATGACAACTATGGAC	ACCGGGTCCATAGTTGTCATCTAGAAGTTAATATTCATAGCTTCTGGATGACAACTATGGACTTTT	TCAGAAGACGCACCGGGTCCATAGTTGTCATCTAGAAGTTAATATTCATAGCTTCTGGATGACAACTATGGACTTTTTTGAATTCGCACCAGCACGCTACGCAGTTGGTGTGTGTACGTACGTCATTCGCCGTCTTCGT
CALCRL	XM_005246231.2	546	TGCAGTGTGTGTACGTACGTAC	CGTTCTCATCACTAAGTTAAA	TTTAACTTGGTGATGAGAACG	ACCGGCGTTCTCATCACTAAGTTAAAGTTAATATTCATAGCTTTAACTTGGTGATGAGAACGTTTT	TCAGAAGACGCACCGGCGTTCTCATCACTAAGTTAAAGTTAATATTCATAGCTTTAACTTGGTGATGAGAACGTTTTTTGAATTCGCACCAGCACGCTACGCATGCAGTGTGTGTACGTACGTACTTCGCCGTCTTCGT
CALCRL	XM_005246231.2	547	ACGTGTGTGTGTACGTACGTTG	CCATTGCTAGAAGCTTATATT	AATATAAGCTTCTAGCAATGG	ACCGGCCATTGCTAGAAGCTTATATTGTTAATATTCATAGCAATATAAGCTTCTAGCAATGGTTTT	TCAGAAGACGCACCGGCCATTGCTAGAAGCTTATATTGTTAATATTCATAGCAATATAAGCTTCTAGCAATGGTTTTTTGAATTCGCACCAGCACGCTACGCAACGTGTGTGTGTACGTACGTTGTTCGCCGTCTTCGT
CALCRL	XM_005246231.2	548	GTTGGTGTGTGTACGTACCAGT	TTACCTGATGGGTTGTAATTA	TAATTACAGCCCATCAGGTAA	ACCGGTTACCTGATGGGTTGTAATTAGTTAATATTCATAGCTAATTACAGCCCATCAGGTAATTTT	TCAGAAGACGCACCGGTTACCTGATGGGTTGTAATTAGTTAATATTCATAGCTAATTACAGCCCATCAGGTAATTTTTTGAATTCGCACCAGCACGCTACGCAGTTGGTGTGTGTACGTACCAGTTTCGCCGTCTTCGT
CALCRL	XM_005246231.2	549	TGGTGTGTGTGTACGTACCACA	CCCTGATTACTTTCAGGATTT	AAGTCCTGAAAGTAATCAGGG	ACCGGCCCTGATTACTTTCAGGATTTGTTAATATTCATAGCAAGTCCTGAAAGTAATCAGGGTTTT	TCAGAAGACGCACCGGCCCTGATTACTTTCAGGATTTGTTAATATTCATAGCAAGTCCTGAAAGTAATCAGGGTTTTTTGAATTCGCACCAGCACGCTACGCATGGTGTGTGTGTACGTACCACATTCGCCGTCTTCGT
CALCRL	XM_005246231.2	550	ACACGTGTGTGTACGTACCAAC	GCTGCTTTATTGGTGAATCTT	AAGATTCACCAGTAAAGCAGC	ACCGGGCTGCTTTATTGGTGAATCTTGTTAATATTCATAGCAAGATTCACCAGTAAAGCAGCTTTT	TCAGAAGACGCACCGGGCTGCTTTATTGGTGAATCTTGTTAATATTCATAGCAAGATTCACCAGTAAAGCAGCTTTTTTGAATTCGCACCAGCACGCTACGCAACACGTGTGTGTACGTACCAACTTCGCCGTCTTCGT
CAMKK1	NM_172206.1	551	CACAGTGTGTGTACGTACCATG	AGTGCCCATTTATCGATGATT	AATCGTCGATGAATGGGCACT	ACCGGAGTGCCCATTTATCGATGATTGTTAATATTCATAGCAATCGTCGATGAATGGGCACTTTTT	TCAGAAGACGCACCGGAGTGCCCATTTATCGATGATTGTTAATATTCATAGCAATCGTCGATGAATGGGCACTTTTTTTGAATTCGCACCAGCACGCTACGCACACAGTGTGTGTACGTACCATGTTCGCCGTCTTCGT
CAMKK1	NM_172206.1	552	TGGTGTGTGTGTACGTACACGT	GTGATAGAGGAGGAGGTTAGG	CTTAACCTCCTCCTCTGTCAC	ACCGGGTGATAGAGGAGGAGGTTAGGGTTAATATTCATAGCCTTAACCTCCTCCTCTGTCACTTTT	TCAGAAGACGCACCGGGTGATAGAGGAGGAGGTTAGGGTTAATATTCATAGCCTTAACCTCCTCCTCTGTCACTTTTTTGAATTCGCACCAGCACGCTACGCATGGTGTGTGTGTACGTACACGTTTCGCCGTCTTCGT
CAMKK1	NM_172206.1	553	ACCAGTGTGTGTACGTACACCA	AGAATGGGCCTGTGGTGTTTC	GAAACACCACGGGCTCATTCT	ACCGGAGAATGGGCCTGTGGTGTTTCGTTAATATTCATAGCGAAACACCACGGGCTCATTCTTTTT	TCAGAAGACGCACCGGAGAATGGGCCTGTGGTGTTTCGTTAATATTCATAGCGAAACACCACGGGCTCATTCTTTTTTTGAATTCGCACCAGCACGCTACGCAACCAGTGTGTGTACGTACACCATTCGCCGTCTTCGT
CAMKK1	XM_005256817.1	554	CATGGTGTGTGTACGTACACAC	TGCAGAACTAGGCCTAGAATA	TATTCTGGGCCTGGTTCTGCA	ACCGGTGCAGAACTAGGCCTAGAATAGTTAATATTCATAGCTATTCTGGGCCTGGTTCTGCATTTT	TCAGAAGACGCACCGGTGCAGAACTAGGCCTAGAATAGTTAATATTCATAGCTATTCTGGGCCTGGTTCTGCATTTTTTGAATTCGCACCAGCACGCTACGCACATGGTGTGTGTACGTACACACTTCGCCGTCTTCGT
CAMKK1	NM_172206.1	555	GTACGTGTGTGTACGTACACTG	AGCTGAGGACAACCTTTATTT	AAATAGAGGTTGTCCTCAGCT	ACCGGAGCTGAGGACAACCTTTATTTGTTAATATTCATAGCAAATAGAGGTTGTCCTCAGCTTTTT	TCAGAAGACGCACCGGAGCTGAGGACAACCTTTATTTGTTAATATTCATAGCAAATAGAGGTTGTCCTCAGCTTTTTTTGAATTCGCACCAGCACGCTACGCAGTACGTGTGTGTACGTACACTGTTCGCCGTCTTCGT
CAMKMT	XM_005264567.2	556	ACCAGTGTGTGTACGTACTGGT	GCCCTAAACCTTTGTTTGTTT	AGACAAACAAAGGTTTAGGGC	ACCGGGCCCTAAACCTTTGTTTGTTTGTTAATATTCATAGCAGACAAACAAAGGTTTAGGGCTTTT	TCAGAAGACGCACCGGGCCCTAAACCTTTGTTTGTTTGTTAATATTCATAGCAGACAAACAAAGGTTTAGGGCTTTTTTGAATTCGCACCAGCACGCTACGCAACCAGTGTGTGTACGTACTGGTTTCGCCGTCTTCGT
CAMKMT	XM_005264567.2	557	CAACGTGTGTGTACGTACTGCA	CAGAAGGTTGGTGTGTTTAGG	CTTAAACACACCAGCCTTCTG	ACCGGCAGAAGGTTGGTGTGTTTAGGGTTAATATTCATAGCCTTAAACACACCAGCCTTCTGTTTT	TCAGAAGACGCACCGGCAGAAGGTTGGTGTGTTTAGGGTTAATATTCATAGCCTTAAACACACCAGCCTTCTGTTTTTTGAATTCGCACCAGCACGCTACGCACAACGTGTGTGTACGTACTGCATTCGCCGTCTTCGT
CAMKMT	XM_005264567.2	558	GTGTGTGTGTGTACGTACTGAC	CGATGGGATAATGAGATAGAT	ATCTGTCTCATTATCCCATCG	ACCGGCGATGGGATAATGAGATAGATGTTAATATTCATAGCATCTGTCTCATTATCCCATCGTTTT	TCAGAAGACGCACCGGCGATGGGATAATGAGATAGATGTTAATATTCATAGCATCTGTCTCATTATCCCATCGTTTTTTGAATTCGCACCAGCACGCTACGCAGTGTGTGTGTGTACGTACTGACTTCGCCGTCTTCGT
CAMKMT	XM_005264567.2	559	TGTGGTGTGTGTACGTACTGTG	CTCTCAACTGGAAGGATATTT	AAATGTCCTTCCAGTTGAGAG	ACCGGCTCTCAACTGGAAGGATATTTGTTAATATTCATAGCAAATGTCCTTCCAGTTGAGAGTTTT	TCAGAAGACGCACCGGCTCTCAACTGGAAGGATATTTGTTAATATTCATAGCAAATGTCCTTCCAGTTGAGAGTTTTTTGAATTCGCACCAGCACGCTACGCATGTGGTGTGTGTACGTACTGTGTTCGCCGTCTTCGT
CAMKMT	XM_005264567.2	560	GTCAGTGTGTGTACGTTGGTGT	GCCTGTTTCTGGATCAGTATA	TGTACTGGTCCAGAAACAGGC	ACCGGGCCTGTTTCTGGATCAGTATAGTTAATATTCATAGCTGTACTGGTCCAGAAACAGGCTTTT	TCAGAAGACGCACCGGGCCTGTTTCTGGATCAGTATAGTTAATATTCATAGCTGTACTGGTCCAGAAACAGGCTTTTTTGAATTCGCACCAGCACGCTACGCAGTCAGTGTGTGTACGTTGGTGTTTCGCCGTCTTCGT
CAMSAP2	XM_005245041.1	561	TGACGTGTGTGTACGTTGGTCA	CCACAGATTTGCCTTATGATA	TATCATAGGGCAGATCTGTGG	ACCGGCCACAGATTTGCCTTATGATAGTTAATATTCATAGCTATCATAGGGCAGATCTGTGGTTTT	TCAGAAGACGCACCGGCCACAGATTTGCCTTATGATAGTTAATATTCATAGCTATCATAGGGCAGATCTGTGGTTTTTTGAATTCGCACCAGCACGCTACGCATGACGTGTGTGTACGTTGGTCATTCGCCGTCTTCGT
CAMSAP2	XM_005245041.1	562	ACGTGTGTGTGTACGTTGGTAC	CCTCAGGAGGAGTTAGAGGGT	ACCTTCTAATTCCTCCTGAGG	ACCGGCCTCAGGAGGAGTTAGAGGGTGTTAATATTCATAGCACCTTCTAATTCCTCCTGAGGTTTT	TCAGAAGACGCACCGGCCTCAGGAGGAGTTAGAGGGTGTTAATATTCATAGCACCTTCTAATTCCTCCTGAGGTTTTTTGAATTCGCACCAGCACGCTACGCAACGTGTGTGTGTACGTTGGTACTTCGCCGTCTTCGT
CAMSAP2	XM_005245041.1	563	CATGGTGTGTGTACGTTGGTTG	CAGTGTATGGCGTATTATTTG	CAAATGATACGCCATGCACTG	ACCGGCAGTGTATGGCGTATTATTTGGTTAATATTCATAGCCAAATGATACGCCATGCACTGTTTT	TCAGAAGACGCACCGGCAGTGTATGGCGTATTATTTGGTTAATATTCATAGCCAAATGATACGCCATGCACTGTTTTTTGAATTCGCACCAGCACGCTACGCACATGGTGTGTGTACGTTGGTTGTTCGCCGTCTTCGT
CAMSAP2	XM_005245041.1	564	TGACGTGTGTGTACGTTGCAGT	CCACTCCAAACTGAGGAATTA	TGATTCCTCGGTTTGGAGTGG	ACCGGCCACTCCAAACTGAGGAATTAGTTAATATTCATAGCTGATTCCTCGGTTTGGAGTGGTTTT	TCAGAAGACGCACCGGCCACTCCAAACTGAGGAATTAGTTAATATTCATAGCTGATTCCTCGGTTTGGAGTGGTTTTTTGAATTCGCACCAGCACGCTACGCATGACGTGTGTGTACGTTGCAGTTTCGCCGTCTTCGT
CAMSAP2	XM_005245041.1	565	ACTGGTGTGTGTACGTTGCACA	GCCAGAGGAACTTTAAGAATC	GGTTCTTGAAGTTCCTCTGGC	ACCGGGCCAGAGGAACTTTAAGAATCGTTAATATTCATAGCGGTTCTTGAAGTTCCTCTGGCTTTT	TCAGAAGACGCACCGGGCCAGAGGAACTTTAAGAATCGTTAATATTCATAGCGGTTCTTGAAGTTCCTCTGGCTTTTTTGAATTCGCACCAGCACGCTACGCAACTGGTGTGTGTACGTTGCACATTCGCCGTCTTCGT
CANT1	NM_001159773.1	566	CACAGTGTGTGTACGTTGCAAC	CAGATTATTGTGGCCCTTAAA	TTTGAGGGCCACAATGATCTG	ACCGGCAGATTATTGTGGCCCTTAAAGTTAATATTCATAGCTTTGAGGGCCACAATGATCTGTTTT	TCAGAAGACGCACCGGCAGATTATTGTGGCCCTTAAAGTTAATATTCATAGCTTTGAGGGCCACAATGATCTGTTTTTTGAATTCGCACCAGCACGCTACGCACACAGTGTGTGTACGTTGCAACTTCGCCGTCTTCGT
CANT1	NM_001159773.1	567	GTGTGTGTGTGTACGTTGCATG	CAAGATCGGAAGTGTGAAATA	TATTTCACGCTTCCGATCTTG	ACCGGCAAGATCGGAAGTGTGAAATAGTTAATATTCATAGCTATTTCACGCTTCCGATCTTGTTTT	TCAGAAGACGCACCGGCAAGATCGGAAGTGTGAAATAGTTAATATTCATAGCTATTTCACGCTTCCGATCTTGTTTTTTGAATTCGCACCAGCACGCTACGCAGTGTGTGTGTGTACGTTGCATGTTCGCCGTCTTCGT
CANT1	NM_001159773.1	568	ACTGGTGTGTGTACGTTGACGT	GAAGGTGATTCTGATGTTCTT	AAGAACGTCAGGATCACCTTC	ACCGGGAAGGTGATTCTGATGTTCTTGTTAATATTCATAGCAAGAACGTCAGGATCACCTTCTTTT	TCAGAAGACGCACCGGGAAGGTGATTCTGATGTTCTTGTTAATATTCATAGCAAGAACGTCAGGATCACCTTCTTTTTTGAATTCGCACCAGCACGCTACGCAACTGGTGTGTGTACGTTGACGTTTCGCCGTCTTCGT
CANT1	NM_001159773.1	569	CAGTGTGTGTGTACGTTGACCA	GAACTGGGTGTCTAACTATAA	TTGTAGTTGGACACCCAGTTC	ACCGGGAACTGGGTGTCTAACTATAAGTTAATATTCATAGCTTGTAGTTGGACACCCAGTTCTTTT	TCAGAAGACGCACCGGGAACTGGGTGTCTAACTATAAGTTAATATTCATAGCTTGTAGTTGGACACCCAGTTCTTTTTTGAATTCGCACCAGCACGCTACGCACAGTGTGTGTGTACGTTGACCATTCGCCGTCTTCGT
CANT1	NM_001159773.1	570	GTACGTGTGTGTACGTTGACAC	CCAAGATTGGAAGTGTGAAAT	ATTTCACGCTTCCGATCTTGG	ACCGGCCAAGATTGGAAGTGTGAAATGTTAATATTCATAGCATTTCACGCTTCCGATCTTGGTTTT	TCAGAAGACGCACCGGCCAAGATTGGAAGTGTGAAATGTTAATATTCATAGCATTTCACGCTTCCGATCTTGGTTTTTTGAATTCGCACCAGCACGCTACGCAGTACGTGTGTGTACGTTGACACTTCGCCGTCTTCGT
CAPNS2	NM_032330.1	571	TGCAGTGTGTGTACGTTGACTG	GCAGGTTTCCAGTTAAATGAA	TTCATTTAGCTGGAAGCCTGC	ACCGGGCAGGTTTCCAGTTAAATGAAGTTAATATTCATAGCTTCATTTAGCTGGAAGCCTGCTTTT	TCAGAAGACGCACCGGGCAGGTTTCCAGTTAAATGAAGTTAATATTCATAGCTTCATTTAGCTGGAAGCCTGCTTTTTTGAATTCGCACCAGCACGCTACGCATGCAGTGTGTGTACGTTGACTGTTCGCCGTCTTCGT
CAPNS2	NM_032330.1	572	CAGTGTGTGTGTACGTTGTGGT	GCAGTGTGTTTATAAGTAGTA	TACTGCTTATAAACACACTGC	ACCGGGCAGTGTGTTTATAAGTAGTAGTTAATATTCATAGCTACTGCTTATAAACACACTGCTTTT	TCAGAAGACGCACCGGGCAGTGTGTTTATAAGTAGTAGTTAATATTCATAGCTACTGCTTATAAACACACTGCTTTTTTGAATTCGCACCAGCACGCTACGCACAGTGTGTGTGTACGTTGTGGTTTCGCCGTCTTCGT
CAPNS2	NM_032330.1	573	GTCAGTGTGTGTACGTTGTGCA	CGCCGGTATGTTAATGAAGGT	ATCTTCATTAGCATACCGGCG	ACCGGCGCCGGTATGTTAATGAAGGTGTTAATATTCATAGCATCTTCATTAGCATACCGGCGTTTT	TCAGAAGACGCACCGGCGCCGGTATGTTAATGAAGGTGTTAATATTCATAGCATCTTCATTAGCATACCGGCGTTTTTTGAATTCGCACCAGCACGCTACGCAGTCAGTGTGTGTACGTTGTGCATTCGCCGTCTTCGT
CAPNS2	NM_032330.1	574	TGTGGTGTGTGTACGTTGTGAC	GCAGCTTAGTATACTCTAGAA	TTCTGGAGTATACTGAGCTGC	ACCGGGCAGCTTAGTATACTCTAGAAGTTAATATTCATAGCTTCTGGAGTATACTGAGCTGCTTTT	TCAGAAGACGCACCGGGCAGCTTAGTATACTCTAGAAGTTAATATTCATAGCTTCTGGAGTATACTGAGCTGCTTTTTTGAATTCGCACCAGCACGCTACGCATGTGGTGTGTGTACGTTGTGACTTCGCCGTCTTCGT
CAPNS2	NM_032330.1	575	ACACGTGTGTGTACGTTGTGTG	GCCTGATTCAAGTGTTTATCA	TGATAGACACTTGAATCAGGC	ACCGGGCCTGATTCAAGTGTTTATCAGTTAATATTCATAGCTGATAGACACTTGAATCAGGCTTTT	TCAGAAGACGCACCGGGCCTGATTCAAGTGTTTATCAGTTAATATTCATAGCTGATAGACACTTGAATCAGGCTTTTTTGAATTCGCACCAGCACGCTACGCAACACGTGTGTGTACGTTGTGTGTTCGCCGTCTTCGT
CAPRIN2	XM_006719137.1	576	CATGGTGTGTGTACCAGTGTGT	CCGTAGCATCTAAAGAATAAA	TTTGTTCTTTAGATGCTACGG	ACCGGCCGTAGCATCTAAAGAATAAAGTTAATATTCATAGCTTTGTTCTTTAGATGCTACGGTTTT	TCAGAAGACGCACCGGCCGTAGCATCTAAAGAATAAAGTTAATATTCATAGCTTTGTTCTTTAGATGCTACGGTTTTTTGAATTCGCACCAGCACGCTACGCACATGGTGTGTGTACCAGTGTGTTTCGCCGTCTTCGT
CAPRIN2	XM_006719137.1	577	GTGTGTGTGTGTACCAGTGTCA	GCATCTTAATCCAGACTAGTT	AACTGGTCTGGATTAAGATGC	ACCGGGCATCTTAATCCAGACTAGTTGTTAATATTCATAGCAACTGGTCTGGATTAAGATGCTTTT	TCAGAAGACGCACCGGGCATCTTAATCCAGACTAGTTGTTAATATTCATAGCAACTGGTCTGGATTAAGATGCTTTTTTGAATTCGCACCAGCACGCTACGCAGTGTGTGTGTGTACCAGTGTCATTCGCCGTCTTCGT
CAPRIN2	XM_006719137.1	578	TGACGTGTGTGTACCAGTGTAC	GCCCAGAAAGAGATAATGAAA	TTTCGTTGTCTCTTTCTGGGC	ACCGGGCCCAGAAAGAGATAATGAAAGTTAATATTCATAGCTTTCGTTGTCTCTTTCTGGGCTTTT	TCAGAAGACGCACCGGGCCCAGAAAGAGATAATGAAAGTTAATATTCATAGCTTTCGTTGTCTCTTTCTGGGCTTTTTTGAATTCGCACCAGCACGCTACGCATGACGTGTGTGTACCAGTGTACTTCGCCGTCTTCGT
CAPRIN2	XM_006719137.1	579	ACCAGTGTGTGTACCAGTGTTG	AGCTCAAATTGGAGGATTATA	TATAATCCTCCAGTTTGAGCT	ACCGGAGCTCAAATTGGAGGATTATAGTTAATATTCATAGCTATAATCCTCCAGTTTGAGCTTTTT	TCAGAAGACGCACCGGAGCTCAAATTGGAGGATTATAGTTAATATTCATAGCTATAATCCTCCAGTTTGAGCTTTTTTTGAATTCGCACCAGCACGCTACGCAACCAGTGTGTGTACCAGTGTTGTTCGCCGTCTTCGT
CAPRIN2	XM_006719137.1	580	GTGTGTGTGTGTACCAGTCAGT	CAAGCGTATGAGACTTATATT	AATATAGGTCTCATACGCTTG	ACCGGCAAGCGTATGAGACTTATATTGTTAATATTCATAGCAATATAGGTCTCATACGCTTGTTTT	TCAGAAGACGCACCGGCAAGCGTATGAGACTTATATTGTTAATATTCATAGCAATATAGGTCTCATACGCTTGTTTTTTGAATTCGCACCAGCACGCTACGCAGTGTGTGTGTGTACCAGTCAGTTTCGCCGTCTTCGT
CAPS	NM_004058.3	581	TGCAGTGTGTGTACCAGTCACA	CAACTTTGACTCCTTTGAGAA	TTCTCAGAGGAGTCGAAGTTG	ACCGGCAACTTTGACTCCTTTGAGAAGTTAATATTCATAGCTTCTCAGAGGAGTCGAAGTTGTTTT	TCAGAAGACGCACCGGCAACTTTGACTCCTTTGAGAAGTTAATATTCATAGCTTCTCAGAGGAGTCGAAGTTGTTTTTTGAATTCGCACCAGCACGCTACGCATGCAGTGTGTGTACCAGTCACATTCGCCGTCTTCGT
CAPS	NM_080590.2	582	ACTGGTGTGTGTACCAGTCAAC	CTGGATTTGGAGGAGTTCTTT	AAGGAACTCCTCCAGATCCAG	ACCGGCTGGATTTGGAGGAGTTCTTTGTTAATATTCATAGCAAGGAACTCCTCCAGATCCAGTTTT	TCAGAAGACGCACCGGCTGGATTTGGAGGAGTTCTTTGTTAATATTCATAGCAAGGAACTCCTCCAGATCCAGTTTTTTGAATTCGCACCAGCACGCTACGCAACTGGTGTGTGTACCAGTCAACTTCGCCGTCTTCGT
CAPS	NM_004058.3	583	CAACGTGTGTGTACCAGTCATG	GCAGGTCATACTGGTGGAATT	AATTCCGCCAGTGTGACCTGC	ACCGGGCAGGTCATACTGGTGGAATTGTTAATATTCATAGCAATTCCGCCAGTGTGACCTGCTTTT	TCAGAAGACGCACCGGGCAGGTCATACTGGTGGAATTGTTAATATTCATAGCAATTCCGCCAGTGTGACCTGCTTTTTTGAATTCGCACCAGCACGCTACGCACAACGTGTGTGTACCAGTCATGTTCGCCGTCTTCGT
CAPS	NM_080590.2	584	TGCAGTGTGTGTACCAGTACGT	TGCAGGAAGTGGGATCGTAAT	ATTGCGGTCCCACTTCCTGCA	ACCGGTGCAGGAAGTGGGATCGTAATGTTAATATTCATAGCATTGCGGTCCCACTTCCTGCATTTT	TCAGAAGACGCACCGGTGCAGGAAGTGGGATCGTAATGTTAATATTCATAGCATTGCGGTCCCACTTCCTGCATTTTTTGAATTCGCACCAGCACGCTACGCATGCAGTGTGTGTACCAGTACGTTTCGCCGTCTTCGT
CAPS	NM_080590.2	585	ACACGTGTGTGTACCAGTACCA	GCCAACTAGATCGGGATGGGA	TCCCGTCCCGGTCTAGTTGGC	ACCGGGCCAACTAGATCGGGATGGGAGTTAATATTCATAGCTCCCGTCCCGGTCTAGTTGGCTTTT	TCAGAAGACGCACCGGGCCAACTAGATCGGGATGGGAGTTAATATTCATAGCTCCCGTCCCGGTCTAGTTGGCTTTTTTGAATTCGCACCAGCACGCTACGCAACACGTGTGTGTACCAGTACCATTCGCCGTCTTCGT
CAPZA2	NM_006136.2	586	CAGTGTGTGTGTACCAGTACAC	GCCAGTTATACGCATTAAGAT	ATCTTAGTGCGTGTAACTGGC	ACCGGGCCAGTTATACGCATTAAGATGTTAATATTCATAGCATCTTAGTGCGTGTAACTGGCTTTT	TCAGAAGACGCACCGGGCCAGTTATACGCATTAAGATGTTAATATTCATAGCATCTTAGTGCGTGTAACTGGCTTTTTTGAATTCGCACCAGCACGCTACGCACAGTGTGTGTGTACCAGTACACTTCGCCGTCTTCGT
CAPZA2	NM_006136.2	587	GTTGGTGTGTGTACCAGTACTG	GTTGCCAGTTATACGCATTAA	TTAGTGCGTGTAACTGGCAAC	ACCGGGTTGCCAGTTATACGCATTAAGTTAATATTCATAGCTTAGTGCGTGTAACTGGCAACTTTT	TCAGAAGACGCACCGGGTTGCCAGTTATACGCATTAAGTTAATATTCATAGCTTAGTGCGTGTAACTGGCAACTTTTTTGAATTCGCACCAGCACGCTACGCAGTTGGTGTGTGTACCAGTACTGTTCGCCGTCTTCGT
CAPZA2	NM_006136.2	588	ACACGTGTGTGTACCAGTTGGT	CAGTATAACTTGGACTAGTTT	AAACTGGTCCAAGTTATACTG	ACCGGCAGTATAACTTGGACTAGTTTGTTAATATTCATAGCAAACTGGTCCAAGTTATACTGTTTT	TCAGAAGACGCACCGGCAGTATAACTTGGACTAGTTTGTTAATATTCATAGCAAACTGGTCCAAGTTATACTGTTTTTTGAATTCGCACCAGCACGCTACGCAACACGTGTGTGTACCAGTTGGTTTCGCCGTCTTCGT
CAPZA2	NM_006136.2	589	CATGGTGTGTGTACCAGTTGCA	CCTGTGGTGAGTGTTAGTGTT	AATACTAACATTCACCACAGG	ACCGGCCTGTGGTGAGTGTTAGTGTTGTTAATATTCATAGCAATACTAACATTCACCACAGGTTTT	TCAGAAGACGCACCGGCCTGTGGTGAGTGTTAGTGTTGTTAATATTCATAGCAATACTAACATTCACCACAGGTTTTTTGAATTCGCACCAGCACGCTACGCACATGGTGTGTGTACCAGTTGCATTCGCCGTCTTCGT
CAPZA2	NM_006136.2	590	GTCAGTGTGTGTACCAGTTGAC	GCAAACCATTATTGCATGTAT	ATGCATGCAATAATGGTTTGC	ACCGGGCAAACCATTATTGCATGTATGTTAATATTCATAGCATGCATGCAATAATGGTTTGCTTTT	TCAGAAGACGCACCGGGCAAACCATTATTGCATGTATGTTAATATTCATAGCATGCATGCAATAATGGTTTGCTTTTTTGAATTCGCACCAGCACGCTACGCAGTCAGTGTGTGTACCAGTTGACTTCGCCGTCTTCGT
CARM1	XM_005259708.2	591	TGGTGTGTGTGTACCAGTTGTG	CGATTTCTGTTCCTTCTATAA	TTGTAGAAGGAACAGAAATCG	ACCGGCGATTTCTGTTCCTTCTATAAGTTAATATTCATAGCTTGTAGAAGGAACAGAAATCGTTTT	TCAGAAGACGCACCGGCGATTTCTGTTCCTTCTATAAGTTAATATTCATAGCTTGTAGAAGGAACAGAAATCGTTTTTTGAATTCGCACCAGCACGCTACGCATGGTGTGTGTGTACCAGTTGTGTTCGCCGTCTTCGT
CARM1	XM_005259708.2	592	ACACGTGTGTGTACCACAGTGT	GCAGAATATGATGCAGGATTA	TAGTCCTGCATCATGTTCTGC	ACCGGGCAGAATATGATGCAGGATTAGTTAATATTCATAGCTAGTCCTGCATCATGTTCTGCTTTT	TCAGAAGACGCACCGGGCAGAATATGATGCAGGATTAGTTAATATTCATAGCTAGTCCTGCATCATGTTCTGCTTTTTTGAATTCGCACCAGCACGCTACGCAACACGTGTGTGTACCACAGTGTTTCGCCGTCTTCGT
CARM1	XM_005259708.2	593	CATGGTGTGTGTACCACAGTCA	CTATGACTTGAGTAGTGTTAT	ATAACACTGCTCAAGTCATAG	ACCGGCTATGACTTGAGTAGTGTTATGTTAATATTCATAGCATAACACTGCTCAAGTCATAGTTTT	TCAGAAGACGCACCGGCTATGACTTGAGTAGTGTTATGTTAATATTCATAGCATAACACTGCTCAAGTCATAGTTTTTTGAATTCGCACCAGCACGCTACGCACATGGTGTGTGTACCACAGTCATTCGCCGTCTTCGT
CARM1	XM_005259708.2	594	GTCAGTGTGTGTACCACAGTAC	CTATGGGAATTGGGATACTTT	AAAGTGTCCCAGTTCCCATAG	ACCGGCTATGGGAATTGGGATACTTTGTTAATATTCATAGCAAAGTGTCCCAGTTCCCATAGTTTT	TCAGAAGACGCACCGGCTATGGGAATTGGGATACTTTGTTAATATTCATAGCAAAGTGTCCCAGTTCCCATAGTTTTTTGAATTCGCACCAGCACGCTACGCAGTCAGTGTGTGTACCACAGTACTTCGCCGTCTTCGT
CARM1	XM_005259708.2	595	TGGTGTGTGTGTACCACAGTTG	GCCACAACAACTTGATTCTTT	AAGGAATCAGGTTGTTGTGGC	ACCGGGCCACAACAACTTGATTCTTTGTTAATATTCATAGCAAGGAATCAGGTTGTTGTGGCTTTT	TCAGAAGACGCACCGGGCCACAACAACTTGATTCTTTGTTAATATTCATAGCAAGGAATCAGGTTGTTGTGGCTTTTTTGAATTCGCACCAGCACGCTACGCATGGTGTGTGTGTACCACAGTTGTTCGCCGTCTTCGT
CASC10	XR_428637.1	596	CATGGTGTGTGTACCACACAGT	CCTGCTGCTATCTGTTTGATT	GATCAAGCAGATAGCAGCAGG	ACCGGCCTGCTGCTATCTGTTTGATTGTTAATATTCATAGCGATCAAGCAGATAGCAGCAGGTTTT	TCAGAAGACGCACCGGCCTGCTGCTATCTGTTTGATTGTTAATATTCATAGCGATCAAGCAGATAGCAGCAGGTTTTTTGAATTCGCACCAGCACGCTACGCACATGGTGTGTGTACCACACAGTTTCGCCGTCTTCGT
CASC10	XR_428637.1	597	GTGTGTGTGTGTACCACACACA	CTCTTGTCTGAATGCTTTGTT	AACAAAGCATTCGGACGAGAG	ACCGGCTCTTGTCTGAATGCTTTGTTGTTAATATTCATAGCAACAAAGCATTCGGACGAGAGTTTT	TCAGAAGACGCACCGGCTCTTGTCTGAATGCTTTGTTGTTAATATTCATAGCAACAAAGCATTCGGACGAGAGTTTTTTGAATTCGCACCAGCACGCTACGCAGTGTGTGTGTGTACCACACACATTCGCCGTCTTCGT
CASC10	XR_428637.1	598	TGACGTGTGTGTACCACACAAC	CGAAGTTGAACGTATTGGTAA	TTACCAATGCGTTCAGCTTCG	ACCGGCGAAGTTGAACGTATTGGTAAGTTAATATTCATAGCTTACCAATGCGTTCAGCTTCGTTTT	TCAGAAGACGCACCGGCGAAGTTGAACGTATTGGTAAGTTAATATTCATAGCTTACCAATGCGTTCAGCTTCGTTTTTTGAATTCGCACCAGCACGCTACGCATGACGTGTGTGTACCACACAACTTCGCCGTCTTCGT
CASC10	XR_428637.1	599	ACCAGTGTGTGTACCACACATG	GTCTCCATCTGAGTAAGAAAT	GTTTCTTACTCGGATGGAGAC	ACCGGGTCTCCATCTGAGTAAGAAATGTTAATATTCATAGCGTTTCTTACTCGGATGGAGACTTTT	TCAGAAGACGCACCGGGTCTCCATCTGAGTAAGAAATGTTAATATTCATAGCGTTTCTTACTCGGATGGAGACTTTTTTGAATTCGCACCAGCACGCTACGCAACCAGTGTGTGTACCACACATGTTCGCCGTCTTCGT
CASC10	XR_428637.1	600	GTGTGTGTGTGTACCACAACGT	CTCCATCTGAGTAAGAAATGA	TCGTTTCTTACTCGGATGGAG	ACCGGCTCCATCTGAGTAAGAAATGAGTTAATATTCATAGCTCGTTTCTTACTCGGATGGAGTTTT	TCAGAAGACGCACCGGCTCCATCTGAGTAAGAAATGAGTTAATATTCATAGCTCGTTTCTTACTCGGATGGAGTTTTTTGAATTCGCACCAGCACGCTACGCAGTGTGTGTGTGTACCACAACGTTTCGCCGTCTTCGT
CASZ1	XM_005263479.1	601	TGCAGTGTGTGTACCACAACCA	CGGCTGTACATTTACTTTCAA	TTGAAAGTGAATGTGCAGCCG	ACCGGCGGCTGTACATTTACTTTCAAGTTAATATTCATAGCTTGAAAGTGAATGTGCAGCCGTTTT	TCAGAAGACGCACCGGCGGCTGTACATTTACTTTCAAGTTAATATTCATAGCTTGAAAGTGAATGTGCAGCCGTTTTTTGAATTCGCACCAGCACGCTACGCATGCAGTGTGTGTACCACAACCATTCGCCGTCTTCGT
CASZ1	XM_005263479.1	602	ACTGGTGTGTGTACCACAACAC	CGTCACTGAAGATGTAAATAT	ATGTTTACATCTTCAGTGACG	ACCGGCGTCACTGAAGATGTAAATATGTTAATATTCATAGCATGTTTACATCTTCAGTGACGTTTT	TCAGAAGACGCACCGGCGTCACTGAAGATGTAAATATGTTAATATTCATAGCATGTTTACATCTTCAGTGACGTTTTTTGAATTCGCACCAGCACGCTACGCAACTGGTGTGTGTACCACAACACTTCGCCGTCTTCGT
CASZ1	XM_005263479.1	603	CAACGTGTGTGTACCACAACTG	GTCCCGGTAAATTCATTTCTT	AAGAGATGAATTTGCCGGGAC	ACCGGGTCCCGGTAAATTCATTTCTTGTTAATATTCATAGCAAGAGATGAATTTGCCGGGACTTTT	TCAGAAGACGCACCGGGTCCCGGTAAATTCATTTCTTGTTAATATTCATAGCAAGAGATGAATTTGCCGGGACTTTTTTGAATTCGCACCAGCACGCTACGCACAACGTGTGTGTACCACAACTGTTCGCCGTCTTCGT
CASZ1	XM_005263479.1	604	TGCAGTGTGTGTACCACATGGT	CGAGTACTTGAAGTCAACTTT	AAGGTTGACTTCAGGTACTCG	ACCGGCGAGTACTTGAAGTCAACTTTGTTAATATTCATAGCAAGGTTGACTTCAGGTACTCGTTTT	TCAGAAGACGCACCGGCGAGTACTTGAAGTCAACTTTGTTAATATTCATAGCAAGGTTGACTTCAGGTACTCGTTTTTTGAATTCGCACCAGCACGCTACGCATGCAGTGTGTGTACCACATGGTTTCGCCGTCTTCGT
CASZ1	XM_005263479.1	605	ACACGTGTGTGTACCACATGCA	CTCTAAGTATGAGGAGTATAT	ATGTACTCCTCATACTTAGAG	ACCGGCTCTAAGTATGAGGAGTATATGTTAATATTCATAGCATGTACTCCTCATACTTAGAGTTTT	TCAGAAGACGCACCGGCTCTAAGTATGAGGAGTATATGTTAATATTCATAGCATGTACTCCTCATACTTAGAGTTTTTTGAATTCGCACCAGCACGCTACGCAACACGTGTGTGTACCACATGCATTCGCCGTCTTCGT
CATSPER2	NM_054020.3	606	CAGTGTGTGTGTACCACATGAC	GCCATTGAAGAGGATTTAATA	TATTAAATCCTCTTCAGTGGC	ACCGGGCCATTGAAGAGGATTTAATAGTTAATATTCATAGCTATTAAATCCTCTTCAGTGGCTTTT	TCAGAAGACGCACCGGGCCATTGAAGAGGATTTAATAGTTAATATTCATAGCTATTAAATCCTCTTCAGTGGCTTTTTTGAATTCGCACCAGCACGCTACGCACAGTGTGTGTGTACCACATGACTTCGCCGTCTTCGT
CATSPER2	NM_054020.3	607	GTTGGTGTGTGTACCACATGTG	CGATCATATTGATGGTTGAAA	TTTCAACCATCAATATGATCG	ACCGGCGATCATATTGATGGTTGAAAGTTAATATTCATAGCTTTCAACCATCAATATGATCGTTTT	TCAGAAGACGCACCGGCGATCATATTGATGGTTGAAAGTTAATATTCATAGCTTTCAACCATCAATATGATCGTTTTTTGAATTCGCACCAGCACGCTACGCAGTTGGTGTGTGTACCACATGTGTTCGCCGTCTTCGT
CATSPER2	NM_054020.3	608	GTCAGTGTGTGTACCAACGTGT	GCTAGTGCGTTTCTTTATAAA	TTTATAGAGAAACGCACTAGC	ACCGGGCTAGTGCGTTTCTTTATAAAGTTAATATTCATAGCTTTATAGAGAAACGCACTAGCTTTT	TCAGAAGACGCACCGGGCTAGTGCGTTTCTTTATAAAGTTAATATTCATAGCTTTATAGAGAAACGCACTAGCTTTTTTGAATTCGCACCAGCACGCTACGCAGTCAGTGTGTGTACCAACGTGTTTCGCCGTCTTCGT
CATSPER2	NM_054020.3	609	TGACGTGTGTGTACCAACGTCA	CGGCATACTATTAGGGAGTTA	TAACTCCCTGATAGTGTGCCG	ACCGGCGGCATACTATTAGGGAGTTAGTTAATATTCATAGCTAACTCCCTGATAGTGTGCCGTTTT	TCAGAAGACGCACCGGCGGCATACTATTAGGGAGTTAGTTAATATTCATAGCTAACTCCCTGATAGTGTGCCGTTTTTTGAATTCGCACCAGCACGCTACGCATGACGTGTGTGTACCAACGTCATTCGCCGTCTTCGT
CATSPER2	NM_054020.3	610	ACGTGTGTGTGTACCAACGTAC	CGAGCTGATGCTATTCGTTTA	TGAACGAATGGCATCAGCTCG	ACCGGCGAGCTGATGCTATTCGTTTAGTTAATATTCATAGCTGAACGAATGGCATCAGCTCGTTTT	TCAGAAGACGCACCGGCGAGCTGATGCTATTCGTTTAGTTAATATTCATAGCTGAACGAATGGCATCAGCTCGTTTTTTGAATTCGCACCAGCACGCTACGCAACGTGTGTGTGTACCAACGTACTTCGCCGTCTTCGT
CBX7	XM_006724174.1	611	CATGGTGTGTGTACCAACGTTG	CGGAGGGGTAAAGTTGAGTAT	ATACTCGACTTTACCCTTCCG	ACCGGCGGAGGGGTAAAGTTGAGTATGTTAATATTCATAGCATACTCGACTTTACCCTTCCGTTTT	TCAGAAGACGCACCGGCGGAGGGGTAAAGTTGAGTATGTTAATATTCATAGCATACTCGACTTTACCCTTCCGTTTTTTGAATTCGCACCAGCACGCTACGCACATGGTGTGTGTACCAACGTTGTTCGCCGTCTTCGT
CBX7	XM_006724174.1	612	TGACGTGTGTGTACCAACCAGT	GTATAGGAAGGGAGGTCTGAA	TTCGGACCTCTCTTCCTATAC	ACCGGGTATAGGAAGGGAGGTCTGAAGTTAATATTCATAGCTTCGGACCTCTCTTCCTATACTTTT	TCAGAAGACGCACCGGGTATAGGAAGGGAGGTCTGAAGTTAATATTCATAGCTTCGGACCTCTCTTCCTATACTTTTTTGAATTCGCACCAGCACGCTACGCATGACGTGTGTGTACCAACCAGTTTCGCCGTCTTCGT
CBX7	XM_006724174.1	613	ACTGGTGTGTGTACCAACCACA	GGAAGTTCTGAATCACTGTTT	AAACGGTGATTCAGAACTTCC	ACCGGGGAAGTTCTGAATCACTGTTTGTTAATATTCATAGCAAACGGTGATTCAGAACTTCCTTTT	TCAGAAGACGCACCGGGGAAGTTCTGAATCACTGTTTGTTAATATTCATAGCAAACGGTGATTCAGAACTTCCTTTTTTGAATTCGCACCAGCACGCTACGCAACTGGTGTGTGTACCAACCACATTCGCCGTCTTCGT
CBX7	XM_006724174.1	614	CACAGTGTGTGTACCAACCAAC	ATAGGAAGAGAGGTTCGAAAT	GTTTCGGACCTCTCTTCCTAT	ACCGGATAGGAAGAGAGGTTCGAAATGTTAATATTCATAGCGTTTCGGACCTCTCTTCCTATTTTT	TCAGAAGACGCACCGGATAGGAAGAGAGGTTCGAAATGTTAATATTCATAGCGTTTCGGACCTCTCTTCCTATTTTTTTGAATTCGCACCAGCACGCTACGCACACAGTGTGTGTACCAACCAACTTCGCCGTCTTCGT
CBX7	XM_006724174.1	615	GTGTGTGTGTGTACCAACCATG	CGTGACCGACATTACCGCTAA	TTGGCGGTGATGTCGGTCACG	ACCGGCGTGACCGACATTACCGCTAAGTTAATATTCATAGCTTGGCGGTGATGTCGGTCACGTTTT	TCAGAAGACGCACCGGCGTGACCGACATTACCGCTAAGTTAATATTCATAGCTTGGCGGTGATGTCGGTCACGTTTTTTGAATTCGCACCAGCACGCTACGCAGTGTGTGTGTGTACCAACCATGTTCGCCGTCTTCGT
CCAR1	NM_018237.3	616	ACTGGTGTGTGTACCAACACGT	GCTGCATTACAACAGTAATAT	ATATTGCTGTTGTAATGCAGC	ACCGGGCTGCATTACAACAGTAATATGTTAATATTCATAGCATATTGCTGTTGTAATGCAGCTTTT	TCAGAAGACGCACCGGGCTGCATTACAACAGTAATATGTTAATATTCATAGCATATTGCTGTTGTAATGCAGCTTTTTTGAATTCGCACCAGCACGCTACGCAACTGGTGTGTGTACCAACACGTTTCGCCGTCTTCGT
CCAR1	NM_018237.3	617	CAGTGTGTGTGTACCAACACCA	GCCCTAGTATGGAGGATTTGT	ATAAATCTTCCATACTAGGGC	ACCGGGCCCTAGTATGGAGGATTTGTGTTAATATTCATAGCATAAATCTTCCATACTAGGGCTTTT	TCAGAAGACGCACCGGGCCCTAGTATGGAGGATTTGTGTTAATATTCATAGCATAAATCTTCCATACTAGGGCTTTTTTGAATTCGCACCAGCACGCTACGCACAGTGTGTGTGTACCAACACCATTCGCCGTCTTCGT
CCAR1	NM_018237.3	618	GTACGTGTGTGTACCAACACAC	GCAGGAAGATATGTTAGGAAA	TTTCCTAGCATATCTTCCTGC	ACCGGGCAGGAAGATATGTTAGGAAAGTTAATATTCATAGCTTTCCTAGCATATCTTCCTGCTTTT	TCAGAAGACGCACCGGGCAGGAAGATATGTTAGGAAAGTTAATATTCATAGCTTTCCTAGCATATCTTCCTGCTTTTTTGAATTCGCACCAGCACGCTACGCAGTACGTGTGTGTACCAACACACTTCGCCGTCTTCGT
CCAR1	NM_018237.3	619	TGCAGTGTGTGTACCAACACTG	ACCAGATGCTGACCATTTATA	TATAAGTGGTCAGCATCTGGT	ACCGGACCAGATGCTGACCATTTATAGTTAATATTCATAGCTATAAGTGGTCAGCATCTGGTTTTT	TCAGAAGACGCACCGGACCAGATGCTGACCATTTATAGTTAATATTCATAGCTATAAGTGGTCAGCATCTGGTTTTTTTGAATTCGCACCAGCACGCTACGCATGCAGTGTGTGTACCAACACTGTTCGCCGTCTTCGT
CCAR1	NM_018237.3	620	CAGTGTGTGTGTACCAACTGGT	GCGTTGAGAAAGAAGATATAT	ATATATCTTCTTTCTCGACGC	ACCGGGCGTTGAGAAAGAAGATATATGTTAATATTCATAGCATATATCTTCTTTCTCGACGCTTTT	TCAGAAGACGCACCGGGCGTTGAGAAAGAAGATATATGTTAATATTCATAGCATATATCTTCTTTCTCGACGCTTTTTTGAATTCGCACCAGCACGCTACGCACAGTGTGTGTGTACCAACTGGTTTCGCCGTCTTCGT
CCDC102A	NM_033212.3	621	GTCAGTGTGTGTACCAACTGCA	GTTGAGCAGGAATATTGAGAA	TTCTCAATGTTCCTGCTCAAC	ACCGGGTTGAGCAGGAATATTGAGAAGTTAATATTCATAGCTTCTCAATGTTCCTGCTCAACTTTT	TCAGAAGACGCACCGGGTTGAGCAGGAATATTGAGAAGTTAATATTCATAGCTTCTCAATGTTCCTGCTCAACTTTTTTGAATTCGCACCAGCACGCTACGCAGTCAGTGTGTGTACCAACTGCATTCGCCGTCTTCGT
CCDC102A	NM_033212.3	622	TGTGGTGTGTGTACCAACTGAC	GAAGAAGTAGTTCTAGGAGAA	TTCTCCTGGAACTGCTTCTTC	ACCGGGAAGAAGTAGTTCTAGGAGAAGTTAATATTCATAGCTTCTCCTGGAACTGCTTCTTCTTTT	TCAGAAGACGCACCGGGAAGAAGTAGTTCTAGGAGAAGTTAATATTCATAGCTTCTCCTGGAACTGCTTCTTCTTTTTTGAATTCGCACCAGCACGCTACGCATGTGGTGTGTGTACCAACTGACTTCGCCGTCTTCGT
CCDC102A	NM_033212.3	623	ACACGTGTGTGTACCAACTGTG	GTGGAAAGGAAGCTTATGTTT	AAACATAGGCTTCCTTTCCAC	ACCGGGTGGAAAGGAAGCTTATGTTTGTTAATATTCATAGCAAACATAGGCTTCCTTTCCACTTTT	TCAGAAGACGCACCGGGTGGAAAGGAAGCTTATGTTTGTTAATATTCATAGCAAACATAGGCTTCCTTTCCACTTTTTTGAATTCGCACCAGCACGCTACGCAACACGTGTGTGTACCAACTGTGTTCGCCGTCTTCGT
CCDC102A	NM_033212.3	624	TGGTGTGTGTGTACCATGGTGT	GCATCTGAAAGTATGGTAGAT	ATCTGCCATACTTTCAGATGC	ACCGGGCATCTGAAAGTATGGTAGATGTTAATATTCATAGCATCTGCCATACTTTCAGATGCTTTT	TCAGAAGACGCACCGGGCATCTGAAAGTATGGTAGATGTTAATATTCATAGCATCTGCCATACTTTCAGATGCTTTTTTGAATTCGCACCAGCACGCTACGCATGGTGTGTGTGTACCATGGTGTTTCGCCGTCTTCGT
CCDC102A	NM_033212.3	625	ACCAGTGTGTGTACCATGGTCA	CTCAAGGAGTGAGAGGATAAG	TTTATCCTCTCGCTCCTTGAG	ACCGGCTCAAGGAGTGAGAGGATAAGGTTAATATTCATAGCTTTATCCTCTCGCTCCTTGAGTTTT	TCAGAAGACGCACCGGCTCAAGGAGTGAGAGGATAAGGTTAATATTCATAGCTTTATCCTCTCGCTCCTTGAGTTTTTTGAATTCGCACCAGCACGCTACGCAACCAGTGTGTGTACCATGGTCATTCGCCGTCTTCGT
CCDC117	NM_173510.3	626	CATGGTGTGTGTACCATGGTAC	CCAGTCTTGTTCTTTCTGATA	TATCAGAAAGGACAAGACTGG	ACCGGCCAGTCTTGTTCTTTCTGATAGTTAATATTCATAGCTATCAGAAAGGACAAGACTGGTTTT	TCAGAAGACGCACCGGCCAGTCTTGTTCTTTCTGATAGTTAATATTCATAGCTATCAGAAAGGACAAGACTGGTTTTTTGAATTCGCACCAGCACGCTACGCACATGGTGTGTGTACCATGGTACTTCGCCGTCTTCGT
CCDC117	NM_173510.3	627	GTACGTGTGTGTACCATGGTTG	CGTGTTTCTGTTCATTGTAAA	TTTACAGTGAACAGAAACACG	ACCGGCGTGTTTCTGTTCATTGTAAAGTTAATATTCATAGCTTTACAGTGAACAGAAACACGTTTT	TCAGAAGACGCACCGGCGTGTTTCTGTTCATTGTAAAGTTAATATTCATAGCTTTACAGTGAACAGAAACACGTTTTTTGAATTCGCACCAGCACGCTACGCAGTACGTGTGTGTACCATGGTTGTTCGCCGTCTTCGT
CCDC117	NM_173510.3	628	ACCAGTGTGTGTACCATGCAGT	GCTTAGACTATTGTGTAGTAA	TTACTGCACAATAGTCTAAGC	ACCGGGCTTAGACTATTGTGTAGTAAGTTAATATTCATAGCTTACTGCACAATAGTCTAAGCTTTT	TCAGAAGACGCACCGGGCTTAGACTATTGTGTAGTAAGTTAATATTCATAGCTTACTGCACAATAGTCTAAGCTTTTTTGAATTCGCACCAGCACGCTACGCAACCAGTGTGTGTACCATGCAGTTTCGCCGTCTTCGT
CCDC117	NM_173510.3	629	CAACGTGTGTGTACCATGCACA	CGTAATTGATAAGCCTAGTTA	TAACTGGGCTTATCAATTACG	ACCGGCGTAATTGATAAGCCTAGTTAGTTAATATTCATAGCTAACTGGGCTTATCAATTACGTTTT	TCAGAAGACGCACCGGCGTAATTGATAAGCCTAGTTAGTTAATATTCATAGCTAACTGGGCTTATCAATTACGTTTTTTGAATTCGCACCAGCACGCTACGCACAACGTGTGTGTACCATGCACATTCGCCGTCTTCGT
CCDC117	NM_173510.3	630	GTGTGTGTGTGTACCATGCAAC	CCCTTAGAGAACTGAATTGTT	AACAGTTCAGTTCTCTGAGGG	ACCGGCCCTTAGAGAACTGAATTGTTGTTAATATTCATAGCAACAGTTCAGTTCTCTGAGGGTTTT	TCAGAAGACGCACCGGCCCTTAGAGAACTGAATTGTTGTTAATATTCATAGCAACAGTTCAGTTCTCTGAGGGTTTTTTGAATTCGCACCAGCACGCTACGCAGTGTGTGTGTGTACCATGCAACTTCGCCGTCTTCGT
CCDC134	XM_005261748.1	631	TGTGGTGTGTGTACCATGCATG	GAAGAGAAACGCTGAAAGAAA	TTTCTTTCGGCGTTTCTCTTC	ACCGGGAAGAGAAACGCTGAAAGAAAGTTAATATTCATAGCTTTCTTTCGGCGTTTCTCTTCTTTT	TCAGAAGACGCACCGGGAAGAGAAACGCTGAAAGAAAGTTAATATTCATAGCTTTCTTTCGGCGTTTCTCTTCTTTTTTGAATTCGCACCAGCACGCTACGCATGTGGTGTGTGTACCATGCATGTTCGCCGTCTTCGT
CCDC134	XM_005261748.1	632	CAACGTGTGTGTACCATGACGT	CATCCACTAGCAGTATAAGAT	ATCTTGTACTGCTGGTGGATG	ACCGGCATCCACTAGCAGTATAAGATGTTAATATTCATAGCATCTTGTACTGCTGGTGGATGTTTT	TCAGAAGACGCACCGGCATCCACTAGCAGTATAAGATGTTAATATTCATAGCATCTTGTACTGCTGGTGGATGTTTTTTGAATTCGCACCAGCACGCTACGCACAACGTGTGTGTACCATGACGTTTCGCCGTCTTCGT
CCDC134	XM_005261748.1	633	GTTGGTGTGTGTACCATGACCA	CAACTTCCAGAACCTATTTAA	TTAAATGGGTTCTGGAAGTTG	ACCGGCAACTTCCAGAACCTATTTAAGTTAATATTCATAGCTTAAATGGGTTCTGGAAGTTGTTTT	TCAGAAGACGCACCGGCAACTTCCAGAACCTATTTAAGTTAATATTCATAGCTTAAATGGGTTCTGGAAGTTGTTTTTTGAATTCGCACCAGCACGCTACGCAGTTGGTGTGTGTACCATGACCATTCGCCGTCTTCGT
CCDC134	XM_005261748.1	634	TGCAGTGTGTGTACCATGACAC	TCGACCGCATAGAGTTCATTT	GAATGAACTCTGTGCGGTCGA	ACCGGTCGACCGCATAGAGTTCATTTGTTAATATTCATAGCGAATGAACTCTGTGCGGTCGATTTT	TCAGAAGACGCACCGGTCGACCGCATAGAGTTCATTTGTTAATATTCATAGCGAATGAACTCTGTGCGGTCGATTTTTTGAATTCGCACCAGCACGCTACGCATGCAGTGTGTGTACCATGACACTTCGCCGTCTTCGT
CCDC134	XM_005261748.1	635	ACGTGTGTGTGTACCATGACTG	CAAGATCCTTGATGTTATGCT	AGCATGACATCAAGGATCTTG	ACCGGCAAGATCCTTGATGTTATGCTGTTAATATTCATAGCAGCATGACATCAAGGATCTTGTTTT	TCAGAAGACGCACCGGCAAGATCCTTGATGTTATGCTGTTAATATTCATAGCAGCATGACATCAAGGATCTTGTTTTTTGAATTCGCACCAGCACGCTACGCAACGTGTGTGTGTACCATGACTGTTCGCCGTCTTCGT
CCDC14	XM_005247710.2	636	GTTGGTGTGTGTACCATGTGGT	GAAACCATAGAGCCAGATAAA	TTTGTCTGGCTCTATGGTTTC	ACCGGGAAACCATAGAGCCAGATAAAGTTAATATTCATAGCTTTGTCTGGCTCTATGGTTTCTTTT	TCAGAAGACGCACCGGGAAACCATAGAGCCAGATAAAGTTAATATTCATAGCTTTGTCTGGCTCTATGGTTTCTTTTTTGAATTCGCACCAGCACGCTACGCAGTTGGTGTGTGTACCATGTGGTTTCGCCGTCTTCGT
CCDC14	XM_005247710.2	637	TGGTGTGTGTGTACCATGTGCA	GCTAGACTCTAGAAGTCTTTA	TAAAGACTTCTGGAGTCTAGC	ACCGGGCTAGACTCTAGAAGTCTTTAGTTAATATTCATAGCTAAAGACTTCTGGAGTCTAGCTTTT	TCAGAAGACGCACCGGGCTAGACTCTAGAAGTCTTTAGTTAATATTCATAGCTAAAGACTTCTGGAGTCTAGCTTTTTTGAATTCGCACCAGCACGCTACGCATGGTGTGTGTGTACCATGTGCATTCGCCGTCTTCGT
CCDC14	XM_005247710.2	638	ACACGTGTGTGTACCATGTGAC	GCAACTATTAAGAAGTGAGAA	TTCTCACTTCTTAATGGTTGC	ACCGGGCAACTATTAAGAAGTGAGAAGTTAATATTCATAGCTTCTCACTTCTTAATGGTTGCTTTT	TCAGAAGACGCACCGGGCAACTATTAAGAAGTGAGAAGTTAATATTCATAGCTTCTCACTTCTTAATGGTTGCTTTTTTGAATTCGCACCAGCACGCTACGCAACACGTGTGTGTACCATGTGACTTCGCCGTCTTCGT
CCDC14	XM_005247710.2	639	CACAGTGTGTGTACCATGTGTG	CCCTCTAAAGGTTTATTCTGA	TCAGAATGAACCTTTGGAGGG	ACCGGCCCTCTAAAGGTTTATTCTGAGTTAATATTCATAGCTCAGAATGAACCTTTGGAGGGTTTT	TCAGAAGACGCACCGGCCCTCTAAAGGTTTATTCTGAGTTAATATTCATAGCTCAGAATGAACCTTTGGAGGGTTTTTTGAATTCGCACCAGCACGCTACGCACACAGTGTGTGTACCATGTGTGTTCGCCGTCTTCGT
CCDC14	XM_005247710.2	640	TGCAGTGTGTGTACACGTGTGT	CACGTGCAGACTTAGATGTTA	TGACATCTGAGTCTGCACGTG	ACCGGCACGTGCAGACTTAGATGTTAGTTAATATTCATAGCTGACATCTGAGTCTGCACGTGTTTT	TCAGAAGACGCACCGGCACGTGCAGACTTAGATGTTAGTTAATATTCATAGCTGACATCTGAGTCTGCACGTGTTTTTTGAATTCGCACCAGCACGCTACGCATGCAGTGTGTGTACACGTGTGTTTCGCCGTCTTCGT
CCDC144NL	NM_001004306.1	641	ACACGTGTGTGTACACGTGTCA	CAGCAACTAGTTCTTGAATAT	ATATTCAGGAACTAGTTGCTG	ACCGGCAGCAACTAGTTCTTGAATATGTTAATATTCATAGCATATTCAGGAACTAGTTGCTGTTTT	TCAGAAGACGCACCGGCAGCAACTAGTTCTTGAATATGTTAATATTCATAGCATATTCAGGAACTAGTTGCTGTTTTTTGAATTCGCACCAGCACGCTACGCAACACGTGTGTGTACACGTGTCATTCGCCGTCTTCGT
CCDC144NL	NM_001004306.1	642	CAGTGTGTGTGTACACGTGTAC	GCATGAGCAAAGAGTTTATCA	TGATGAACTCTTTGCTCATGC	ACCGGGCATGAGCAAAGAGTTTATCAGTTAATATTCATAGCTGATGAACTCTTTGCTCATGCTTTT	TCAGAAGACGCACCGGGCATGAGCAAAGAGTTTATCAGTTAATATTCATAGCTGATGAACTCTTTGCTCATGCTTTTTTGAATTCGCACCAGCACGCTACGCACAGTGTGTGTGTACACGTGTACTTCGCCGTCTTCGT
CCDC144NL	NM_001004306.1	643	GTTGGTGTGTGTACACGTGTTG	GCTCCCTTTAAGATTTAGTAA	TTACTGAATCTTAAAGGGAGC	ACCGGGCTCCCTTTAAGATTTAGTAAGTTAATATTCATAGCTTACTGAATCTTAAAGGGAGCTTTT	TCAGAAGACGCACCGGGCTCCCTTTAAGATTTAGTAAGTTAATATTCATAGCTTACTGAATCTTAAAGGGAGCTTTTTTGAATTCGCACCAGCACGCTACGCAGTTGGTGTGTGTACACGTGTTGTTCGCCGTCTTCGT
CCDC144NL	NM_001004306.1	644	ACACGTGTGTGTACACGTCAGT	GCCCTCTTTGATTCTTAGTAT	ATACTAGGAATCAAAGAGGGC	ACCGGGCCCTCTTTGATTCTTAGTATGTTAATATTCATAGCATACTAGGAATCAAAGAGGGCTTTT	TCAGAAGACGCACCGGGCCCTCTTTGATTCTTAGTATGTTAATATTCATAGCATACTAGGAATCAAAGAGGGCTTTTTTGAATTCGCACCAGCACGCTACGCAACACGTGTGTGTACACGTCAGTTTCGCCGTCTTCGT
CCDC144NL	NM_001004306.1	645	CATGGTGTGTGTACACGTCACA	CTCCTATAGTTGGTGGAAGAA	TTCTTCCACCAGCTGTAGGAG	ACCGGCTCCTATAGTTGGTGGAAGAAGTTAATATTCATAGCTTCTTCCACCAGCTGTAGGAGTTTT	TCAGAAGACGCACCGGCTCCTATAGTTGGTGGAAGAAGTTAATATTCATAGCTTCTTCCACCAGCTGTAGGAGTTTTTTGAATTCGCACCAGCACGCTACGCACATGGTGTGTGTACACGTCACATTCGCCGTCTTCGT
CCDC27	NM_152492.2	646	GTCAGTGTGTGTACACGTCAAC	CGAGAGGTTAAGGAGTAAGGT	ATCTTATTCCTTAACCTCTCG	ACCGGCGAGAGGTTAAGGAGTAAGGTGTTAATATTCATAGCATCTTATTCCTTAACCTCTCGTTTT	TCAGAAGACGCACCGGCGAGAGGTTAAGGAGTAAGGTGTTAATATTCATAGCATCTTATTCCTTAACCTCTCGTTTTTTGAATTCGCACCAGCACGCTACGCAGTCAGTGTGTGTACACGTCAACTTCGCCGTCTTCGT
CCDC27	NM_152492.2	647	TGGTGTGTGTGTACACGTCATG	GCTGGAGATATAGGTTTAGAA	TTCTGAACCTGTATCTCCAGC	ACCGGGCTGGAGATATAGGTTTAGAAGTTAATATTCATAGCTTCTGAACCTGTATCTCCAGCTTTT	TCAGAAGACGCACCGGGCTGGAGATATAGGTTTAGAAGTTAATATTCATAGCTTCTGAACCTGTATCTCCAGCTTTTTTGAATTCGCACCAGCACGCTACGCATGGTGTGTGTGTACACGTCATGTTCGCCGTCTTCGT
CCDC27	NM_152492.2	648	CATGGTGTGTGTACACGTACGT	GCCAACGAGATTTCTGATAAT	ATTGTCAGAGATCTCGTTGGC	ACCGGGCCAACGAGATTTCTGATAATGTTAATATTCATAGCATTGTCAGAGATCTCGTTGGCTTTT	TCAGAAGACGCACCGGGCCAACGAGATTTCTGATAATGTTAATATTCATAGCATTGTCAGAGATCTCGTTGGCTTTTTTGAATTCGCACCAGCACGCTACGCACATGGTGTGTGTACACGTACGTTTCGCCGTCTTCGT
CCDC27	NM_152492.2	649	GTGTGTGTGTGTACACGTACCA	CAGAATGGAAATCGCACTAAA	TTTGGTGCGGTTTCCATTCTG	ACCGGCAGAATGGAAATCGCACTAAAGTTAATATTCATAGCTTTGGTGCGGTTTCCATTCTGTTTT	TCAGAAGACGCACCGGCAGAATGGAAATCGCACTAAAGTTAATATTCATAGCTTTGGTGCGGTTTCCATTCTGTTTTTTGAATTCGCACCAGCACGCTACGCAGTGTGTGTGTGTACACGTACCATTCGCCGTCTTCGT
CCDC27	NM_152492.2	650	TGACGTGTGTGTACACGTACAC	CAACAAGTGGATTTCTAAGAA	TTCTTGGAAATCCACTTGTTG	ACCGGCAACAAGTGGATTTCTAAGAAGTTAATATTCATAGCTTCTTGGAAATCCACTTGTTGTTTT	TCAGAAGACGCACCGGCAACAAGTGGATTTCTAAGAAGTTAATATTCATAGCTTCTTGGAAATCCACTTGTTGTTTTTTGAATTCGCACCAGCACGCTACGCATGACGTGTGTGTACACGTACACTTCGCCGTCTTCGT
CCDC62	XM_006719643.1	651	ACCAGTGTGTGTACACGTACTG	GAGAAGAAACAACAGATTGAT	ATCGATCTGTTGTTTCTTCTC	ACCGGGAGAAGAAACAACAGATTGATGTTAATATTCATAGCATCGATCTGTTGTTTCTTCTCTTTT	TCAGAAGACGCACCGGGAGAAGAAACAACAGATTGATGTTAATATTCATAGCATCGATCTGTTGTTTCTTCTCTTTTTTGAATTCGCACCAGCACGCTACGCAACCAGTGTGTGTACACGTACTGTTCGCCGTCTTCGT
CCDC62	XM_006719643.1	652	GTGTGTGTGTGTACACGTTGGT	CAGAGAATTGTTCGCCTTAAA	TTTGAGGCGGACAATTCTCTG	ACCGGCAGAGAATTGTTCGCCTTAAAGTTAATATTCATAGCTTTGAGGCGGACAATTCTCTGTTTT	TCAGAAGACGCACCGGCAGAGAATTGTTCGCCTTAAAGTTAATATTCATAGCTTTGAGGCGGACAATTCTCTGTTTTTTGAATTCGCACCAGCACGCTACGCAGTGTGTGTGTGTACACGTTGGTTTCGCCGTCTTCGT
CCDC62	XM_006719643.1	653	TGCAGTGTGTGTACACGTTGCA	GTCACTGTTTAAGGACTAGAA	TTCTGGTCCTTAAACAGTGAC	ACCGGGTCACTGTTTAAGGACTAGAAGTTAATATTCATAGCTTCTGGTCCTTAAACAGTGACTTTT	TCAGAAGACGCACCGGGTCACTGTTTAAGGACTAGAAGTTAATATTCATAGCTTCTGGTCCTTAAACAGTGACTTTTTTGAATTCGCACCAGCACGCTACGCATGCAGTGTGTGTACACGTTGCATTCGCCGTCTTCGT
CCDC62	XM_006719643.1	654	ACTGGTGTGTGTACACGTTGAC	CGAAATCTTATGCTGCTAGAA	TTCTGGCAGCATGAGATTTCG	ACCGGCGAAATCTTATGCTGCTAGAAGTTAATATTCATAGCTTCTGGCAGCATGAGATTTCGTTTT	TCAGAAGACGCACCGGCGAAATCTTATGCTGCTAGAAGTTAATATTCATAGCTTCTGGCAGCATGAGATTTCGTTTTTTGAATTCGCACCAGCACGCTACGCAACTGGTGTGTGTACACGTTGACTTCGCCGTCTTCGT
CCDC62	XM_006719643.1	655	CAACGTGTGTGTACACGTTGTG	GCAGTGGTATGATGTTAGTGT	ACACTGACATCATGCCACTGC	ACCGGGCAGTGGTATGATGTTAGTGTGTTAATATTCATAGCACACTGACATCATGCCACTGCTTTT	TCAGAAGACGCACCGGGCAGTGGTATGATGTTAGTGTGTTAATATTCATAGCACACTGACATCATGCCACTGCTTTTTTGAATTCGCACCAGCACGCTACGCACAACGTGTGTGTACACGTTGTGTTCGCCGTCTTCGT
CCNB1IP1	NM_021178.4	656	GTGTGTGTGTGTACACCAGTGT	AGGCTACGAAACATCATTATT	AATAGTGATGTTTCGTAGCCT	ACCGGAGGCTACGAAACATCATTATTGTTAATATTCATAGCAATAGTGATGTTTCGTAGCCTTTTT	TCAGAAGACGCACCGGAGGCTACGAAACATCATTATTGTTAATATTCATAGCAATAGTGATGTTTCGTAGCCTTTTTTTGAATTCGCACCAGCACGCTACGCAGTGTGTGTGTGTACACCAGTGTTTCGCCGTCTTCGT
CCNB1IP1	NM_021178.4	657	TGCAGTGTGTGTACACCAGTCA	GAGAAACTTATGGAGCGTAAT	ATTGCGCTCCATAAGTTTCTC	ACCGGGAGAAACTTATGGAGCGTAATGTTAATATTCATAGCATTGCGCTCCATAAGTTTCTCTTTT	TCAGAAGACGCACCGGGAGAAACTTATGGAGCGTAATGTTAATATTCATAGCATTGCGCTCCATAAGTTTCTCTTTTTTGAATTCGCACCAGCACGCTACGCATGCAGTGTGTGTACACCAGTCATTCGCCGTCTTCGT
CCNB1IP1	NM_021178.4	658	ACTGGTGTGTGTACACCAGTAC	CCTTTGGATAATACACTTGTT	AACAGGTGTATTATCCAAAGG	ACCGGCCTTTGGATAATACACTTGTTGTTAATATTCATAGCAACAGGTGTATTATCCAAAGGTTTT	TCAGAAGACGCACCGGCCTTTGGATAATACACTTGTTGTTAATATTCATAGCAACAGGTGTATTATCCAAAGGTTTTTTGAATTCGCACCAGCACGCTACGCAACTGGTGTGTGTACACCAGTACTTCGCCGTCTTCGT
CCNB1IP1	NM_021178.4	659	CAACGTGTGTGTACACCAGTTG	GAGTTTGAGGCTTTAGTGATT	GATCACTAAAGCCTCAGACTC	ACCGGGAGTTTGAGGCTTTAGTGATTGTTAATATTCATAGCGATCACTAAAGCCTCAGACTCTTTT	TCAGAAGACGCACCGGGAGTTTGAGGCTTTAGTGATTGTTAATATTCATAGCGATCACTAAAGCCTCAGACTCTTTTTTGAATTCGCACCAGCACGCTACGCACAACGTGTGTGTACACCAGTTGTTCGCCGTCTTCGT
CCNB1IP1	NM_021178.4	660	TGCAGTGTGTGTACACCACAGT	GCACCTTTGAACCATCTATGA	TCATGGATGGTTCAAGGGTGC	ACCGGGCACCTTTGAACCATCTATGAGTTAATATTCATAGCTCATGGATGGTTCAAGGGTGCTTTT	TCAGAAGACGCACCGGGCACCTTTGAACCATCTATGAGTTAATATTCATAGCTCATGGATGGTTCAAGGGTGCTTTTTTGAATTCGCACCAGCACGCTACGCATGCAGTGTGTGTACACCACAGTTTCGCCGTCTTCGT
CCNI	NM_006835.2	661	ACACGTGTGTGTACACCACACA	CGGCTCTATAATGAAGATAAT	ATTATCTTCATTATAGAGCCG	ACCGGCGGCTCTATAATGAAGATAATGTTAATATTCATAGCATTATCTTCATTATAGAGCCGTTTT	TCAGAAGACGCACCGGCGGCTCTATAATGAAGATAATGTTAATATTCATAGCATTATCTTCATTATAGAGCCGTTTTTTGAATTCGCACCAGCACGCTACGCAACACGTGTGTGTACACCACACATTCGCCGTCTTCGT
CCNI	NM_006835.2	662	CAGTGTGTGTGTACACCACAAC	GCAGTCCTTACTAAGCAATTA	TAGTTGCTTGGTAAGGACTGC	ACCGGGCAGTCCTTACTAAGCAATTAGTTAATATTCATAGCTAGTTGCTTGGTAAGGACTGCTTTT	TCAGAAGACGCACCGGGCAGTCCTTACTAAGCAATTAGTTAATATTCATAGCTAGTTGCTTGGTAAGGACTGCTTTTTTGAATTCGCACCAGCACGCTACGCACAGTGTGTGTGTACACCACAACTTCGCCGTCTTCGT
CCNI	NM_006835.2	663	GTTGGTGTGTGTACACCACATG	GATAAGTTGAATTGGGATCTT	AAGATCCCAATTCAACTTATC	ACCGGGATAAGTTGAATTGGGATCTTGTTAATATTCATAGCAAGATCCCAATTCAACTTATCTTTT	TCAGAAGACGCACCGGGATAAGTTGAATTGGGATCTTGTTAATATTCATAGCAAGATCCCAATTCAACTTATCTTTTTTGAATTCGCACCAGCACGCTACGCAGTTGGTGTGTGTACACCACATGTTCGCCGTCTTCGT
CCNI	NM_006835.2	664	ACACGTGTGTGTACACCAACGT	GCCAAGATTGTTGAGGAAGGT	ATCTTCCTCAACAGTCTTGGC	ACCGGGCCAAGATTGTTGAGGAAGGTGTTAATATTCATAGCATCTTCCTCAACAGTCTTGGCTTTT	TCAGAAGACGCACCGGGCCAAGATTGTTGAGGAAGGTGTTAATATTCATAGCATCTTCCTCAACAGTCTTGGCTTTTTTGAATTCGCACCAGCACGCTACGCAACACGTGTGTGTACACCAACGTTTCGCCGTCTTCGT
CCNI	NM_006835.2	665	CATGGTGTGTGTACACCAACCA	CGCAAAGTAGAGGAGATGGGA	TTCCATTTCCTCTACTTTGCG	ACCGGCGCAAAGTAGAGGAGATGGGAGTTAATATTCATAGCTTCCATTTCCTCTACTTTGCGTTTT	TCAGAAGACGCACCGGCGCAAAGTAGAGGAGATGGGAGTTAATATTCATAGCTTCCATTTCCTCTACTTTGCGTTTTTTGAATTCGCACCAGCACGCTACGCACATGGTGTGTGTACACCAACCATTCGCCGTCTTCGT
CCR4	NM_005508.4	666	GTCAGTGTGTGTACACCAACAC	TGGTTCTGGTCCTGTTTAAAT	ATTTGAACAGGACCAGAACCA	ACCGGTGGTTCTGGTCCTGTTTAAATGTTAATATTCATAGCATTTGAACAGGACCAGAACCATTTT	TCAGAAGACGCACCGGTGGTTCTGGTCCTGTTTAAATGTTAATATTCATAGCATTTGAACAGGACCAGAACCATTTTTTGAATTCGCACCAGCACGCTACGCAGTCAGTGTGTGTACACCAACACTTCGCCGTCTTCGT
CCR4	NM_005508.4	667	TGGTGTGTGTGTACACCAACTG	GCTCCCTGGAAATTAACATTT	GAATGTTGATTTCCAGGGAGC	ACCGGGCTCCCTGGAAATTAACATTTGTTAATATTCATAGCGAATGTTGATTTCCAGGGAGCTTTT	TCAGAAGACGCACCGGGCTCCCTGGAAATTAACATTTGTTAATATTCATAGCGAATGTTGATTTCCAGGGAGCTTTTTTGAATTCGCACCAGCACGCTACGCATGGTGTGTGTGTACACCAACTGTTCGCCGTCTTCGT
CCR4	NM_005508.4	668	CATGGTGTGTGTACACCATGGT	ACCCTCGATGAAAGTATATAC	GTATATGCTTTCATCGAGGGT	ACCGGACCCTCGATGAAAGTATATACGTTAATATTCATAGCGTATATGCTTTCATCGAGGGTTTTT	TCAGAAGACGCACCGGACCCTCGATGAAAGTATATACGTTAATATTCATAGCGTATATGCTTTCATCGAGGGTTTTTTTGAATTCGCACCAGCACGCTACGCACATGGTGTGTGTACACCATGGTTTCGCCGTCTTCGT
CCR4	NM_005508.4	669	GTGTGTGTGTGTACACCATGCA	AGGACCTTGCAGTATTGTAAA	TTTACAATGCTGCAAGGTCCT	ACCGGAGGACCTTGCAGTATTGTAAAGTTAATATTCATAGCTTTACAATGCTGCAAGGTCCTTTTT	TCAGAAGACGCACCGGAGGACCTTGCAGTATTGTAAAGTTAATATTCATAGCTTTACAATGCTGCAAGGTCCTTTTTTTGAATTCGCACCAGCACGCTACGCAGTGTGTGTGTGTACACCATGCATTCGCCGTCTTCGT
CCR4	NM_005508.4	670	TGACGTGTGTGTACACCATGAC	GAGTCAATGAACTTTCTACAT	ATGTGGAAAGTTCATTGACTC	ACCGGGAGTCAATGAACTTTCTACATGTTAATATTCATAGCATGTGGAAAGTTCATTGACTCTTTT	TCAGAAGACGCACCGGGAGTCAATGAACTTTCTACATGTTAATATTCATAGCATGTGGAAAGTTCATTGACTCTTTTTTGAATTCGCACCAGCACGCTACGCATGACGTGTGTGTACACCATGACTTCGCCGTCTTCGT
CCT8L2	NM_014406.4	671	ACCAGTGTGTGTACACCATGTG	GAAATCGTAGTGGCTAAGAAA	TTTCTTGGCCACTACGATTTC	ACCGGGAAATCGTAGTGGCTAAGAAAGTTAATATTCATAGCTTTCTTGGCCACTACGATTTCTTTT	TCAGAAGACGCACCGGGAAATCGTAGTGGCTAAGAAAGTTAATATTCATAGCTTTCTTGGCCACTACGATTTCTTTTTTGAATTCGCACCAGCACGCTACGCAACCAGTGTGTGTACACCATGTGTTCGCCGTCTTCGT
CCT8L2	NM_014406.4	672	ACTGGTGTGTGTACACACGTGT	GCTCGTGATTGTAGATGAAAT	ATTTCATCTACAGTCACGAGC	ACCGGGCTCGTGATTGTAGATGAAATGTTAATATTCATAGCATTTCATCTACAGTCACGAGCTTTT	TCAGAAGACGCACCGGGCTCGTGATTGTAGATGAAATGTTAATATTCATAGCATTTCATCTACAGTCACGAGCTTTTTTGAATTCGCACCAGCACGCTACGCAACTGGTGTGTGTACACACGTGTTTCGCCGTCTTCGT
CCT8L2	NM_014406.4	673	CAGTGTGTGTGTACACACGTCA	GCCTATTTCCAGCTATGTTAA	TTGACATAGCTGGAAATAGGC	ACCGGGCCTATTTCCAGCTATGTTAAGTTAATATTCATAGCTTGACATAGCTGGAAATAGGCTTTT	TCAGAAGACGCACCGGGCCTATTTCCAGCTATGTTAAGTTAATATTCATAGCTTGACATAGCTGGAAATAGGCTTTTTTGAATTCGCACCAGCACGCTACGCACAGTGTGTGTGTACACACGTCATTCGCCGTCTTCGT
CCT8L2	NM_014406.4	674	GTACGTGTGTGTACACACGTAC	CCACAGAAGTGGCTTTGGTAA	TTGCCAAAGCCATTTCTGTGG	ACCGGCCACAGAAGTGGCTTTGGTAAGTTAATATTCATAGCTTGCCAAAGCCATTTCTGTGGTTTT	TCAGAAGACGCACCGGCCACAGAAGTGGCTTTGGTAAGTTAATATTCATAGCTTGCCAAAGCCATTTCTGTGGTTTTTTGAATTCGCACCAGCACGCTACGCAGTACGTGTGTGTACACACGTACTTCGCCGTCTTCGT
CCT8L2	NM_014406.4	675	TGCAGTGTGTGTACACACGTTG	CCACGGTATTGATGCTTATTT	AAATAGGCATCAATGCCGTGG	ACCGGCCACGGTATTGATGCTTATTTGTTAATATTCATAGCAAATAGGCATCAATGCCGTGGTTTT	TCAGAAGACGCACCGGCCACGGTATTGATGCTTATTTGTTAATATTCATAGCAAATAGGCATCAATGCCGTGGTTTTTTGAATTCGCACCAGCACGCTACGCATGCAGTGTGTGTACACACGTTGTTCGCCGTCTTCGT
CD58	NM_001144822.1	676	CAGTGTGTGTGTACACACCAGT	GCCTCACTATCTACAATTTAA	TTAAGTTGTAGATAGTGAGGC	ACCGGGCCTCACTATCTACAATTTAAGTTAATATTCATAGCTTAAGTTGTAGATAGTGAGGCTTTT	TCAGAAGACGCACCGGGCCTCACTATCTACAATTTAAGTTAATATTCATAGCTTAAGTTGTAGATAGTGAGGCTTTTTTGAATTCGCACCAGCACGCTACGCACAGTGTGTGTGTACACACCAGTTTCGCCGTCTTCGT
CD58	NM_001144822.1	677	GTCAGTGTGTGTACACACCACA	GCGGTCATTTAAGACATAGAT	ATCTGTGTCTTGAATGACCGC	ACCGGGCGGTCATTTAAGACATAGATGTTAATATTCATAGCATCTGTGTCTTGAATGACCGCTTTT	TCAGAAGACGCACCGGGCGGTCATTTAAGACATAGATGTTAATATTCATAGCATCTGTGTCTTGAATGACCGCTTTTTTGAATTCGCACCAGCACGCTACGCAGTCAGTGTGTGTACACACCACATTCGCCGTCTTCGT
CD58	NM_001144822.1	678	TGTGGTGTGTGTACACACCAAC	GTGCTGTATATGAATGGTATT	AATACCATTCATATACAGCAC	ACCGGGTGCTGTATATGAATGGTATTGTTAATATTCATAGCAATACCATTCATATACAGCACTTTT	TCAGAAGACGCACCGGGTGCTGTATATGAATGGTATTGTTAATATTCATAGCAATACCATTCATATACAGCACTTTTTTGAATTCGCACCAGCACGCTACGCATGTGGTGTGTGTACACACCAACTTCGCCGTCTTCGT
CD58	NM_001144822.1	679	ACACGTGTGTGTACACACCATG	GTGTTGTGTATGGGGATGTGA	TTACATTCCCATACACAACAC	ACCGGGTGTTGTGTATGGGGATGTGAGTTAATATTCATAGCTTACATTCCCATACACAACACTTTT	TCAGAAGACGCACCGGGTGTTGTGTATGGGGATGTGAGTTAATATTCATAGCTTACATTCCCATACACAACACTTTTTTGAATTCGCACCAGCACGCTACGCAACACGTGTGTGTACACACCATGTTCGCCGTCTTCGT
CD58	NM_001144822.1	680	GTCAGTGTGTGTACACACACGT	GCATTGACTAATGGAAGTATT	AATGCTTCCATTAGTCAATGC	ACCGGGCATTGACTAATGGAAGTATTGTTAATATTCATAGCAATGCTTCCATTAGTCAATGCTTTT	TCAGAAGACGCACCGGGCATTGACTAATGGAAGTATTGTTAATATTCATAGCAATGCTTCCATTAGTCAATGCTTTTTTGAATTCGCACCAGCACGCTACGCAGTCAGTGTGTGTACACACACGTTTCGCCGTCTTCGT
CD84	XR_241101.1	681	TGACGTGTGTGTACACACACCA	CGCTACAACCTGCAAATTTAT	ATAGATTTGCAGGTTGTAGCG	ACCGGCGCTACAACCTGCAAATTTATGTTAATATTCATAGCATAGATTTGCAGGTTGTAGCGTTTT	TCAGAAGACGCACCGGCGCTACAACCTGCAAATTTATGTTAATATTCATAGCATAGATTTGCAGGTTGTAGCGTTTTTTGAATTCGCACCAGCACGCTACGCATGACGTGTGTGTACACACACCATTCGCCGTCTTCGT
CD84	XR_241101.1	682	ACGTGTGTGTGTACACACACAC	CAAGAACCACGGTAAGTTAAA	TTTAACTTGCCGTGGTTCTTG	ACCGGCAAGAACCACGGTAAGTTAAAGTTAATATTCATAGCTTTAACTTGCCGTGGTTCTTGTTTT	TCAGAAGACGCACCGGCAAGAACCACGGTAAGTTAAAGTTAATATTCATAGCTTTAACTTGCCGTGGTTCTTGTTTTTTGAATTCGCACCAGCACGCTACGCAACGTGTGTGTGTACACACACACTTCGCCGTCTTCGT
CD84	XR_241101.1	683	CATGGTGTGTGTACACACACTG	GCTATGTTCTTTCTGTTTGTT	AACAAGCAGAAAGAACATAGC	ACCGGGCTATGTTCTTTCTGTTTGTTGTTAATATTCATAGCAACAAGCAGAAAGAACATAGCTTTT	TCAGAAGACGCACCGGGCTATGTTCTTTCTGTTTGTTGTTAATATTCATAGCAACAAGCAGAAAGAACATAGCTTTTTTGAATTCGCACCAGCACGCTACGCACATGGTGTGTGTACACACACTGTTCGCCGTCTTCGT
CD84	XR_241101.1	684	TGACGTGTGTGTACACACTGGT	CTCAGCACCACTTATGGATTT	AGATCCATAGGTGGTGCTGAG	ACCGGCTCAGCACCACTTATGGATTTGTTAATATTCATAGCAGATCCATAGGTGGTGCTGAGTTTT	TCAGAAGACGCACCGGCTCAGCACCACTTATGGATTTGTTAATATTCATAGCAGATCCATAGGTGGTGCTGAGTTTTTTGAATTCGCACCAGCACGCTACGCATGACGTGTGTGTACACACTGGTTTCGCCGTCTTCGT
CD84	XR_241101.1	685	ACTGGTGTGTGTACACACTGCA	CAGCATCACTTATGGATCTTG	CAAGATCCATAGGTGGTGCTG	ACCGGCAGCATCACTTATGGATCTTGGTTAATATTCATAGCCAAGATCCATAGGTGGTGCTGTTTT	TCAGAAGACGCACCGGCAGCATCACTTATGGATCTTGGTTAATATTCATAGCCAAGATCCATAGGTGGTGCTGTTTTTTGAATTCGCACCAGCACGCTACGCAACTGGTGTGTGTACACACTGCATTCGCCGTCTTCGT
CDH11	XM_005255761.2	686	CACAGTGTGTGTACACACTGAC	GCAGATTTGTATGGTTTCAAA	TTTGGAACCATACAAATCTGC	ACCGGGCAGATTTGTATGGTTTCAAAGTTAATATTCATAGCTTTGGAACCATACAAATCTGCTTTT	TCAGAAGACGCACCGGGCAGATTTGTATGGTTTCAAAGTTAATATTCATAGCTTTGGAACCATACAAATCTGCTTTTTTGAATTCGCACCAGCACGCTACGCACACAGTGTGTGTACACACTGACTTCGCCGTCTTCGT
CDH11	XM_005255761.2	687	GTGTGTGTGTGTACACACTGTG	GCGCTAAGTTAGTGTATAGTA	TACTGTACACTAACTTGGCGC	ACCGGGCGCTAAGTTAGTGTATAGTAGTTAATATTCATAGCTACTGTACACTAACTTGGCGCTTTT	TCAGAAGACGCACCGGGCGCTAAGTTAGTGTATAGTAGTTAATATTCATAGCTACTGTACACTAACTTGGCGCTTTTTTGAATTCGCACCAGCACGCTACGCAGTGTGTGTGTGTACACACTGTGTTCGCCGTCTTCGT
CDH11	XM_005255761.2	688	CAACGTGTGTGTACACTGGTGT	CCACTTTCTAACCAGCTAATT	AATTGGCTGGTTGGAAAGTGG	ACCGGCCACTTTCTAACCAGCTAATTGTTAATATTCATAGCAATTGGCTGGTTGGAAAGTGGTTTT	TCAGAAGACGCACCGGCCACTTTCTAACCAGCTAATTGTTAATATTCATAGCAATTGGCTGGTTGGAAAGTGGTTTTTTGAATTCGCACCAGCACGCTACGCACAACGTGTGTGTACACTGGTGTTTCGCCGTCTTCGT
CDH11	XM_005255761.2	689	GTTGGTGTGTGTACACTGGTCA	CACACTGATCTCGATAGATTT	AAATCTGTCGAGGTCAGTGTG	ACCGGCACACTGATCTCGATAGATTTGTTAATATTCATAGCAAATCTGTCGAGGTCAGTGTGTTTT	TCAGAAGACGCACCGGCACACTGATCTCGATAGATTTGTTAATATTCATAGCAAATCTGTCGAGGTCAGTGTGTTTTTTGAATTCGCACCAGCACGCTACGCAGTTGGTGTGTGTACACTGGTCATTCGCCGTCTTCGT
CDH11	XM_005255761.2	690	TGCAGTGTGTGTACACTGGTAC	GACTTCATCAACATGAGAATA	TATTCTCGTGTTGATGAAGTC	ACCGGGACTTCATCAACATGAGAATAGTTAATATTCATAGCTATTCTCGTGTTGATGAAGTCTTTT	TCAGAAGACGCACCGGGACTTCATCAACATGAGAATAGTTAATATTCATAGCTATTCTCGTGTTGATGAAGTCTTTTTTGAATTCGCACCAGCACGCTACGCATGCAGTGTGTGTACACTGGTACTTCGCCGTCTTCGT
CDH8	XM_005255759.2	691	ACGTGTGTGTGTACACTGGTTG	GCCAAGTCATTCAAATTGTTA	TAACAGTTTGAATGACTTGGC	ACCGGGCCAAGTCATTCAAATTGTTAGTTAATATTCATAGCTAACAGTTTGAATGACTTGGCTTTT	TCAGAAGACGCACCGGGCCAAGTCATTCAAATTGTTAGTTAATATTCATAGCTAACAGTTTGAATGACTTGGCTTTTTTGAATTCGCACCAGCACGCTACGCAACGTGTGTGTGTACACTGGTTGTTCGCCGTCTTCGT
CDH8	XM_005255759.2	692	GTTGGTGTGTGTACACTGCAGT	GCTGCTTTAAACTCTGTGATT	AATCACGGAGTTTAGAGCAGC	ACCGGGCTGCTTTAAACTCTGTGATTGTTAATATTCATAGCAATCACGGAGTTTAGAGCAGCTTTT	TCAGAAGACGCACCGGGCTGCTTTAAACTCTGTGATTGTTAATATTCATAGCAATCACGGAGTTTAGAGCAGCTTTTTTGAATTCGCACCAGCACGCTACGCAGTTGGTGTGTGTACACTGCAGTTTCGCCGTCTTCGT
CDH8	XM_005255759.2	693	TGGTGTGTGTGTACACTGCACA	CGCCAGAAGTAAGAAGTTTAT	ATAGACTTCTTGCTTCTGGCG	ACCGGCGCCAGAAGTAAGAAGTTTATGTTAATATTCATAGCATAGACTTCTTGCTTCTGGCGTTTT	TCAGAAGACGCACCGGCGCCAGAAGTAAGAAGTTTATGTTAATATTCATAGCATAGACTTCTTGCTTCTGGCGTTTTTTGAATTCGCACCAGCACGCTACGCATGGTGTGTGTGTACACTGCACATTCGCCGTCTTCGT
CDH8	XM_005255759.2	694	ACACGTGTGTGTACACTGCAAC	GCTGGGACTATATTTCAAATA	TATTTGAAATATGGTCCCAGC	ACCGGGCTGGGACTATATTTCAAATAGTTAATATTCATAGCTATTTGAAATATGGTCCCAGCTTTT	TCAGAAGACGCACCGGGCTGGGACTATATTTCAAATAGTTAATATTCATAGCTATTTGAAATATGGTCCCAGCTTTTTTGAATTCGCACCAGCACGCTACGCAACACGTGTGTGTACACTGCAACTTCGCCGTCTTCGT
CDH8	XM_005255759.2	695	CACAGTGTGTGTACACTGCATG	CCGATGAATCAGTCTTAAGTT	AACTTGAGACTGATTCATCGG	ACCGGCCGATGAATCAGTCTTAAGTTGTTAATATTCATAGCAACTTGAGACTGATTCATCGGTTTT	TCAGAAGACGCACCGGCCGATGAATCAGTCTTAAGTTGTTAATATTCATAGCAACTTGAGACTGATTCATCGGTTTTTTGAATTCGCACCAGCACGCTACGCACACAGTGTGTGTACACTGCATGTTCGCCGTCTTCGT
CDK15	XM_005246781.2	696	TGGTGTGTGTGTACACTGACGT	AGGCTCTTATGCGATAGTTTA	TAAACTGTCGCATAAGAGCCT	ACCGGAGGCTCTTATGCGATAGTTTAGTTAATATTCATAGCTAAACTGTCGCATAAGAGCCTTTTT	TCAGAAGACGCACCGGAGGCTCTTATGCGATAGTTTAGTTAATATTCATAGCTAAACTGTCGCATAAGAGCCTTTTTTTGAATTCGCACCAGCACGCTACGCATGGTGTGTGTGTACACTGACGTTTCGCCGTCTTCGT
CDK15	XM_005246781.2	697	ACCAGTGTGTGTACACTGACCA	GAAGCACTTGTTCATGATTAT	ATAATCATGAACAAGTGCTTC	ACCGGGAAGCACTTGTTCATGATTATGTTAATATTCATAGCATAATCATGAACAAGTGCTTCTTTT	TCAGAAGACGCACCGGGAAGCACTTGTTCATGATTATGTTAATATTCATAGCATAATCATGAACAAGTGCTTCTTTTTTGAATTCGCACCAGCACGCTACGCAACCAGTGTGTGTACACTGACCATTCGCCGTCTTCGT
CDK15	XM_005246781.2	698	CATGGTGTGTGTACACTGACAC	GTTTCAGGGGTGAGGTTAAAG	CTTTAGCCTCACTCCTGAAAC	ACCGGGTTTCAGGGGTGAGGTTAAAGGTTAATATTCATAGCCTTTAGCCTCACTCCTGAAACTTTT	TCAGAAGACGCACCGGGTTTCAGGGGTGAGGTTAAAGGTTAATATTCATAGCCTTTAGCCTCACTCCTGAAACTTTTTTGAATTCGCACCAGCACGCTACGCACATGGTGTGTGTACACTGACACTTCGCCGTCTTCGT
CDK15	XM_005246781.2	699	GTACGTGTGTGTACACTGACTG	GAGGGCTTTATCCTTATAATG	CATTATGAGGATGAAGCCCTC	ACCGGGAGGGCTTTATCCTTATAATGGTTAATATTCATAGCCATTATGAGGATGAAGCCCTCTTTT	TCAGAAGACGCACCGGGAGGGCTTTATCCTTATAATGGTTAATATTCATAGCCATTATGAGGATGAAGCCCTCTTTTTTGAATTCGCACCAGCACGCTACGCAGTACGTGTGTGTACACTGACTGTTCGCCGTCTTCGT
CDK15	XM_005246781.2	700	ACCAGTGTGTGTACACTGTGGT	CACCAAAGAGACACTGATATT	AATGTCAGTGTCTCTTTGGTG	ACCGGCACCAAAGAGACACTGATATTGTTAATATTCATAGCAATGTCAGTGTCTCTTTGGTGTTTT	TCAGAAGACGCACCGGCACCAAAGAGACACTGATATTGTTAATATTCATAGCAATGTCAGTGTCTCTTTGGTGTTTTTTGAATTCGCACCAGCACGCTACGCAACCAGTGTGTGTACACTGTGGTTTCGCCGTCTTCGT
CDK18	NM_212503.2	701	CAACGTGTGTGTACACTGTGCA	GAAACTGGAAACATATGTGAA	TTCACGTATGTTTCCAGTTTC	ACCGGGAAACTGGAAACATATGTGAAGTTAATATTCATAGCTTCACGTATGTTTCCAGTTTCTTTT	TCAGAAGACGCACCGGGAAACTGGAAACATATGTGAAGTTAATATTCATAGCTTCACGTATGTTTCCAGTTTCTTTTTTGAATTCGCACCAGCACGCTACGCACAACGTGTGTGTACACTGTGCATTCGCCGTCTTCGT
CDK18	NM_212503.2	702	GTGTGTGTGTGTACACTGTGAC	GCGCCGTTTCTTCCTGTTAGT	ACTGACAGGGAGAAACGGCGC	ACCGGGCGCCGTTTCTTCCTGTTAGTGTTAATATTCATAGCACTGACAGGGAGAAACGGCGCTTTT	TCAGAAGACGCACCGGGCGCCGTTTCTTCCTGTTAGTGTTAATATTCATAGCACTGACAGGGAGAAACGGCGCTTTTTTGAATTCGCACCAGCACGCTACGCAGTGTGTGTGTGTACACTGTGACTTCGCCGTCTTCGT
CDK18	NM_212503.2	703	TGTGGTGTGTGTACACTGTGTG	GAACCTCATGAGTATGCATAA	TTGTGCATGCTCATGAGGTTC	ACCGGGAACCTCATGAGTATGCATAAGTTAATATTCATAGCTTGTGCATGCTCATGAGGTTCTTTT	TCAGAAGACGCACCGGGAACCTCATGAGTATGCATAAGTTAATATTCATAGCTTGTGCATGCTCATGAGGTTCTTTTTTGAATTCGCACCAGCACGCTACGCATGTGGTGTGTGTACACTGTGTGTTCGCCGTCTTCGT
CDK18	NM_212503.2	704	GTACGTGTGTGTACTGGTGTGT	GCATGCACAACGTTAAGATTT	AAATCTTGACGTTGTGCATGC	ACCGGGCATGCACAACGTTAAGATTTGTTAATATTCATAGCAAATCTTGACGTTGTGCATGCTTTT	TCAGAAGACGCACCGGGCATGCACAACGTTAAGATTTGTTAATATTCATAGCAAATCTTGACGTTGTGCATGCTTTTTTGAATTCGCACCAGCACGCTACGCAGTACGTGTGTGTACTGGTGTGTTTCGCCGTCTTCGT
CDK18	NM_212503.2	705	TGTGGTGTGTGTACTGGTGTCA	GAACTTGAAGCACGCTAATAT	ATATTGGCGTGCTTCAGGTTC	ACCGGGAACTTGAAGCACGCTAATATGTTAATATTCATAGCATATTGGCGTGCTTCAGGTTCTTTT	TCAGAAGACGCACCGGGAACTTGAAGCACGCTAATATGTTAATATTCATAGCATATTGGCGTGCTTCAGGTTCTTTTTTGAATTCGCACCAGCACGCTACGCATGTGGTGTGTGTACTGGTGTCATTCGCCGTCTTCGT
CDK2	NM_001798.4	706	ACCAGTGTGTGTACTGGTGTAC	GCCTGATTACAAGCTAAGTTT	AAACTTGGCTTGTAATCAGGC	ACCGGGCCTGATTACAAGCTAAGTTTGTTAATATTCATAGCAAACTTGGCTTGTAATCAGGCTTTT	TCAGAAGACGCACCGGGCCTGATTACAAGCTAAGTTTGTTAATATTCATAGCAAACTTGGCTTGTAATCAGGCTTTTTTGAATTCGCACCAGCACGCTACGCAACCAGTGTGTGTACTGGTGTACTTCGCCGTCTTCGT
CDK2	NM_001798.4	707	CAGTGTGTGTGTACTGGTGTTG	ACGACCTTAACAAGTGGATTT	AAATCCGCTTGTTAGGGTCGT	ACCGGACGACCTTAACAAGTGGATTTGTTAATATTCATAGCAAATCCGCTTGTTAGGGTCGTTTTT	TCAGAAGACGCACCGGACGACCTTAACAAGTGGATTTGTTAATATTCATAGCAAATCCGCTTGTTAGGGTCGTTTTTTTGAATTCGCACCAGCACGCTACGCACAGTGTGTGTGTACTGGTGTTGTTCGCCGTCTTCGT
CDK2	NM_001798.4	708	TGTGGTGTGTGTACTGGTCAGT	CTATGCCTGATTACAAGTCAA	TTGGCTTGTAATCAGGCATAG	ACCGGCTATGCCTGATTACAAGTCAAGTTAATATTCATAGCTTGGCTTGTAATCAGGCATAGTTTT	TCAGAAGACGCACCGGCTATGCCTGATTACAAGTCAAGTTAATATTCATAGCTTGGCTTGTAATCAGGCATAGTTTTTTGAATTCGCACCAGCACGCTACGCATGTGGTGTGTGTACTGGTCAGTTTCGCCGTCTTCGT
CDK2	NM_001798.4	709	ACGTGTGTGTGTACTGGTCACA	CTCCTGGGCTGTAAATATTAT	ATAATATTTGCAGCCCAGGAG	ACCGGCTCCTGGGCTGTAAATATTATGTTAATATTCATAGCATAATATTTGCAGCCCAGGAGTTTT	TCAGAAGACGCACCGGCTCCTGGGCTGTAAATATTATGTTAATATTCATAGCATAATATTTGCAGCCCAGGAGTTTTTTGAATTCGCACCAGCACGCTACGCAACGTGTGTGTGTACTGGTCACATTCGCCGTCTTCGT
CDK2	NM_001798.4	710	CAACGTGTGTGTACTGGTCAAC	GCCATTAAGCTAGTAGACTTT	AAAGTCTGCTAGCTTGATGGC	ACCGGGCCATTAAGCTAGTAGACTTTGTTAATATTCATAGCAAAGTCTGCTAGCTTGATGGCTTTT	TCAGAAGACGCACCGGGCCATTAAGCTAGTAGACTTTGTTAATATTCATAGCAAAGTCTGCTAGCTTGATGGCTTTTTTGAATTCGCACCAGCACGCTACGCACAACGTGTGTGTACTGGTCAACTTCGCCGTCTTCGT
CDKAL1	XM_006715127.1	711	GTCAGTGTGTGTACTGGTCATG	GCATGATAAATCCGCCTTATA	TATAGGGCGGATTTGTCATGC	ACCGGGCATGATAAATCCGCCTTATAGTTAATATTCATAGCTATAGGGCGGATTTGTCATGCTTTT	TCAGAAGACGCACCGGGCATGATAAATCCGCCTTATAGTTAATATTCATAGCTATAGGGCGGATTTGTCATGCTTTTTTGAATTCGCACCAGCACGCTACGCAGTCAGTGTGTGTACTGGTCATGTTCGCCGTCTTCGT
CDKAL1	XM_006715127.1	712	ACGTGTGTGTGTACTGGTACGT	CCTGAACAGTTGCATTGTAAA	TTTACAGTGCAACTGTTCAGG	ACCGGCCTGAACAGTTGCATTGTAAAGTTAATATTCATAGCTTTACAGTGCAACTGTTCAGGTTTT	TCAGAAGACGCACCGGCCTGAACAGTTGCATTGTAAAGTTAATATTCATAGCTTTACAGTGCAACTGTTCAGGTTTTTTGAATTCGCACCAGCACGCTACGCAACGTGTGTGTGTACTGGTACGTTTCGCCGTCTTCGT
CDKAL1	XM_006715127.1	713	CACAGTGTGTGTACTGGTACCA	CGATTGGATTTGCTGAAGATT	AATCTTCGGCAAATCCAATCG	ACCGGCGATTGGATTTGCTGAAGATTGTTAATATTCATAGCAATCTTCGGCAAATCCAATCGTTTT	TCAGAAGACGCACCGGCGATTGGATTTGCTGAAGATTGTTAATATTCATAGCAATCTTCGGCAAATCCAATCGTTTTTTGAATTCGCACCAGCACGCTACGCACACAGTGTGTGTACTGGTACCATTCGCCGTCTTCGT
CDKAL1	XM_006715127.1	714	GTTGGTGTGTGTACTGGTACAC	CGAAGGTATGAAGGTGAAATA	TATTTCGCCTTCGTACCTTCG	ACCGGCGAAGGTATGAAGGTGAAATAGTTAATATTCATAGCTATTTCGCCTTCGTACCTTCGTTTT	TCAGAAGACGCACCGGCGAAGGTATGAAGGTGAAATAGTTAATATTCATAGCTATTTCGCCTTCGTACCTTCGTTTTTTGAATTCGCACCAGCACGCTACGCAGTTGGTGTGTGTACTGGTACACTTCGCCGTCTTCGT
CDKAL1	XM_006715127.1	715	TGACGTGTGTGTACTGGTACTG	CTAGCTGCTTATGGTTATAAA	TTTATAGCCATAAGCAGCTAG	ACCGGCTAGCTGCTTATGGTTATAAAGTTAATATTCATAGCTTTATAGCCATAAGCAGCTAGTTTT	TCAGAAGACGCACCGGCTAGCTGCTTATGGTTATAAAGTTAATATTCATAGCTTTATAGCCATAAGCAGCTAGTTTTTTGAATTCGCACCAGCACGCTACGCATGACGTGTGTGTACTGGTACTGTTCGCCGTCTTCGT
CDRT1	NM_006382.3	716	CACAGTGTGTGTACTGGTTGGT	CCTTCTTTATTCAGGGTAACA	TGTTGCCCTGAATAAAGAAGG	ACCGGCCTTCTTTATTCAGGGTAACAGTTAATATTCATAGCTGTTGCCCTGAATAAAGAAGGTTTT	TCAGAAGACGCACCGGCCTTCTTTATTCAGGGTAACAGTTAATATTCATAGCTGTTGCCCTGAATAAAGAAGGTTTTTTGAATTCGCACCAGCACGCTACGCACACAGTGTGTGTACTGGTTGGTTTCGCCGTCTTCGT
CDRT1	NM_006382.3	717	GTACGTGTGTGTACTGGTTGCA	CCAGGATCAATGATACTTACA	TGTAGGTATCATTGATCCTGG	ACCGGCCAGGATCAATGATACTTACAGTTAATATTCATAGCTGTAGGTATCATTGATCCTGGTTTT	TCAGAAGACGCACCGGCCAGGATCAATGATACTTACAGTTAATATTCATAGCTGTAGGTATCATTGATCCTGGTTTTTTGAATTCGCACCAGCACGCTACGCAGTACGTGTGTGTACTGGTTGCATTCGCCGTCTTCGT
CDRT1	NM_006382.3	718	TGGTGTGTGTGTACTGGTTGAC	GAGGAAGAGATTGCTAGGTAG	TTACCTGGCAATCTCTTCCTC	ACCGGGAGGAAGAGATTGCTAGGTAGGTTAATATTCATAGCTTACCTGGCAATCTCTTCCTCTTTT	TCAGAAGACGCACCGGGAGGAAGAGATTGCTAGGTAGGTTAATATTCATAGCTTACCTGGCAATCTCTTCCTCTTTTTTGAATTCGCACCAGCACGCTACGCATGGTGTGTGTGTACTGGTTGACTTCGCCGTCTTCGT
CDRT1	NM_006382.3	719	ACTGGTGTGTGTACTGGTTGTG	GCGTGTCTTAGCTTGGAAGGT	ATCTTCCAGGCTAAGACACGC	ACCGGGCGTGTCTTAGCTTGGAAGGTGTTAATATTCATAGCATCTTCCAGGCTAAGACACGCTTTT	TCAGAAGACGCACCGGGCGTGTCTTAGCTTGGAAGGTGTTAATATTCATAGCATCTTCCAGGCTAAGACACGCTTTTTTGAATTCGCACCAGCACGCTACGCAACTGGTGTGTGTACTGGTTGTGTTCGCCGTCTTCGT
CDRT1	NM_006382.3	720	CACAGTGTGTGTACTGCAGTGT	CAGATCACATAGGGAAAGGAT	ATCCTTTCCCTGTGTGGTCTG	ACCGGCAGATCACATAGGGAAAGGATGTTAATATTCATAGCATCCTTTCCCTGTGTGGTCTGTTTT	TCAGAAGACGCACCGGCAGATCACATAGGGAAAGGATGTTAATATTCATAGCATCCTTTCCCTGTGTGGTCTGTTTTTTGAATTCGCACCAGCACGCTACGCACACAGTGTGTGTACTGCAGTGTTTCGCCGTCTTCGT
CEACAM16	NM_001039213.3	721	GTACGTGTGTGTACTGCAGTCA	TCAATCTGACTGTGTACTTTG	CAAAGTACACGGTCAGGTTGA	ACCGGTCAATCTGACTGTGTACTTTGGTTAATATTCATAGCCAAAGTACACGGTCAGGTTGATTTT	TCAGAAGACGCACCGGTCAATCTGACTGTGTACTTTGGTTAATATTCATAGCCAAAGTACACGGTCAGGTTGATTTTTTGAATTCGCACCAGCACGCTACGCAGTACGTGTGTGTACTGCAGTCATTCGCCGTCTTCGT
CEACAM16	NM_001039213.3	722	TGGTGTGTGTGTACTGCAGTAC	GTCCAGAGAGAAGAGTTCTTT	GAAGAGCTCTTCTCTCTGGAC	ACCGGGTCCAGAGAGAAGAGTTCTTTGTTAATATTCATAGCGAAGAGCTCTTCTCTCTGGACTTTT	TCAGAAGACGCACCGGGTCCAGAGAGAAGAGTTCTTTGTTAATATTCATAGCGAAGAGCTCTTCTCTCTGGACTTTTTTGAATTCGCACCAGCACGCTACGCATGGTGTGTGTGTACTGCAGTACTTCGCCGTCTTCGT
CEACAM16	NM_001039213.3	723	ACTGGTGTGTGTACTGCAGTTG	CCAAGACCTTGCTATTTGGAT	ATCCAGATAGCAGGGTCTTGG	ACCGGCCAAGACCTTGCTATTTGGATGTTAATATTCATAGCATCCAGATAGCAGGGTCTTGGTTTT	TCAGAAGACGCACCGGCCAAGACCTTGCTATTTGGATGTTAATATTCATAGCATCCAGATAGCAGGGTCTTGGTTTTTTGAATTCGCACCAGCACGCTACGCAACTGGTGTGTGTACTGCAGTTGTTCGCCGTCTTCGT
CEACAM16	NM_001039213.3	724	GTACGTGTGTGTACTGCACAGT	CCGCTACACATTCAAGATTGT	ACAGTCTTGAGTGTGTAGCGG	ACCGGCCGCTACACATTCAAGATTGTGTTAATATTCATAGCACAGTCTTGAGTGTGTAGCGGTTTT	TCAGAAGACGCACCGGCCGCTACACATTCAAGATTGTGTTAATATTCATAGCACAGTCTTGAGTGTGTAGCGGTTTTTTGAATTCGCACCAGCACGCTACGCAGTACGTGTGTGTACTGCACAGTTTCGCCGTCTTCGT
CEACAM16	NM_001039213.3	725	TGTGGTGTGTGTACTGCACACA	GCTGCACCATTAAAGTTGATT	AGTCAACTTTGATGGTGCAGC	ACCGGGCTGCACCATTAAAGTTGATTGTTAATATTCATAGCAGTCAACTTTGATGGTGCAGCTTTT	TCAGAAGACGCACCGGGCTGCACCATTAAAGTTGATTGTTAATATTCATAGCAGTCAACTTTGATGGTGCAGCTTTTTTGAATTCGCACCAGCACGCTACGCATGTGGTGTGTGTACTGCACACATTCGCCGTCTTCGT
CELA3A	NM_005747.4	726	ACCAGTGTGTGTACTGCACAAC	TGGCTGCAATTTCATTTGGAA	TTCCAGATGAAGTTGCAGCCA	ACCGGTGGCTGCAATTTCATTTGGAAGTTAATATTCATAGCTTCCAGATGAAGTTGCAGCCATTTT	TCAGAAGACGCACCGGTGGCTGCAATTTCATTTGGAAGTTAATATTCATAGCTTCCAGATGAAGTTGCAGCCATTTTTTGAATTCGCACCAGCACGCTACGCAACCAGTGTGTGTACTGCACAACTTCGCCGTCTTCGT
CELA3A	NM_005747.4	727	CAGTGTGTGTGTACTGCACATG	GTGTTGGGTGAGTATAACTTT	AAGGTTGTACTCACCCAACAC	ACCGGGTGTTGGGTGAGTATAACTTTGTTAATATTCATAGCAAGGTTGTACTCACCCAACACTTTT	TCAGAAGACGCACCGGGTGTTGGGTGAGTATAACTTTGTTAATATTCATAGCAAGGTTGTACTCACCCAACACTTTTTTGAATTCGCACCAGCACGCTACGCACAGTGTGTGTGTACTGCACATGTTCGCCGTCTTCGT
CELA3A	NM_005747.4	728	TGTGGTGTGTGTACTGCAACGT	TCTGAGGAGTTGTTTGTGTAT	ATGCACAAACAGCTCCTCAGA	ACCGGTCTGAGGAGTTGTTTGTGTATGTTAATATTCATAGCATGCACAAACAGCTCCTCAGATTTT	TCAGAAGACGCACCGGTCTGAGGAGTTGTTTGTGTATGTTAATATTCATAGCATGCACAAACAGCTCCTCAGATTTTTTGAATTCGCACCAGCACGCTACGCATGTGGTGTGTGTACTGCAACGTTTCGCCGTCTTCGT
CELA3A	NM_005747.4	729	ACGTGTGTGTGTACTGCAACCA	CATCTGGAAGTCCATGGTGTT	AACACCGTGGGCTTCCAGATG	ACCGGCATCTGGAAGTCCATGGTGTTGTTAATATTCATAGCAACACCGTGGGCTTCCAGATGTTTT	TCAGAAGACGCACCGGCATCTGGAAGTCCATGGTGTTGTTAATATTCATAGCAACACCGTGGGCTTCCAGATGTTTTTTGAATTCGCACCAGCACGCTACGCAACGTGTGTGTGTACTGCAACCATTCGCCGTCTTCGT
CELA3A	NM_005747.4	730	CAACGTGTGTGTACTGCAACAC	CCACTGCATCTTGAGGGATTT	AGATCCCTCGAGATGCAGTGG	ACCGGCCACTGCATCTTGAGGGATTTGTTAATATTCATAGCAGATCCCTCGAGATGCAGTGGTTTT	TCAGAAGACGCACCGGCCACTGCATCTTGAGGGATTTGTTAATATTCATAGCAGATCCCTCGAGATGCAGTGGTTTTTTGAATTCGCACCAGCACGCTACGCACAACGTGTGTGTACTGCAACACTTCGCCGTCTTCGT
CEP97	XM_006713743.1	731	GTCAGTGTGTGTACTGCAACTG	ACAGTTATCAGTAGCTAATAA	TTATTAGCTACTGATAACTGT	ACCGGACAGTTATCAGTAGCTAATAAGTTAATATTCATAGCTTATTAGCTACTGATAACTGTTTTT	TCAGAAGACGCACCGGACAGTTATCAGTAGCTAATAAGTTAATATTCATAGCTTATTAGCTACTGATAACTGTTTTTTTGAATTCGCACCAGCACGCTACGCAGTCAGTGTGTGTACTGCAACTGTTCGCCGTCTTCGT
CEP97	XM_006713743.1	732	ACGTGTGTGTGTACTGCATGGT	CTGACGTTGCTTTGTGTATTA	TAATACACGAAGCAACGTCAG	ACCGGCTGACGTTGCTTTGTGTATTAGTTAATATTCATAGCTAATACACGAAGCAACGTCAGTTTT	TCAGAAGACGCACCGGCTGACGTTGCTTTGTGTATTAGTTAATATTCATAGCTAATACACGAAGCAACGTCAGTTTTTTGAATTCGCACCAGCACGCTACGCAACGTGTGTGTGTACTGCATGGTTTCGCCGTCTTCGT
CEP97	XM_006713743.1	733	CACAGTGTGTGTACTGCATGCA	GCCTGGTATTATTAGTAAGCA	TGCTTGCTAATAATACCAGGC	ACCGGGCCTGGTATTATTAGTAAGCAGTTAATATTCATAGCTGCTTGCTAATAATACCAGGCTTTT	TCAGAAGACGCACCGGGCCTGGTATTATTAGTAAGCAGTTAATATTCATAGCTGCTTGCTAATAATACCAGGCTTTTTTGAATTCGCACCAGCACGCTACGCACACAGTGTGTGTACTGCATGCATTCGCCGTCTTCGT
CEP97	XM_006713743.1	734	GTTGGTGTGTGTACTGCATGAC	GTGGAAGGGTTAAAGGAATTA	TAGTTCCTTTAGCCCTTCCAC	ACCGGGTGGAAGGGTTAAAGGAATTAGTTAATATTCATAGCTAGTTCCTTTAGCCCTTCCACTTTT	TCAGAAGACGCACCGGGTGGAAGGGTTAAAGGAATTAGTTAATATTCATAGCTAGTTCCTTTAGCCCTTCCACTTTTTTGAATTCGCACCAGCACGCTACGCAGTTGGTGTGTGTACTGCATGACTTCGCCGTCTTCGT
CEP97	XM_006713743.1	735	TGACGTGTGTGTACTGCATGTG	CCATCCTAGGATTTGACTATT	GATAGTCAAATCCTGGGATGG	ACCGGCCATCCTAGGATTTGACTATTGTTAATATTCATAGCGATAGTCAAATCCTGGGATGGTTTT	TCAGAAGACGCACCGGCCATCCTAGGATTTGACTATTGTTAATATTCATAGCGATAGTCAAATCCTGGGATGGTTTTTTGAATTCGCACCAGCACGCTACGCATGACGTGTGTGTACTGCATGTGTTCGCCGTCTTCGT
CFP	NM_001145252.1	736	TGGTGTGTGTGTACTGACGTGT	CCTTTGCCTACTAGAAATGTA	TACGTTTCTGGTAGGCAAAGG	ACCGGCCTTTGCCTACTAGAAATGTAGTTAATATTCATAGCTACGTTTCTGGTAGGCAAAGGTTTT	TCAGAAGACGCACCGGCCTTTGCCTACTAGAAATGTAGTTAATATTCATAGCTACGTTTCTGGTAGGCAAAGGTTTTTTGAATTCGCACCAGCACGCTACGCATGGTGTGTGTGTACTGACGTGTTTCGCCGTCTTCGT
CFP	NM_001145252.1	737	ACCAGTGTGTGTACTGACGTCA	GCAAGTTTGATGGACATTGAT	ATCGATGTCCGTCAAACTTGC	ACCGGGCAAGTTTGATGGACATTGATGTTAATATTCATAGCATCGATGTCCGTCAAACTTGCTTTT	TCAGAAGACGCACCGGGCAAGTTTGATGGACATTGATGTTAATATTCATAGCATCGATGTCCGTCAAACTTGCTTTTTTGAATTCGCACCAGCACGCTACGCAACCAGTGTGTGTACTGACGTCATTCGCCGTCTTCGT
CFP	NM_001145252.1	738	CATGGTGTGTGTACTGACGTAC	CCGACGGAATATGAAGTCTAT	ATGGACTTCATGTTCCGTCGG	ACCGGCCGACGGAATATGAAGTCTATGTTAATATTCATAGCATGGACTTCATGTTCCGTCGGTTTT	TCAGAAGACGCACCGGCCGACGGAATATGAAGTCTATGTTAATATTCATAGCATGGACTTCATGTTCCGTCGGTTTTTTGAATTCGCACCAGCACGCTACGCACATGGTGTGTGTACTGACGTACTTCGCCGTCTTCGT
CFP	NM_001145252.1	739	GTACGTGTGTGTACTGACGTTG	ACGAACTTAAGGAGACATGAA	TTCGTGTCTCCTTAGGTTCGT	ACCGGACGAACTTAAGGAGACATGAAGTTAATATTCATAGCTTCGTGTCTCCTTAGGTTCGTTTTT	TCAGAAGACGCACCGGACGAACTTAAGGAGACATGAAGTTAATATTCATAGCTTCGTGTCTCCTTAGGTTCGTTTTTTTGAATTCGCACCAGCACGCTACGCAGTACGTGTGTGTACTGACGTTGTTCGCCGTCTTCGT
CFP	NM_001145252.1	740	ACCAGTGTGTGTACTGACCAGT	GTATGAAGAATCTTCCGGTAA	TTGCCGGAGGATTCTTCATAC	ACCGGGTATGAAGAATCTTCCGGTAAGTTAATATTCATAGCTTGCCGGAGGATTCTTCATACTTTT	TCAGAAGACGCACCGGGTATGAAGAATCTTCCGGTAAGTTAATATTCATAGCTTGCCGGAGGATTCTTCATACTTTTTTGAATTCGCACCAGCACGCTACGCAACCAGTGTGTGTACTGACCAGTTTCGCCGTCTTCGT
CHD2	NM_001271.3	741	CAACGTGTGTGTACTGACCACA	CCCTTAAATGAGCCTGAATAT	ATATTCGGGCTCATTTGAGGG	ACCGGCCCTTAAATGAGCCTGAATATGTTAATATTCATAGCATATTCGGGCTCATTTGAGGGTTTT	TCAGAAGACGCACCGGCCCTTAAATGAGCCTGAATATGTTAATATTCATAGCATATTCGGGCTCATTTGAGGGTTTTTTGAATTCGCACCAGCACGCTACGCACAACGTGTGTGTACTGACCACATTCGCCGTCTTCGT
CHD2	NM_001271.3	742	GTGTGTGTGTGTACTGACCAAC	GCCTTTAAGAAGGAATGGATA	TATCCGTTCCTTCTTAGAGGC	ACCGGGCCTTTAAGAAGGAATGGATAGTTAATATTCATAGCTATCCGTTCCTTCTTAGAGGCTTTT	TCAGAAGACGCACCGGGCCTTTAAGAAGGAATGGATAGTTAATATTCATAGCTATCCGTTCCTTCTTAGAGGCTTTTTTGAATTCGCACCAGCACGCTACGCAGTGTGTGTGTGTACTGACCAACTTCGCCGTCTTCGT
CHD2	NM_001271.3	743	TGTGGTGTGTGTACTGACCATG	TATCCGGAGTTTAGGTTAATG	CATTAACCTGAACTCCGGATA	ACCGGTATCCGGAGTTTAGGTTAATGGTTAATATTCATAGCCATTAACCTGAACTCCGGATATTTT	TCAGAAGACGCACCGGTATCCGGAGTTTAGGTTAATGGTTAATATTCATAGCCATTAACCTGAACTCCGGATATTTTTTGAATTCGCACCAGCACGCTACGCATGTGGTGTGTGTACTGACCATGTTCGCCGTCTTCGT
CHD2	NM_001271.3	744	CAACGTGTGTGTACTGACACGT	CCTCAAATGAGCCTGAATATT	GATATTCGGGCTCATTTGAGG	ACCGGCCTCAAATGAGCCTGAATATTGTTAATATTCATAGCGATATTCGGGCTCATTTGAGGTTTT	TCAGAAGACGCACCGGCCTCAAATGAGCCTGAATATTGTTAATATTCATAGCGATATTCGGGCTCATTTGAGGTTTTTTGAATTCGCACCAGCACGCTACGCACAACGTGTGTGTACTGACACGTTTCGCCGTCTTCGT
CHD2	NM_001271.3	745	GTTGGTGTGTGTACTGACACCA	AGGTTCATCAAGGTTTATAAG	CTTATAAGCCTTGATGAACCT	ACCGGAGGTTCATCAAGGTTTATAAGGTTAATATTCATAGCCTTATAAGCCTTGATGAACCTTTTT	TCAGAAGACGCACCGGAGGTTCATCAAGGTTTATAAGGTTAATATTCATAGCCTTATAAGCCTTGATGAACCTTTTTTTGAATTCGCACCAGCACGCTACGCAGTTGGTGTGTGTACTGACACCATTCGCCGTCTTCGT
CHIAP2	NR_003928.1	746	TGCAGTGTGTGTACTGACACAC	GCTGGCATTGATAAAGTATTC	GAATGCTTTATCAATGCCAGC	ACCGGGCTGGCATTGATAAAGTATTCGTTAATATTCATAGCGAATGCTTTATCAATGCCAGCTTTT	TCAGAAGACGCACCGGGCTGGCATTGATAAAGTATTCGTTAATATTCATAGCGAATGCTTTATCAATGCCAGCTTTTTTGAATTCGCACCAGCACGCTACGCATGCAGTGTGTGTACTGACACACTTCGCCGTCTTCGT
CHIAP2	NR_003928.1	747	ACGTGTGTGTGTACTGACACTG	GAGAGGTTGCATGATACTTTC	GAAAGTGTCATGCAGCCTCTC	ACCGGGAGAGGTTGCATGATACTTTCGTTAATATTCATAGCGAAAGTGTCATGCAGCCTCTCTTTT	TCAGAAGACGCACCGGGAGAGGTTGCATGATACTTTCGTTAATATTCATAGCGAAAGTGTCATGCAGCCTCTCTTTTTTGAATTCGCACCAGCACGCTACGCAACGTGTGTGTGTACTGACACTGTTCGCCGTCTTCGT
CHIAP2	NR_003928.1	748	GTTGGTGTGTGTACTGACTGGT	GAGGCTGCATGATACTTTCTT	AGGAAAGTGTCATGCAGCCTC	ACCGGGAGGCTGCATGATACTTTCTTGTTAATATTCATAGCAGGAAAGTGTCATGCAGCCTCTTTT	TCAGAAGACGCACCGGGAGGCTGCATGATACTTTCTTGTTAATATTCATAGCAGGAAAGTGTCATGCAGCCTCTTTTTTGAATTCGCACCAGCACGCTACGCAGTTGGTGTGTGTACTGACTGGTTTCGCCGTCTTCGT
CHIAP2	NR_003928.1	749	TGGTGTGTGTGTACTGACTGCA	CTGGTGTAGGAAATGTGTGAA	TTCACGCATTTCCTGCACCAG	ACCGGCTGGTGTAGGAAATGTGTGAAGTTAATATTCATAGCTTCACGCATTTCCTGCACCAGTTTT	TCAGAAGACGCACCGGCTGGTGTAGGAAATGTGTGAAGTTAATATTCATAGCTTCACGCATTTCCTGCACCAGTTTTTTGAATTCGCACCAGCACGCTACGCATGGTGTGTGTGTACTGACTGCATTCGCCGTCTTCGT
CHIAP2	NR_003928.1	750	ACACGTGTGTGTACTGACTGAC	CCTCTGTACCCATTTGATTTA	TAGATCAAGTGGGTACAGAGG	ACCGGCCTCTGTACCCATTTGATTTAGTTAATATTCATAGCTAGATCAAGTGGGTACAGAGGTTTT	TCAGAAGACGCACCGGCCTCTGTACCCATTTGATTTAGTTAATATTCATAGCTAGATCAAGTGGGTACAGAGGTTTTTTGAATTCGCACCAGCACGCTACGCAACACGTGTGTGTACTGACTGACTTCGCCGTCTTCGT
CHN1	NM_001822.5	751	CACAGTGTGTGTACTGACTGTG	CCTACCCTAAGTTTATAGAAT	ATTCTATAAACTTAGGGTAGG	ACCGGCCTACCCTAAGTTTATAGAATGTTAATATTCATAGCATTCTATAAACTTAGGGTAGGTTTT	TCAGAAGACGCACCGGCCTACCCTAAGTTTATAGAATGTTAATATTCATAGCATTCTATAAACTTAGGGTAGGTTTTTTGAATTCGCACCAGCACGCTACGCACACAGTGTGTGTACTGACTGTGTTCGCCGTCTTCGT
CHN1	NM_001822.5	752	ACTGGTGTGTGTACTGTGGTGT	GCACGTAGGATATACAACTTT	AAGGTTGTGTATCCTACGTGC	ACCGGGCACGTAGGATATACAACTTTGTTAATATTCATAGCAAGGTTGTGTATCCTACGTGCTTTT	TCAGAAGACGCACCGGGCACGTAGGATATACAACTTTGTTAATATTCATAGCAAGGTTGTGTATCCTACGTGCTTTTTTGAATTCGCACCAGCACGCTACGCAACTGGTGTGTGTACTGTGGTGTTTCGCCGTCTTCGT
CHN1	NM_001822.5	753	CAGTGTGTGTGTACTGTGGTCA	GCATTGAATGATATACGGTAT	ATACCGTATATCATTCAATGC	ACCGGGCATTGAATGATATACGGTATGTTAATATTCATAGCATACCGTATATCATTCAATGCTTTT	TCAGAAGACGCACCGGGCATTGAATGATATACGGTATGTTAATATTCATAGCATACCGTATATCATTCAATGCTTTTTTGAATTCGCACCAGCACGCTACGCACAGTGTGTGTGTACTGTGGTCATTCGCCGTCTTCGT
CHN1	NM_001822.5	754	GTACGTGTGTGTACTGTGGTAC	CTGAAGGACTATACTGAGTAT	ATACTCGGTATAGTCCTTCAG	ACCGGCTGAAGGACTATACTGAGTATGTTAATATTCATAGCATACTCGGTATAGTCCTTCAGTTTT	TCAGAAGACGCACCGGCTGAAGGACTATACTGAGTATGTTAATATTCATAGCATACTCGGTATAGTCCTTCAGTTTTTTGAATTCGCACCAGCACGCTACGCAGTACGTGTGTGTACTGTGGTACTTCGCCGTCTTCGT
CHN1	NM_001822.5	755	TGCAGTGTGTGTACTGTGGTTG	CCACATTGGTGTGAATATTGT	ACAGTATTCACACCAGTGTGG	ACCGGCCACATTGGTGTGAATATTGTGTTAATATTCATAGCACAGTATTCACACCAGTGTGGTTTT	TCAGAAGACGCACCGGCCACATTGGTGTGAATATTGTGTTAATATTCATAGCACAGTATTCACACCAGTGTGGTTTTTTGAATTCGCACCAGCACGCTACGCATGCAGTGTGTGTACTGTGGTTGTTCGCCGTCTTCGT
CHPF2	NM_001284295.1	756	CAGTGTGTGTGTACTGTGCAGT	CGCTTATTTGAACTGGCTAAA	TTTGGCCAGTTCAAATGAGCG	ACCGGCGCTTATTTGAACTGGCTAAAGTTAATATTCATAGCTTTGGCCAGTTCAAATGAGCGTTTT	TCAGAAGACGCACCGGCGCTTATTTGAACTGGCTAAAGTTAATATTCATAGCTTTGGCCAGTTCAAATGAGCGTTTTTTGAATTCGCACCAGCACGCTACGCACAGTGTGTGTGTACTGTGCAGTTTCGCCGTCTTCGT
CHPF2	NM_001284295.1	757	GTCAGTGTGTGTACTGTGCACA	CGGCTAGACTAAAGTGATGAG	TTCATCACTTTGGTCTAGCCG	ACCGGCGGCTAGACTAAAGTGATGAGGTTAATATTCATAGCTTCATCACTTTGGTCTAGCCGTTTT	TCAGAAGACGCACCGGCGGCTAGACTAAAGTGATGAGGTTAATATTCATAGCTTCATCACTTTGGTCTAGCCGTTTTTTGAATTCGCACCAGCACGCTACGCAGTCAGTGTGTGTACTGTGCACATTCGCCGTCTTCGT
CHPF2	NM_001284295.1	758	TGTGGTGTGTGTACTGTGCAAC	CGGGCTTATAGTGAAATAGAA	TTCTATTTCACTGTAAGCCCG	ACCGGCGGGCTTATAGTGAAATAGAAGTTAATATTCATAGCTTCTATTTCACTGTAAGCCCGTTTT	TCAGAAGACGCACCGGCGGGCTTATAGTGAAATAGAAGTTAATATTCATAGCTTCTATTTCACTGTAAGCCCGTTTTTTGAATTCGCACCAGCACGCTACGCATGTGGTGTGTGTACTGTGCAACTTCGCCGTCTTCGT
CHPF2	NM_001284295.1	759	ACACGTGTGTGTACTGTGCATG	GTCCATTTCCAGGAGTTTAAT	ATTGAACTCCTGGAAATGGAC	ACCGGGTCCATTTCCAGGAGTTTAATGTTAATATTCATAGCATTGAACTCCTGGAAATGGACTTTT	TCAGAAGACGCACCGGGTCCATTTCCAGGAGTTTAATGTTAATATTCATAGCATTGAACTCCTGGAAATGGACTTTTTTGAATTCGCACCAGCACGCTACGCAACACGTGTGTGTACTGTGCATGTTCGCCGTCTTCGT
CHPF2	NM_001284295.1	760	GTCAGTGTGTGTACTGTGACGT	CCGGGTGGAAATTCTACTTAT	ATAGGTAGGATTTCCACCCGG	ACCGGCCGGGTGGAAATTCTACTTATGTTAATATTCATAGCATAGGTAGGATTTCCACCCGGTTTT	TCAGAAGACGCACCGGCCGGGTGGAAATTCTACTTATGTTAATATTCATAGCATAGGTAGGATTTCCACCCGGTTTTTTGAATTCGCACCAGCACGCTACGCAGTCAGTGTGTGTACTGTGACGTTTCGCCGTCTTCGT
CHRAC1	NM_017444.5	761	TGACGTGTGTGTACTGTGACCA	GAGCTCTTTGTTCAATGTCTA	TAGGCATTGAACAAAGAGCTC	ACCGGGAGCTCTTTGTTCAATGTCTAGTTAATATTCATAGCTAGGCATTGAACAAAGAGCTCTTTT	TCAGAAGACGCACCGGGAGCTCTTTGTTCAATGTCTAGTTAATATTCATAGCTAGGCATTGAACAAAGAGCTCTTTTTTGAATTCGCACCAGCACGCTACGCATGACGTGTGTGTACTGTGACCATTCGCCGTCTTCGT
CHRAC1	NM_017444.5	762	ACGTGTGTGTGTACTGTGACAC	TGACTTACAGTGATTTAGCAA	TTGCTAAATCACTGTAAGTCA	ACCGGTGACTTACAGTGATTTAGCAAGTTAATATTCATAGCTTGCTAAATCACTGTAAGTCATTTT	TCAGAAGACGCACCGGTGACTTACAGTGATTTAGCAAGTTAATATTCATAGCTTGCTAAATCACTGTAAGTCATTTTTTGAATTCGCACCAGCACGCTACGCAACGTGTGTGTGTACTGTGACACTTCGCCGTCTTCGT
CHRAC1	NM_017444.5	763	CATGGTGTGTGTACTGTGACTG	ACACTGCACAGCAATTAGAAA	TTTCTGATTGCTGTGCAGTGT	ACCGGACACTGCACAGCAATTAGAAAGTTAATATTCATAGCTTTCTGATTGCTGTGCAGTGTTTTT	TCAGAAGACGCACCGGACACTGCACAGCAATTAGAAAGTTAATATTCATAGCTTTCTGATTGCTGTGCAGTGTTTTTTTGAATTCGCACCAGCACGCTACGCACATGGTGTGTGTACTGTGACTGTTCGCCGTCTTCGT
CHRAC1	NM_017444.5	764	TGACGTGTGTGTACTGTGTGGT	GAAAGTGACCATGATGAAGTT	AGCTTCATCATGGTCACTTTC	ACCGGGAAAGTGACCATGATGAAGTTGTTAATATTCATAGCAGCTTCATCATGGTCACTTTCTTTT	TCAGAAGACGCACCGGGAAAGTGACCATGATGAAGTTGTTAATATTCATAGCAGCTTCATCATGGTCACTTTCTTTTTTGAATTCGCACCAGCACGCTACGCATGACGTGTGTGTACTGTGTGGTTTCGCCGTCTTCGT
CHRAC1	NM_017444.5	765	ACTGGTGTGTGTACTGTGTGCA	TTCAGTTTCTTGCAGATATAT	ATATATCTGCAAGAAACTGAA	ACCGGTTCAGTTTCTTGCAGATATATGTTAATATTCATAGCATATATCTGCAAGAAACTGAATTTT	TCAGAAGACGCACCGGTTCAGTTTCTTGCAGATATATGTTAATATTCATAGCATATATCTGCAAGAAACTGAATTTTTTGAATTCGCACCAGCACGCTACGCAACTGGTGTGTGTACTGTGTGCATTCGCCGTCTTCGT
CHRM1	NM_000738.2	766	CACAGTGTGTGTACTGTGTGAC	TGCTACGCACTTTGCAATAAA	TTTGTTGCAGAGTGCGTAGCA	ACCGGTGCTACGCACTTTGCAATAAAGTTAATATTCATAGCTTTGTTGCAGAGTGCGTAGCATTTT	TCAGAAGACGCACCGGTGCTACGCACTTTGCAATAAAGTTAATATTCATAGCTTTGTTGCAGAGTGCGTAGCATTTTTTGAATTCGCACCAGCACGCTACGCACACAGTGTGTGTACTGTGTGACTTCGCCGTCTTCGT
CHRM1	NM_000738.2	767	GTGTGTGTGTGTACTGTGTGTG	ACAGTTAAGAGGCCGATTAAG	CTTAGTCGGCCTCTTGACTGT	ACCGGACAGTTAAGAGGCCGATTAAGGTTAATATTCATAGCCTTAGTCGGCCTCTTGACTGTTTTT	TCAGAAGACGCACCGGACAGTTAAGAGGCCGATTAAGGTTAATATTCATAGCCTTAGTCGGCCTCTTGACTGTTTTTTTGAATTCGCACCAGCACGCTACGCAGTGTGTGTGTGTACTGTGTGTGTTCGCCGTCTTCGT
CHRM1	NM_000738.2	768	TGTGGTGTGTGTTGGTGTGTGT	GCTACGCACTTTGCAATAAAG	CTTTGTTGCAGAGTGCGTAGC	ACCGGGCTACGCACTTTGCAATAAAGGTTAATATTCATAGCCTTTGTTGCAGAGTGCGTAGCTTTT	TCAGAAGACGCACCGGGCTACGCACTTTGCAATAAAGGTTAATATTCATAGCCTTTGTTGCAGAGTGCGTAGCTTTTTTGAATTCGCACCAGCACGCTACGCATGTGGTGTGTGTTGGTGTGTGTTTCGCCGTCTTCGT
CHRM1	NM_000738.2	769	ACGTGTGTGTGTTGGTGTGTCA	GCTTGGCTAGTCACATATTAA	TTGATATGTGACTAGCCAAGC	ACCGGGCTTGGCTAGTCACATATTAAGTTAATATTCATAGCTTGATATGTGACTAGCCAAGCTTTT	TCAGAAGACGCACCGGGCTTGGCTAGTCACATATTAAGTTAATATTCATAGCTTGATATGTGACTAGCCAAGCTTTTTTGAATTCGCACCAGCACGCTACGCAACGTGTGTGTGTTGGTGTGTCATTCGCCGTCTTCGT
CHRM1	NM_000738.2	770	CAACGTGTGTGTTGGTGTGTAC	CCGATTAAGAAAGGGTGTGAT	ATCACGCCCTTTCTTAGTCGG	ACCGGCCGATTAAGAAAGGGTGTGATGTTAATATTCATAGCATCACGCCCTTTCTTAGTCGGTTTT	TCAGAAGACGCACCGGCCGATTAAGAAAGGGTGTGATGTTAATATTCATAGCATCACGCCCTTTCTTAGTCGGTTTTTTGAATTCGCACCAGCACGCTACGCACAACGTGTGTGTTGGTGTGTACTTCGCCGTCTTCGT
CHRM4	NM_000741.2	771	GTCAGTGTGTGTTGGTGTGTTG	GCGTGTGTTGATCTCATTATA	TATGATGAGATCAGCACACGC	ACCGGGCGTGTGTTGATCTCATTATAGTTAATATTCATAGCTATGATGAGATCAGCACACGCTTTT	TCAGAAGACGCACCGGGCGTGTGTTGATCTCATTATAGTTAATATTCATAGCTATGATGAGATCAGCACACGCTTTTTTGAATTCGCACCAGCACGCTACGCAGTCAGTGTGTGTTGGTGTGTTGTTCGCCGTCTTCGT
CHRM4	NM_000741.2	772	ACGTGTGTGTGTTGGTGTCAGT	GCGCAAAGTGATACGAATGAT	ATCGTTCGTGTCACTTTGCGC	ACCGGGCGCAAAGTGATACGAATGATGTTAATATTCATAGCATCGTTCGTGTCACTTTGCGCTTTT	TCAGAAGACGCACCGGGCGCAAAGTGATACGAATGATGTTAATATTCATAGCATCGTTCGTGTCACTTTGCGCTTTTTTGAATTCGCACCAGCACGCTACGCAACGTGTGTGTGTTGGTGTCAGTTTCGCCGTCTTCGT
CHRM4	NM_000741.2	773	CACAGTGTGTGTTGGTGTCACA	TTCCTTAAGAGCCCATTAATG	CATTAGTGGGCTCTTGAGGAA	ACCGGTTCCTTAAGAGCCCATTAATGGTTAATATTCATAGCCATTAGTGGGCTCTTGAGGAATTTT	TCAGAAGACGCACCGGTTCCTTAAGAGCCCATTAATGGTTAATATTCATAGCCATTAGTGGGCTCTTGAGGAATTTTTTGAATTCGCACCAGCACGCTACGCACACAGTGTGTGTTGGTGTCACATTCGCCGTCTTCGT
CHRM4	NM_000741.2	774	GTTGGTGTGTGTTGGTGTCAAC	TCGCTATGAGATGGTGGAAGT	ATTTCCACCGTCTCATAGCGA	ACCGGTCGCTATGAGATGGTGGAAGTGTTAATATTCATAGCATTTCCACCGTCTCATAGCGATTTT	TCAGAAGACGCACCGGTCGCTATGAGATGGTGGAAGTGTTAATATTCATAGCATTTCCACCGTCTCATAGCGATTTTTTGAATTCGCACCAGCACGCTACGCAGTTGGTGTGTGTTGGTGTCAACTTCGCCGTCTTCGT
CHRM4	NM_000741.2	775	TGACGTGTGTGTTGGTGTCATG	GATGGTCTAAGATCTAGATTG	CAATCTGGATCTTGGACCATC	ACCGGGATGGTCTAAGATCTAGATTGGTTAATATTCATAGCCAATCTGGATCTTGGACCATCTTTT	TCAGAAGACGCACCGGGATGGTCTAAGATCTAGATTGGTTAATATTCATAGCCAATCTGGATCTTGGACCATCTTTTTTGAATTCGCACCAGCACGCTACGCATGACGTGTGTGTTGGTGTCATGTTCGCCGTCTTCGT
CHST8	NM_022467.3	776	CACAGTGTGTGTTGGTGTACGT	GCCAGGAATAAAGTTTAACAT	ATGTTGAACTTTATTCCTGGC	ACCGGGCCAGGAATAAAGTTTAACATGTTAATATTCATAGCATGTTGAACTTTATTCCTGGCTTTT	TCAGAAGACGCACCGGGCCAGGAATAAAGTTTAACATGTTAATATTCATAGCATGTTGAACTTTATTCCTGGCTTTTTTGAATTCGCACCAGCACGCTACGCACACAGTGTGTGTTGGTGTACGTTTCGCCGTCTTCGT
CHST8	NM_022467.3	777	GTACGTGTGTGTTGGTGTACCA	CCTGATGTTCAACTATTTCAA	TTGGAATAGTTGAACATCAGG	ACCGGCCTGATGTTCAACTATTTCAAGTTAATATTCATAGCTTGGAATAGTTGAACATCAGGTTTT	TCAGAAGACGCACCGGCCTGATGTTCAACTATTTCAAGTTAATATTCATAGCTTGGAATAGTTGAACATCAGGTTTTTTGAATTCGCACCAGCACGCTACGCAGTACGTGTGTGTTGGTGTACCATTCGCCGTCTTCGT
CHST8	NM_022467.3	778	TGGTGTGTGTGTTGGTGTACAC	CGACTATGATTTCGTAGGTAA	TTGCCTACGAAATCGTAGTCG	ACCGGCGACTATGATTTCGTAGGTAAGTTAATATTCATAGCTTGCCTACGAAATCGTAGTCGTTTT	TCAGAAGACGCACCGGCGACTATGATTTCGTAGGTAAGTTAATATTCATAGCTTGCCTACGAAATCGTAGTCGTTTTTTGAATTCGCACCAGCACGCTACGCATGGTGTGTGTGTTGGTGTACACTTCGCCGTCTTCGT
CHST8	NM_022467.3	779	ACTGGTGTGTGTTGGTGTACTG	CGACTTCTACTATATGGATTA	TAATCCATGTAGTAGAAGTCG	ACCGGCGACTTCTACTATATGGATTAGTTAATATTCATAGCTAATCCATGTAGTAGAAGTCGTTTT	TCAGAAGACGCACCGGCGACTTCTACTATATGGATTAGTTAATATTCATAGCTAATCCATGTAGTAGAAGTCGTTTTTTGAATTCGCACCAGCACGCTACGCAACTGGTGTGTGTTGGTGTACTGTTCGCCGTCTTCGT
CHST8	NM_022467.3	780	GTACGTGTGTGTTGGTGTTGGT	CCAGCACAACACTGTCCATTA	TAGTGGACGGTGTTGTGCTGG	ACCGGCCAGCACAACACTGTCCATTAGTTAATATTCATAGCTAGTGGACGGTGTTGTGCTGGTTTT	TCAGAAGACGCACCGGCCAGCACAACACTGTCCATTAGTTAATATTCATAGCTAGTGGACGGTGTTGTGCTGGTTTTTTGAATTCGCACCAGCACGCTACGCAGTACGTGTGTGTTGGTGTTGGTTTCGCCGTCTTCGT
CIAPIN1	XM_005256061.2	781	TGTGGTGTGTGTTGGTGTTGCA	AGTAGAGACAGTTGTAGATAA	TTATCTACAGCTGTCTCTACT	ACCGGAGTAGAGACAGTTGTAGATAAGTTAATATTCATAGCTTATCTACAGCTGTCTCTACTTTTT	TCAGAAGACGCACCGGAGTAGAGACAGTTGTAGATAAGTTAATATTCATAGCTTATCTACAGCTGTCTCTACTTTTTTTGAATTCGCACCAGCACGCTACGCATGTGGTGTGTGTTGGTGTTGCATTCGCCGTCTTCGT
CIAPIN1	XM_005256062.2	782	ACCAGTGTGTGTTGGTGTTGAC	GAATCCAGCTTTGACATTATT	AATAATGTCAAAGCTGGATTC	ACCGGGAATCCAGCTTTGACATTATTGTTAATATTCATAGCAATAATGTCAAAGCTGGATTCTTTT	TCAGAAGACGCACCGGGAATCCAGCTTTGACATTATTGTTAATATTCATAGCAATAATGTCAAAGCTGGATTCTTTTTTGAATTCGCACCAGCACGCTACGCAACCAGTGTGTGTTGGTGTTGACTTCGCCGTCTTCGT
CIAPIN1	XM_005256061.2	783	CAGTGTGTGTGTTGGTGTTGTG	ACCCTCTTAGCCAATGATATG	CATATCGTTGGCTGAGAGGGT	ACCGGACCCTCTTAGCCAATGATATGGTTAATATTCATAGCCATATCGTTGGCTGAGAGGGTTTTT	TCAGAAGACGCACCGGACCCTCTTAGCCAATGATATGGTTAATATTCATAGCCATATCGTTGGCTGAGAGGGTTTTTTTGAATTCGCACCAGCACGCTACGCACAGTGTGTGTGTTGGTGTTGTGTTCGCCGTCTTCGT
CIAPIN1	XM_005256061.2	784	GTACGTGTGTGTTGGTCAGTGT	CAAACTTTGAGGTGGGTTCTT	AAGAACCCACTTCAAAGTTTG	ACCGGCAAACTTTGAGGTGGGTTCTTGTTAATATTCATAGCAAGAACCCACTTCAAAGTTTGTTTT	TCAGAAGACGCACCGGCAAACTTTGAGGTGGGTTCTTGTTAATATTCATAGCAAGAACCCACTTCAAAGTTTGTTTTTTGAATTCGCACCAGCACGCTACGCAGTACGTGTGTGTTGGTCAGTGTTTCGCCGTCTTCGT
CIAPIN1	XM_005256061.2	785	TGTGGTGTGTGTTGGTCAGTCA	GCATTGCATTTGTGTCTTGTT	AACAGGACACAGATGCAATGC	ACCGGGCATTGCATTTGTGTCTTGTTGTTAATATTCATAGCAACAGGACACAGATGCAATGCTTTT	TCAGAAGACGCACCGGGCATTGCATTTGTGTCTTGTTGTTAATATTCATAGCAACAGGACACAGATGCAATGCTTTTTTGAATTCGCACCAGCACGCTACGCATGTGGTGTGTGTTGGTCAGTCATTCGCCGTCTTCGT
CITED1	XM_005262266.2	786	ACCAGTGTGTGTTGGTCAGTAC	GCAGAAACTTAATAGCTAGTA	TACTGGCTATTAAGTTTCTGC	ACCGGGCAGAAACTTAATAGCTAGTAGTTAATATTCATAGCTACTGGCTATTAAGTTTCTGCTTTT	TCAGAAGACGCACCGGGCAGAAACTTAATAGCTAGTAGTTAATATTCATAGCTACTGGCTATTAAGTTTCTGCTTTTTTGAATTCGCACCAGCACGCTACGCAACCAGTGTGTGTTGGTCAGTACTTCGCCGTCTTCGT
CITED1	XM_005262266.2	787	CAGTGTGTGTGTTGGTCAGTTG	CTTGTGGTGAAAGATCGTAAA	TTTGCGATCTTTCACCGCAAG	ACCGGCTTGTGGTGAAAGATCGTAAAGTTAATATTCATAGCTTTGCGATCTTTCACCGCAAGTTTT	TCAGAAGACGCACCGGCTTGTGGTGAAAGATCGTAAAGTTAATATTCATAGCTTTGCGATCTTTCACCGCAAGTTTTTTGAATTCGCACCAGCACGCTACGCACAGTGTGTGTGTTGGTCAGTTGTTCGCCGTCTTCGT
CITED1	XM_005262266.2	788	TGTGGTGTGTGTTGGTCACAGT	GCAGAATCATTCTCTCTTTCT	AGAAGGAGAGAGTGATTCTGC	ACCGGGCAGAATCATTCTCTCTTTCTGTTAATATTCATAGCAGAAGGAGAGAGTGATTCTGCTTTT	TCAGAAGACGCACCGGGCAGAATCATTCTCTCTTTCTGTTAATATTCATAGCAGAAGGAGAGAGTGATTCTGCTTTTTTGAATTCGCACCAGCACGCTACGCATGTGGTGTGTGTTGGTCACAGTTTCGCCGTCTTCGT
CITED1	XM_005262266.2	789	ACGTGTGTGTGTTGGTCACACA	AGAGCCCTGTTATCATTGATT	AATCGATGATAGCAGGGCTCT	ACCGGAGAGCCCTGTTATCATTGATTGTTAATATTCATAGCAATCGATGATAGCAGGGCTCTTTTT	TCAGAAGACGCACCGGAGAGCCCTGTTATCATTGATTGTTAATATTCATAGCAATCGATGATAGCAGGGCTCTTTTTTTGAATTCGCACCAGCACGCTACGCAACGTGTGTGTGTTGGTCACACATTCGCCGTCTTCGT
CITED1	XM_005262266.2	790	CAACGTGTGTGTTGGTCACAAC	CCTCATTTGCTGGTTAGTATG	CATACTAGCCAGCAAGTGAGG	ACCGGCCTCATTTGCTGGTTAGTATGGTTAATATTCATAGCCATACTAGCCAGCAAGTGAGGTTTT	TCAGAAGACGCACCGGCCTCATTTGCTGGTTAGTATGGTTAATATTCATAGCCATACTAGCCAGCAAGTGAGGTTTTTTGAATTCGCACCAGCACGCTACGCACAACGTGTGTGTTGGTCACAACTTCGCCGTCTTCGT
CKB	NM_001823.4	791	GTCAGTGTGTGTTGGTCACATG	CTCTTCAAGTCTAAGGATTAT	ATAGTCCTTAGACTTGAAGAG	ACCGGCTCTTCAAGTCTAAGGATTATGTTAATATTCATAGCATAGTCCTTAGACTTGAAGAGTTTT	TCAGAAGACGCACCGGCTCTTCAAGTCTAAGGATTATGTTAATATTCATAGCATAGTCCTTAGACTTGAAGAGTTTTTTGAATTCGCACCAGCACGCTACGCAGTCAGTGTGTGTTGGTCACATGTTCGCCGTCTTCGT
CKB	NM_001823.4	792	ACGTGTGTGTGTTGGTCAACGT	CCCAGATTGAAACTTTCTTCA	TGAAGAGAGTTTCAATCTGGG	ACCGGCCCAGATTGAAACTTTCTTCAGTTAATATTCATAGCTGAAGAGAGTTTCAATCTGGGTTTT	TCAGAAGACGCACCGGCCCAGATTGAAACTTTCTTCAGTTAATATTCATAGCTGAAGAGAGTTTCAATCTGGGTTTTTTGAATTCGCACCAGCACGCTACGCAACGTGTGTGTGTTGGTCAACGTTTCGCCGTCTTCGT
CKB	NM_001823.4	793	CACAGTGTGTGTTGGTCAACCA	CTAAGGACTATGAGTTTATGT	ACATGAACTCATAGTCCTTAG	ACCGGCTAAGGACTATGAGTTTATGTGTTAATATTCATAGCACATGAACTCATAGTCCTTAGTTTT	TCAGAAGACGCACCGGCTAAGGACTATGAGTTTATGTGTTAATATTCATAGCACATGAACTCATAGTCCTTAGTTTTTTGAATTCGCACCAGCACGCTACGCACACAGTGTGTGTTGGTCAACCATTCGCCGTCTTCGT
CKB	NM_001823.4	794	GTTGGTGTGTGTTGGTCAACAC	CCGCGGTATTTGGCATAATGA	TCATTGTGCCAGATACCGCGG	ACCGGCCGCGGTATTTGGCATAATGAGTTAATATTCATAGCTCATTGTGCCAGATACCGCGGTTTT	TCAGAAGACGCACCGGCCGCGGTATTTGGCATAATGAGTTAATATTCATAGCTCATTGTGCCAGATACCGCGGTTTTTTGAATTCGCACCAGCACGCTACGCAGTTGGTGTGTGTTGGTCAACACTTCGCCGTCTTCGT
CKB	NM_001823.4	795	TGACGTGTGTGTTGGTCAACTG	GCAATATGAAGGAGGTGTTTA	TGAACACCTCCTTCATGTTGC	ACCGGGCAATATGAAGGAGGTGTTTAGTTAATATTCATAGCTGAACACCTCCTTCATGTTGCTTTT	TCAGAAGACGCACCGGGCAATATGAAGGAGGTGTTTAGTTAATATTCATAGCTGAACACCTCCTTCATGTTGCTTTTTTGAATTCGCACCAGCACGCTACGCATGACGTGTGTGTTGGTCAACTGTTCGCCGTCTTCGT
CLDN20	NM_001001346.3	796	CACAGTGTGTGTTGGTCATGGT	CCACACACAATTTGAAGGATT	AATCCTTCAGATTGTGTGTGG	ACCGGCCACACACAATTTGAAGGATTGTTAATATTCATAGCAATCCTTCAGATTGTGTGTGGTTTT	TCAGAAGACGCACCGGCCACACACAATTTGAAGGATTGTTAATATTCATAGCAATCCTTCAGATTGTGTGTGGTTTTTTGAATTCGCACCAGCACGCTACGCACACAGTGTGTGTTGGTCATGGTTTCGCCGTCTTCGT
CLDN20	NM_001001346.3	797	GTACGTGTGTGTTGGTCATGCA	GCTATCTATATCGGATTCATT	AATGAATCCGATATAGATAGC	ACCGGGCTATCTATATCGGATTCATTGTTAATATTCATAGCAATGAATCCGATATAGATAGCTTTT	TCAGAAGACGCACCGGGCTATCTATATCGGATTCATTGTTAATATTCATAGCAATGAATCCGATATAGATAGCTTTTTTGAATTCGCACCAGCACGCTACGCAGTACGTGTGTGTTGGTCATGCATTCGCCGTCTTCGT
CLDN20	NM_001001346.3	798	TGGTGTGTGTGTTGGTCATGAC	CAATCTGAAGGATTATGTGTA	TACACATAATCCTTCAGATTG	ACCGGCAATCTGAAGGATTATGTGTAGTTAATATTCATAGCTACACATAATCCTTCAGATTGTTTT	TCAGAAGACGCACCGGCAATCTGAAGGATTATGTGTAGTTAATATTCATAGCTACACATAATCCTTCAGATTGTTTTTTGAATTCGCACCAGCACGCTACGCATGGTGTGTGTGTTGGTCATGACTTCGCCGTCTTCGT
CLDN20	NM_001001346.3	799	ACTGGTGTGTGTTGGTCATGTG	GCTGTTGTTTATCTCTGGTAT	ATGCCAGAGATAAACAACAGC	ACCGGGCTGTTGTTTATCTCTGGTATGTTAATATTCATAGCATGCCAGAGATAAACAACAGCTTTT	TCAGAAGACGCACCGGGCTGTTGTTTATCTCTGGTATGTTAATATTCATAGCATGCCAGAGATAAACAACAGCTTTTTTGAATTCGCACCAGCACGCTACGCAACTGGTGTGTGTTGGTCATGTGTTCGCCGTCTTCGT
CLDN20	NM_001001346.3	800	ACCAGTGTGTGTTGGTACGTGT	CCAGGCTTTGTTATTTGGTTT	GAACCAAATAACAAAGCCTGG	ACCGGCCAGGCTTTGTTATTTGGTTTGTTAATATTCATAGCGAACCAAATAACAAAGCCTGGTTTT	TCAGAAGACGCACCGGCCAGGCTTTGTTATTTGGTTTGTTAATATTCATAGCGAACCAAATAACAAAGCCTGGTTTTTTGAATTCGCACCAGCACGCTACGCAACCAGTGTGTGTTGGTACGTGTTTCGCCGTCTTCGT
CLDN6	NM_021195.4	801	CAACGTGTGTGTTGGTACGTCA	TGAGTACCCTACTAAGAATTA	TAATTCTTGGTAGGGTACTCA	ACCGGTGAGTACCCTACTAAGAATTAGTTAATATTCATAGCTAATTCTTGGTAGGGTACTCATTTT	TCAGAAGACGCACCGGTGAGTACCCTACTAAGAATTAGTTAATATTCATAGCTAATTCTTGGTAGGGTACTCATTTTTTGAATTCGCACCAGCACGCTACGCACAACGTGTGTGTTGGTACGTCATTCGCCGTCTTCGT
CLDN6	NM_021195.4	802	GTGTGTGTGTGTTGGTACGTAC	CCTGTTCGGTTTGCTGGTTTA	TAGACCAGCAAGCCGAACAGG	ACCGGCCTGTTCGGTTTGCTGGTTTAGTTAATATTCATAGCTAGACCAGCAAGCCGAACAGGTTTT	TCAGAAGACGCACCGGCCTGTTCGGTTTGCTGGTTTAGTTAATATTCATAGCTAGACCAGCAAGCCGAACAGGTTTTTTGAATTCGCACCAGCACGCTACGCAGTGTGTGTGTGTTGGTACGTACTTCGCCGTCTTCGT
CLDN6	NM_021195.4	803	TGTGGTGTGTGTTGGTACGTTG	CTCTGGGATTGTCTTTGTTAT	ATGACAAAGACAATCCCAGAG	ACCGGCTCTGGGATTGTCTTTGTTATGTTAATATTCATAGCATGACAAAGACAATCCCAGAGTTTT	TCAGAAGACGCACCGGCTCTGGGATTGTCTTTGTTATGTTAATATTCATAGCATGACAAAGACAATCCCAGAGTTTTTTGAATTCGCACCAGCACGCTACGCATGTGGTGTGTGTTGGTACGTTGTTCGCCGTCTTCGT
CLDN6	NM_021195.4	804	CAACGTGTGTGTTGGTACCAGT	CCCATCTTAGAAGTCAGTTAA	TTGACTGGCTTCTAAGATGGG	ACCGGCCCATCTTAGAAGTCAGTTAAGTTAATATTCATAGCTTGACTGGCTTCTAAGATGGGTTTT	TCAGAAGACGCACCGGCCCATCTTAGAAGTCAGTTAAGTTAATATTCATAGCTTGACTGGCTTCTAAGATGGGTTTTTTGAATTCGCACCAGCACGCTACGCACAACGTGTGTGTTGGTACCAGTTTCGCCGTCTTCGT
CLDN6	NM_021195.4	805	GTTGGTGTGTGTTGGTACCACA	CTCATCTTTGGGATTGTCTTT	AAAGACAATCCCAGAGGTGAG	ACCGGCTCATCTTTGGGATTGTCTTTGTTAATATTCATAGCAAAGACAATCCCAGAGGTGAGTTTT	TCAGAAGACGCACCGGCTCATCTTTGGGATTGTCTTTGTTAATATTCATAGCAAAGACAATCCCAGAGGTGAGTTTTTTGAATTCGCACCAGCACGCTACGCAGTTGGTGTGTGTTGGTACCACATTCGCCGTCTTCGT
CLIC5	NM_016929.4	806	TGCAGTGTGTGTTGGTACCAAC	GCCTACGTTGATGTCGCTAAA	TTTGGCGACATCAGCGTAGGC	ACCGGGCCTACGTTGATGTCGCTAAAGTTAATATTCATAGCTTTGGCGACATCAGCGTAGGCTTTT	TCAGAAGACGCACCGGGCCTACGTTGATGTCGCTAAAGTTAATATTCATAGCTTTGGCGACATCAGCGTAGGCTTTTTTGAATTCGCACCAGCACGCTACGCATGCAGTGTGTGTTGGTACCAACTTCGCCGTCTTCGT
CLIC5	XM_006715114.1	807	ACGTGTGTGTGTTGGTACCATG	CTGAAAGGAGTCGTGTTTAAT	ATTGAACACGACTCCTTTCAG	ACCGGCTGAAAGGAGTCGTGTTTAATGTTAATATTCATAGCATTGAACACGACTCCTTTCAGTTTT	TCAGAAGACGCACCGGCTGAAAGGAGTCGTGTTTAATGTTAATATTCATAGCATTGAACACGACTCCTTTCAGTTTTTTGAATTCGCACCAGCACGCTACGCAACGTGTGTGTGTTGGTACCATGTTCGCCGTCTTCGT
CLIC5	NM_016929.4	808	GTTGGTGTGTGTTGGTACACGT	GCCAAGAAATACCGCAATTAT	ATAGTTGCGGTATTTCTTGGC	ACCGGGCCAAGAAATACCGCAATTATGTTAATATTCATAGCATAGTTGCGGTATTTCTTGGCTTTT	TCAGAAGACGCACCGGGCCAAGAAATACCGCAATTATGTTAATATTCATAGCATAGTTGCGGTATTTCTTGGCTTTTTTGAATTCGCACCAGCACGCTACGCAGTTGGTGTGTGTTGGTACACGTTTCGCCGTCTTCGT
CLIC5	XM_006715114.1	809	TGGTGTGTGTGTTGGTACACCA	CCTAACCAAGGCTTTAAAGAA	TTCTTTAGAGCCTTGGTTAGG	ACCGGCCTAACCAAGGCTTTAAAGAAGTTAATATTCATAGCTTCTTTAGAGCCTTGGTTAGGTTTT	TCAGAAGACGCACCGGCCTAACCAAGGCTTTAAAGAAGTTAATATTCATAGCTTCTTTAGAGCCTTGGTTAGGTTTTTTGAATTCGCACCAGCACGCTACGCATGGTGTGTGTGTTGGTACACCATTCGCCGTCTTCGT
CLIC5	XM_006715114.1	810	ACACGTGTGTGTTGGTACACAC	CTGGCTGATTGCAATTTGTTG	CAACAGATTGCAGTCAGCCAG	ACCGGCTGGCTGATTGCAATTTGTTGGTTAATATTCATAGCCAACAGATTGCAGTCAGCCAGTTTT	TCAGAAGACGCACCGGCTGGCTGATTGCAATTTGTTGGTTAATATTCATAGCCAACAGATTGCAGTCAGCCAGTTTTTTGAATTCGCACCAGCACGCTACGCAACACGTGTGTGTTGGTACACACTTCGCCGTCTTCGT
CLPB	XM_005274320.1	811	CACAGTGTGTGTTGGTACACTG	GCCAAATATATGCACAAAGAT	ATCTTTGTGCATATATTTGGC	ACCGGGCCAAATATATGCACAAAGATGTTAATATTCATAGCATCTTTGTGCATATATTTGGCTTTT	TCAGAAGACGCACCGGGCCAAATATATGCACAAAGATGTTAATATTCATAGCATCTTTGTGCATATATTTGGCTTTTTTGAATTCGCACCAGCACGCTACGCACACAGTGTGTGTTGGTACACTGTTCGCCGTCTTCGT
CLPB	XM_005274320.1	812	TGGTGTGTGTGTTGGTACTGGT	GCGATTAAAGGAGCACATTAT	ATGATGTGCTCCTTTAGTCGC	ACCGGGCGATTAAAGGAGCACATTATGTTAATATTCATAGCATGATGTGCTCCTTTAGTCGCTTTT	TCAGAAGACGCACCGGGCGATTAAAGGAGCACATTATGTTAATATTCATAGCATGATGTGCTCCTTTAGTCGCTTTTTTGAATTCGCACCAGCACGCTACGCATGGTGTGTGTGTTGGTACTGGTTTCGCCGTCTTCGT
CLPB	XM_005274320.1	813	ACCAGTGTGTGTTGGTACTGCA	GCTCTTTGATGAAGTAGATAA	TTGTCTACTTCATCAAAGAGC	ACCGGGCTCTTTGATGAAGTAGATAAGTTAATATTCATAGCTTGTCTACTTCATCAAAGAGCTTTT	TCAGAAGACGCACCGGGCTCTTTGATGAAGTAGATAAGTTAATATTCATAGCTTGTCTACTTCATCAAAGAGCTTTTTTGAATTCGCACCAGCACGCTACGCAACCAGTGTGTGTTGGTACTGCATTCGCCGTCTTCGT
CLPB	XM_005274320.1	814	CATGGTGTGTGTTGGTACTGAC	CCGAGAGGATGATTTCAATAA	TTGTTGAAGTCATCCTCTCGG	ACCGGCCGAGAGGATGATTTCAATAAGTTAATATTCATAGCTTGTTGAAGTCATCCTCTCGGTTTT	TCAGAAGACGCACCGGCCGAGAGGATGATTTCAATAAGTTAATATTCATAGCTTGTTGAAGTCATCCTCTCGGTTTTTTGAATTCGCACCAGCACGCTACGCACATGGTGTGTGTTGGTACTGACTTCGCCGTCTTCGT
CLPB	XM_005274320.1	815	GTACGTGTGTGTTGGTACTGTG	GCTCATCCAACTTGTCAATAA	TTGTTGACGAGTTGGATGAGC	ACCGGGCTCATCCAACTTGTCAATAAGTTAATATTCATAGCTTGTTGACGAGTTGGATGAGCTTTT	TCAGAAGACGCACCGGGCTCATCCAACTTGTCAATAAGTTAATATTCATAGCTTGTTGACGAGTTGGATGAGCTTTTTTGAATTCGCACCAGCACGCTACGCAGTACGTGTGTGTTGGTACTGTGTTCGCCGTCTTCGT
CMTM8	NM_178868.3	816	CAGTGTGTGTGTTGGTTGGTGT	GCTACGCTGGAAATATATATT	AATATGTATTTCCAGCGTAGC	ACCGGGCTACGCTGGAAATATATATTGTTAATATTCATAGCAATATGTATTTCCAGCGTAGCTTTT	TCAGAAGACGCACCGGGCTACGCTGGAAATATATATTGTTAATATTCATAGCAATATGTATTTCCAGCGTAGCTTTTTTGAATTCGCACCAGCACGCTACGCACAGTGTGTGTGTTGGTTGGTGTTTCGCCGTCTTCGT
CMTM8	NM_178868.3	817	GTCAGTGTGTGTTGGTTGGTCA	GCTCATAAATTGTGGTTTGTT	AACAAACCACAATTTGTGAGC	ACCGGGCTCATAAATTGTGGTTTGTTGTTAATATTCATAGCAACAAACCACAATTTGTGAGCTTTT	TCAGAAGACGCACCGGGCTCATAAATTGTGGTTTGTTGTTAATATTCATAGCAACAAACCACAATTTGTGAGCTTTTTTGAATTCGCACCAGCACGCTACGCAGTCAGTGTGTGTTGGTTGGTCATTCGCCGTCTTCGT
CMTM8	NM_178868.3	818	TGTGGTGTGTGTTGGTTGGTAC	TGCTGGTGTGGACGTTTATTG	CAATAAGCGTCCATACCAGCA	ACCGGTGCTGGTGTGGACGTTTATTGGTTAATATTCATAGCCAATAAGCGTCCATACCAGCATTTT	TCAGAAGACGCACCGGTGCTGGTGTGGACGTTTATTGGTTAATATTCATAGCCAATAAGCGTCCATACCAGCATTTTTTGAATTCGCACCAGCACGCTACGCATGTGGTGTGTGTTGGTTGGTACTTCGCCGTCTTCGT
CMTM8	NM_178868.3	819	ACACGTGTGTGTTGGTTGGTTG	CAGGACCATACAGTGATTTAT	GTAAATCACTGTATGGTCCTG	ACCGGCAGGACCATACAGTGATTTATGTTAATATTCATAGCGTAAATCACTGTATGGTCCTGTTTT	TCAGAAGACGCACCGGCAGGACCATACAGTGATTTATGTTAATATTCATAGCGTAAATCACTGTATGGTCCTGTTTTTTGAATTCGCACCAGCACGCTACGCAACACGTGTGTGTTGGTTGGTTGTTCGCCGTCTTCGT
CMTM8	NM_178868.3	820	GTCAGTGTGTGTTGGTTGCAGT	CATTTGGTTGGGTTATGTTTG	CAAACATGACCCAGCCAAATG	ACCGGCATTTGGTTGGGTTATGTTTGGTTAATATTCATAGCCAAACATGACCCAGCCAAATGTTTT	TCAGAAGACGCACCGGCATTTGGTTGGGTTATGTTTGGTTAATATTCATAGCCAAACATGACCCAGCCAAATGTTTTTTGAATTCGCACCAGCACGCTACGCAGTCAGTGTGTGTTGGTTGCAGTTTCGCCGTCTTCGT
CMTR1	XM_005248955.2	821	TGACGTGTGTGTTGGTTGCACA	CCCTTAGCTTAATGATGAAGA	TCTTCATCGTTAAGCTGAGGG	ACCGGCCCTTAGCTTAATGATGAAGAGTTAATATTCATAGCTCTTCATCGTTAAGCTGAGGGTTTT	TCAGAAGACGCACCGGCCCTTAGCTTAATGATGAAGAGTTAATATTCATAGCTCTTCATCGTTAAGCTGAGGGTTTTTTGAATTCGCACCAGCACGCTACGCATGACGTGTGTGTTGGTTGCACATTCGCCGTCTTCGT
CMTR1	XM_005248955.2	822	ACGTGTGTGTGTTGGTTGCAAC	GTGGTGGGAAAGGGAAAGGTG	CATCTTTCTCTTTCCCACCAC	ACCGGGTGGTGGGAAAGGGAAAGGTGGTTAATATTCATAGCCATCTTTCTCTTTCCCACCACTTTT	TCAGAAGACGCACCGGGTGGTGGGAAAGGGAAAGGTGGTTAATATTCATAGCCATCTTTCTCTTTCCCACCACTTTTTTGAATTCGCACCAGCACGCTACGCAACGTGTGTGTGTTGGTTGCAACTTCGCCGTCTTCGT
CMTR1	XM_005248955.2	823	CATGGTGTGTGTTGGTTGCATG	CAGGTGGTTTCTTAGAGTATG	CATACTCTGAGAAGCCACCTG	ACCGGCAGGTGGTTTCTTAGAGTATGGTTAATATTCATAGCCATACTCTGAGAAGCCACCTGTTTT	TCAGAAGACGCACCGGCAGGTGGTTTCTTAGAGTATGGTTAATATTCATAGCCATACTCTGAGAAGCCACCTGTTTTTTGAATTCGCACCAGCACGCTACGCACATGGTGTGTGTTGGTTGCATGTTCGCCGTCTTCGT
CMTR1	XM_005248955.2	824	TGACGTGTGTGTTGGTTGACGT	GCAGCTGTTTCTGTGTTAGTT	AACTGACACAGAAGCAGCTGC	ACCGGGCAGCTGTTTCTGTGTTAGTTGTTAATATTCATAGCAACTGACACAGAAGCAGCTGCTTTT	TCAGAAGACGCACCGGGCAGCTGTTTCTGTGTTAGTTGTTAATATTCATAGCAACTGACACAGAAGCAGCTGCTTTTTTGAATTCGCACCAGCACGCTACGCATGACGTGTGTGTTGGTTGACGTTTCGCCGTCTTCGT
CMTR1	XM_005248955.2	825	ACTGGTGTGTGTTGGTTGACCA	CCTGTTGTACTGTTGCTTTGA	TCAAAGCAGCAGTACAGCAGG	ACCGGCCTGTTGTACTGTTGCTTTGAGTTAATATTCATAGCTCAAAGCAGCAGTACAGCAGGTTTT	TCAGAAGACGCACCGGCCTGTTGTACTGTTGCTTTGAGTTAATATTCATAGCTCAAAGCAGCAGTACAGCAGGTTTTTTGAATTCGCACCAGCACGCTACGCAACTGGTGTGTGTTGGTTGACCATTCGCCGTCTTCGT
CNOT4	NM_001190848.1	826	CACAGTGTGTGTTGGTTGACAC	GCCTCTTCACATCAGAAATAA	TTGTTTCTGATGTGAAGAGGC	ACCGGGCCTCTTCACATCAGAAATAAGTTAATATTCATAGCTTGTTTCTGATGTGAAGAGGCTTTT	TCAGAAGACGCACCGGGCCTCTTCACATCAGAAATAAGTTAATATTCATAGCTTGTTTCTGATGTGAAGAGGCTTTTTTGAATTCGCACCAGCACGCTACGCACACAGTGTGTGTTGGTTGACACTTCGCCGTCTTCGT
CNOT4	NM_001190848.1	827	GTGTGTGTGTGTTGGTTGACTG	GCCCTTGGAGATAGGTGATGT	ATATCATCTATCTCCAAGGGC	ACCGGGCCCTTGGAGATAGGTGATGTGTTAATATTCATAGCATATCATCTATCTCCAAGGGCTTTT	TCAGAAGACGCACCGGGCCCTTGGAGATAGGTGATGTGTTAATATTCATAGCATATCATCTATCTCCAAGGGCTTTTTTGAATTCGCACCAGCACGCTACGCAGTGTGTGTGTGTTGGTTGACTGTTCGCCGTCTTCGT
CNOT4	NM_001190848.1	828	ACTGGTGTGTGTTGGTTGTGGT	TCGTCTTTGTTGTAGGTTTAT	ATAAACCTACAACAAAGACGA	ACCGGTCGTCTTTGTTGTAGGTTTATGTTAATATTCATAGCATAAACCTACAACAAAGACGATTTT	TCAGAAGACGCACCGGTCGTCTTTGTTGTAGGTTTATGTTAATATTCATAGCATAAACCTACAACAAAGACGATTTTTTGAATTCGCACCAGCACGCTACGCAACTGGTGTGTGTTGGTTGTGGTTTCGCCGTCTTCGT
CNOT4	NM_001190848.1	829	CAGTGTGTGTGTTGGTTGTGCA	CAGTATAGGGAATGGTGATAA	TTATCACCGTTCCCTATACTG	ACCGGCAGTATAGGGAATGGTGATAAGTTAATATTCATAGCTTATCACCGTTCCCTATACTGTTTT	TCAGAAGACGCACCGGCAGTATAGGGAATGGTGATAAGTTAATATTCATAGCTTATCACCGTTCCCTATACTGTTTTTTGAATTCGCACCAGCACGCTACGCACAGTGTGTGTGTTGGTTGTGCATTCGCCGTCTTCGT
CNOT4	NM_001190848.1	830	GTACGTGTGTGTTGGTTGTGAC	ACAGAGTCACAGTTGTTATTC	GAATAACGACTGTGACTCTGT	ACCGGACAGAGTCACAGTTGTTATTCGTTAATATTCATAGCGAATAACGACTGTGACTCTGTTTTT	TCAGAAGACGCACCGGACAGAGTCACAGTTGTTATTCGTTAATATTCATAGCGAATAACGACTGTGACTCTGTTTTTTTGAATTCGCACCAGCACGCTACGCAGTACGTGTGTGTTGGTTGTGACTTCGCCGTCTTCGT
CNOT6	XM_005265953.1	831	TGCAGTGTGTGTTGGTTGTGTG	GCTTTGCATTTGAGTGATAAT	ATTGTCACTCAAATGCAAAGC	ACCGGGCTTTGCATTTGAGTGATAATGTTAATATTCATAGCATTGTCACTCAAATGCAAAGCTTTT	TCAGAAGACGCACCGGGCTTTGCATTTGAGTGATAATGTTAATATTCATAGCATTGTCACTCAAATGCAAAGCTTTTTTGAATTCGCACCAGCACGCTACGCATGCAGTGTGTGTTGGTTGTGTGTTCGCCGTCTTCGT
CNOT6	XM_005265953.1	832	ACACGTGTGTGTTGCAGTGTGT	GCAACCTCAAATCTAGTGTTT	AAACACTGGATTTGAGGTTGC	ACCGGGCAACCTCAAATCTAGTGTTTGTTAATATTCATAGCAAACACTGGATTTGAGGTTGCTTTT	TCAGAAGACGCACCGGGCAACCTCAAATCTAGTGTTTGTTAATATTCATAGCAAACACTGGATTTGAGGTTGCTTTTTTGAATTCGCACCAGCACGCTACGCAACACGTGTGTGTTGCAGTGTGTTTCGCCGTCTTCGT
CNOT6	XM_005265953.1	833	CATGGTGTGTGTTGCAGTGTCA	GCGCGTCTTTGTGGTCATTAA	TTAGTGACCACAAAGATGCGC	ACCGGGCGCGTCTTTGTGGTCATTAAGTTAATATTCATAGCTTAGTGACCACAAAGATGCGCTTTT	TCAGAAGACGCACCGGGCGCGTCTTTGTGGTCATTAAGTTAATATTCATAGCTTAGTGACCACAAAGATGCGCTTTTTTGAATTCGCACCAGCACGCTACGCACATGGTGTGTGTTGCAGTGTCATTCGCCGTCTTCGT
CNOT6	XM_005265953.1	834	GTCAGTGTGTGTTGCAGTGTAC	GTCCCGAATTCTTTCAGATAT	ATGTCTGAAGGAATTCGGGAC	ACCGGGTCCCGAATTCTTTCAGATATGTTAATATTCATAGCATGTCTGAAGGAATTCGGGACTTTT	TCAGAAGACGCACCGGGTCCCGAATTCTTTCAGATATGTTAATATTCATAGCATGTCTGAAGGAATTCGGGACTTTTTTGAATTCGCACCAGCACGCTACGCAGTCAGTGTGTGTTGCAGTGTACTTCGCCGTCTTCGT
CNOT6	XM_005265953.1	835	TGGTGTGTGTGTTGCAGTGTTG	CCCGAATTCTTTCAGATATTG	CAATGTCTGAAGGAATTCGGG	ACCGGCCCGAATTCTTTCAGATATTGGTTAATATTCATAGCCAATGTCTGAAGGAATTCGGGTTTT	TCAGAAGACGCACCGGCCCGAATTCTTTCAGATATTGGTTAATATTCATAGCCAATGTCTGAAGGAATTCGGGTTTTTTGAATTCGCACCAGCACGCTACGCATGGTGTGTGTGTTGCAGTGTTGTTCGCCGTCTTCGT
COIL	NM_004645.2	836	CATGGTGTGTGTTGCAGTCAGT	GCATTGGAAGAGTTGAGAGAG	TTCTCTCGACTCTTCCAATGC	ACCGGGCATTGGAAGAGTTGAGAGAGGTTAATATTCATAGCTTCTCTCGACTCTTCCAATGCTTTT	TCAGAAGACGCACCGGGCATTGGAAGAGTTGAGAGAGGTTAATATTCATAGCTTCTCTCGACTCTTCCAATGCTTTTTTGAATTCGCACCAGCACGCTACGCACATGGTGTGTGTTGCAGTCAGTTTCGCCGTCTTCGT
COIL	NM_004645.2	837	GTGTGTGTGTGTTGCAGTCACA	CCTTGAGAGAACTTGGGAAGT	ATTTCCCAGGTTCTCTCAAGG	ACCGGCCTTGAGAGAACTTGGGAAGTGTTAATATTCATAGCATTTCCCAGGTTCTCTCAAGGTTTT	TCAGAAGACGCACCGGCCTTGAGAGAACTTGGGAAGTGTTAATATTCATAGCATTTCCCAGGTTCTCTCAAGGTTTTTTGAATTCGCACCAGCACGCTACGCAGTGTGTGTGTGTTGCAGTCACATTCGCCGTCTTCGT
COIL	NM_004645.2	838	TGACGTGTGTGTTGCAGTCAAC	CCGAAAGTATAGGTAGTGAAA	TTTCACTGCCTGTACTTTCGG	ACCGGCCGAAAGTATAGGTAGTGAAAGTTAATATTCATAGCTTTCACTGCCTGTACTTTCGGTTTT	TCAGAAGACGCACCGGCCGAAAGTATAGGTAGTGAAAGTTAATATTCATAGCTTTCACTGCCTGTACTTTCGGTTTTTTGAATTCGCACCAGCACGCTACGCATGACGTGTGTGTTGCAGTCAACTTCGCCGTCTTCGT
COIL	NM_004645.2	839	ACCAGTGTGTGTTGCAGTCATG	GCGGGTTTCTTAAAGATAGTA	TACTGTCTTTAAGAAACCCGC	ACCGGGCGGGTTTCTTAAAGATAGTAGTTAATATTCATAGCTACTGTCTTTAAGAAACCCGCTTTT	TCAGAAGACGCACCGGGCGGGTTTCTTAAAGATAGTAGTTAATATTCATAGCTACTGTCTTTAAGAAACCCGCTTTTTTGAATTCGCACCAGCACGCTACGCAACCAGTGTGTGTTGCAGTCATGTTCGCCGTCTTCGT
COIL	NM_004645.2	840	GTGTGTGTGTGTTGCAGTACGT	GACTATAAGGAAGGAAGAATA	TATTCTTCCTTCCTTGTAGTC	ACCGGGACTATAAGGAAGGAAGAATAGTTAATATTCATAGCTATTCTTCCTTCCTTGTAGTCTTTT	TCAGAAGACGCACCGGGACTATAAGGAAGGAAGAATAGTTAATATTCATAGCTATTCTTCCTTCCTTGTAGTCTTTTTTGAATTCGCACCAGCACGCTACGCAGTGTGTGTGTGTTGCAGTACGTTTCGCCGTCTTCGT
COL16A1	XM_005270481.1	841	TGCAGTGTGTGTTGCAGTACCA	CCTGAGGGGTTCTAGAACTTT	AAAGTTCTGGAACCCTTCAGG	ACCGGCCTGAGGGGTTCTAGAACTTTGTTAATATTCATAGCAAAGTTCTGGAACCCTTCAGGTTTT	TCAGAAGACGCACCGGCCTGAGGGGTTCTAGAACTTTGTTAATATTCATAGCAAAGTTCTGGAACCCTTCAGGTTTTTTGAATTCGCACCAGCACGCTACGCATGCAGTGTGTGTTGCAGTACCATTCGCCGTCTTCGT
COL16A1	XM_005270481.1	842	ACTGGTGTGTGTTGCAGTACAC	GCAAATGGGTATCCATAGATA	TATCTGTGGATACCCATTTGC	ACCGGGCAAATGGGTATCCATAGATAGTTAATATTCATAGCTATCTGTGGATACCCATTTGCTTTT	TCAGAAGACGCACCGGGCAAATGGGTATCCATAGATAGTTAATATTCATAGCTATCTGTGGATACCCATTTGCTTTTTTGAATTCGCACCAGCACGCTACGCAACTGGTGTGTGTTGCAGTACACTTCGCCGTCTTCGT
COL16A1	XM_005270481.1	843	CAACGTGTGTGTTGCAGTACTG	ATGGGAGATATGGTGAATTAT	ATAATTCACCATGTCTCCCAT	ACCGGATGGGAGATATGGTGAATTATGTTAATATTCATAGCATAATTCACCATGTCTCCCATTTTT	TCAGAAGACGCACCGGATGGGAGATATGGTGAATTATGTTAATATTCATAGCATAATTCACCATGTCTCCCATTTTTTTGAATTCGCACCAGCACGCTACGCACAACGTGTGTGTTGCAGTACTGTTCGCCGTCTTCGT
COL16A1	XM_005270481.1	844	TGCAGTGTGTGTTGCAGTTGGT	ATGAGCTCATTGAGATTAATC	GATTGATCTCAATGAGCTCAT	ACCGGATGAGCTCATTGAGATTAATCGTTAATATTCATAGCGATTGATCTCAATGAGCTCATTTTT	TCAGAAGACGCACCGGATGAGCTCATTGAGATTAATCGTTAATATTCATAGCGATTGATCTCAATGAGCTCATTTTTTTGAATTCGCACCAGCACGCTACGCATGCAGTGTGTGTTGCAGTTGGTTTCGCCGTCTTCGT
COL16A1	XM_005270481.1	845	ACACGTGTGTGTTGCAGTTGCA	CGTTGGGAATAAATGGTCAAA	TTTGGCCATTTATTCCCAACG	ACCGGCGTTGGGAATAAATGGTCAAAGTTAATATTCATAGCTTTGGCCATTTATTCCCAACGTTTT	TCAGAAGACGCACCGGCGTTGGGAATAAATGGTCAAAGTTAATATTCATAGCTTTGGCCATTTATTCCCAACGTTTTTTGAATTCGCACCAGCACGCTACGCAACACGTGTGTGTTGCAGTTGCATTCGCCGTCTTCGT
COL26A1	NM_133457.4	846	CAGTGTGTGTGTTGCAGTTGAC	CGCCTACAGATAAAGATAATG	CATTGTCTTTGTCTGTAGGCG	ACCGGCGCCTACAGATAAAGATAATGGTTAATATTCATAGCCATTGTCTTTGTCTGTAGGCGTTTT	TCAGAAGACGCACCGGCGCCTACAGATAAAGATAATGGTTAATATTCATAGCCATTGTCTTTGTCTGTAGGCGTTTTTTGAATTCGCACCAGCACGCTACGCACAGTGTGTGTGTTGCAGTTGACTTCGCCGTCTTCGT
COL26A1	NM_133457.4	847	GTTGGTGTGTGTTGCAGTTGTG	CCAGGGAGCTTTCGTTATGTT	AACGTAACGAAAGTTCCCTGG	ACCGGCCAGGGAGCTTTCGTTATGTTGTTAATATTCATAGCAACGTAACGAAAGTTCCCTGGTTTT	TCAGAAGACGCACCGGCCAGGGAGCTTTCGTTATGTTGTTAATATTCATAGCAACGTAACGAAAGTTCCCTGGTTTTTTGAATTCGCACCAGCACGCTACGCAGTTGGTGTGTGTTGCAGTTGTGTTCGCCGTCTTCGT
COL26A1	NM_133457.4	848	TGCAGTGTGTGTTGCACAGTGT	GCTCAGATGGTAGAAATAATC	GGTTATTTCTACCGTCTGAGC	ACCGGGCTCAGATGGTAGAAATAATCGTTAATATTCATAGCGGTTATTTCTACCGTCTGAGCTTTT	TCAGAAGACGCACCGGGCTCAGATGGTAGAAATAATCGTTAATATTCATAGCGGTTATTTCTACCGTCTGAGCTTTTTTGAATTCGCACCAGCACGCTACGCATGCAGTGTGTGTTGCACAGTGTTTCGCCGTCTTCGT
COL26A1	NM_133457.4	849	ACACGTGTGTGTTGCACAGTCA	CTGCAGGGAGGGAAATAGAGT	ACTCTGTTTCCCTCTCTGCAG	ACCGGCTGCAGGGAGGGAAATAGAGTGTTAATATTCATAGCACTCTGTTTCCCTCTCTGCAGTTTT	TCAGAAGACGCACCGGCTGCAGGGAGGGAAATAGAGTGTTAATATTCATAGCACTCTGTTTCCCTCTCTGCAGTTTTTTGAATTCGCACCAGCACGCTACGCAACACGTGTGTGTTGCACAGTCATTCGCCGTCTTCGT
COL26A1	NM_133457.4	850	CAGTGTGTGTGTTGCACAGTAC	CTGTCTAGGGAACTTTCGTTG	TAACGAAAGTTCCCTGGACAG	ACCGGCTGTCTAGGGAACTTTCGTTGGTTAATATTCATAGCTAACGAAAGTTCCCTGGACAGTTTT	TCAGAAGACGCACCGGCTGTCTAGGGAACTTTCGTTGGTTAATATTCATAGCTAACGAAAGTTCCCTGGACAGTTTTTTGAATTCGCACCAGCACGCTACGCACAGTGTGTGTGTTGCACAGTACTTCGCCGTCTTCGT
COL28A1	NM_001037763.2	851	GTTGGTGTGTGTTGCACAGTTG	CAATGCCACTAGGCTATTTAA	TTAAGTAGCCTAGTGGCATTG	ACCGGCAATGCCACTAGGCTATTTAAGTTAATATTCATAGCTTAAGTAGCCTAGTGGCATTGTTTT	TCAGAAGACGCACCGGCAATGCCACTAGGCTATTTAAGTTAATATTCATAGCTTAAGTAGCCTAGTGGCATTGTTTTTTGAATTCGCACCAGCACGCTACGCAGTTGGTGTGTGTTGCACAGTTGTTCGCCGTCTTCGT
COL28A1	NM_001037763.2	852	ACACGTGTGTGTTGCACACAGT	GAATTGGACAGTAAGGTATTA	TAATACCTTGCTGTCCAATTC	ACCGGGAATTGGACAGTAAGGTATTAGTTAATATTCATAGCTAATACCTTGCTGTCCAATTCTTTT	TCAGAAGACGCACCGGGAATTGGACAGTAAGGTATTAGTTAATATTCATAGCTAATACCTTGCTGTCCAATTCTTTTTTGAATTCGCACCAGCACGCTACGCAACACGTGTGTGTTGCACACAGTTTCGCCGTCTTCGT
COL28A1	NM_001037763.2	853	CATGGTGTGTGTTGCACACACA	TGATTCCTATCTCGTTCAAAT	ATTTGAACGAGATAGGAATCA	ACCGGTGATTCCTATCTCGTTCAAATGTTAATATTCATAGCATTTGAACGAGATAGGAATCATTTT	TCAGAAGACGCACCGGTGATTCCTATCTCGTTCAAATGTTAATATTCATAGCATTTGAACGAGATAGGAATCATTTTTTGAATTCGCACCAGCACGCTACGCACATGGTGTGTGTTGCACACACATTCGCCGTCTTCGT
COL28A1	NM_001037763.2	854	GTCAGTGTGTGTTGCACACAAC	GCATAGGCATAATCAACTATA	TATAGTTGATTATGCCTATGC	ACCGGGCATAGGCATAATCAACTATAGTTAATATTCATAGCTATAGTTGATTATGCCTATGCTTTT	TCAGAAGACGCACCGGGCATAGGCATAATCAACTATAGTTAATATTCATAGCTATAGTTGATTATGCCTATGCTTTTTTGAATTCGCACCAGCACGCTACGCAGTCAGTGTGTGTTGCACACAACTTCGCCGTCTTCGT
COL28A1	NM_001037763.2	855	TGGTGTGTGTGTTGCACACATG	AGAAGTGTGAACGTAAGATTT	AAATCTTGCGTTCACACTTCT	ACCGGAGAAGTGTGAACGTAAGATTTGTTAATATTCATAGCAAATCTTGCGTTCACACTTCTTTTT	TCAGAAGACGCACCGGAGAAGTGTGAACGTAAGATTTGTTAATATTCATAGCAAATCTTGCGTTCACACTTCTTTTTTTGAATTCGCACCAGCACGCTACGCATGGTGTGTGTGTTGCACACATGTTCGCCGTCTTCGT
COL4A3	XM_005246275.1	856	CATGGTGTGTGTTGCACAACGT	CCAATGAATATGGCTCCTATT	AATGGGAGCCATGTTCATTGG	ACCGGCCAATGAATATGGCTCCTATTGTTAATATTCATAGCAATGGGAGCCATGTTCATTGGTTTT	TCAGAAGACGCACCGGCCAATGAATATGGCTCCTATTGTTAATATTCATAGCAATGGGAGCCATGTTCATTGGTTTTTTGAATTCGCACCAGCACGCTACGCACATGGTGTGTGTTGCACAACGTTTCGCCGTCTTCGT
COL4A3	XM_005246275.1	857	GTGTGTGTGTGTTGCACAACCA	GCTGTTGGTTTGAAAGGATAA	TTGTCCTTTCAAACCAGCAGC	ACCGGGCTGTTGGTTTGAAAGGATAAGTTAATATTCATAGCTTGTCCTTTCAAACCAGCAGCTTTT	TCAGAAGACGCACCGGGCTGTTGGTTTGAAAGGATAAGTTAATATTCATAGCTTGTCCTTTCAAACCAGCAGCTTTTTTGAATTCGCACCAGCACGCTACGCAGTGTGTGTGTGTTGCACAACCATTCGCCGTCTTCGT
COL4A3	XM_005246275.1	858	TGACGTGTGTGTTGCACAACAC	CCAGGTTTAAAGGGTCTTAAA	TTTGAGGCCCTTTAAACCTGG	ACCGGCCAGGTTTAAAGGGTCTTAAAGTTAATATTCATAGCTTTGAGGCCCTTTAAACCTGGTTTT	TCAGAAGACGCACCGGCCAGGTTTAAAGGGTCTTAAAGTTAATATTCATAGCTTTGAGGCCCTTTAAACCTGGTTTTTTGAATTCGCACCAGCACGCTACGCATGACGTGTGTGTTGCACAACACTTCGCCGTCTTCGT
COL4A3	XM_005246275.1	859	ACCAGTGTGTGTTGCACAACTG	GCGATTTACCACAATGTCATT	AATGGCATTGTGGTAAATCGC	ACCGGGCGATTTACCACAATGTCATTGTTAATATTCATAGCAATGGCATTGTGGTAAATCGCTTTT	TCAGAAGACGCACCGGGCGATTTACCACAATGTCATTGTTAATATTCATAGCAATGGCATTGTGGTAAATCGCTTTTTTGAATTCGCACCAGCACGCTACGCAACCAGTGTGTGTTGCACAACTGTTCGCCGTCTTCGT
COL4A3	XM_005246275.1	860	GTGTGTGTGTGTTGCACATGGT	CCAGTAAGGGTTGTGTTTGTA	TACAGACACAACCCTTGCTGG	ACCGGCCAGTAAGGGTTGTGTTTGTAGTTAATATTCATAGCTACAGACACAACCCTTGCTGGTTTT	TCAGAAGACGCACCGGCCAGTAAGGGTTGTGTTTGTAGTTAATATTCATAGCTACAGACACAACCCTTGCTGGTTTTTTGAATTCGCACCAGCACGCTACGCAGTGTGTGTGTGTTGCACATGGTTTCGCCGTCTTCGT
COL6A5	NM_001278298.1	861	TGCAGTGTGTGTTGCACATGCA	GAGGCCAATAAATACTGTGTA	TACACGGTATTTGTTGGCCTC	ACCGGGAGGCCAATAAATACTGTGTAGTTAATATTCATAGCTACACGGTATTTGTTGGCCTCTTTT	TCAGAAGACGCACCGGGAGGCCAATAAATACTGTGTAGTTAATATTCATAGCTACACGGTATTTGTTGGCCTCTTTTTTGAATTCGCACCAGCACGCTACGCATGCAGTGTGTGTTGCACATGCATTCGCCGTCTTCGT
COL6A5	NM_001278298.1	862	ACTGGTGTGTGTTGCACATGAC	GCCACATCCTATTTCTATTTC	GAAATGGAAATGGGATGTGGC	ACCGGGCCACATCCTATTTCTATTTCGTTAATATTCATAGCGAAATGGAAATGGGATGTGGCTTTT	TCAGAAGACGCACCGGGCCACATCCTATTTCTATTTCGTTAATATTCATAGCGAAATGGAAATGGGATGTGGCTTTTTTGAATTCGCACCAGCACGCTACGCAACTGGTGTGTGTTGCACATGACTTCGCCGTCTTCGT
COL6A5	NM_001278298.1	863	CAACGTGTGTGTTGCACATGTG	CGGAGGAAATTTAAGGTATCT	AGATGCCTTAAATTTCCTCCG	ACCGGCGGAGGAAATTTAAGGTATCTGTTAATATTCATAGCAGATGCCTTAAATTTCCTCCGTTTT	TCAGAAGACGCACCGGCGGAGGAAATTTAAGGTATCTGTTAATATTCATAGCAGATGCCTTAAATTTCCTCCGTTTTTTGAATTCGCACCAGCACGCTACGCACAACGTGTGTGTTGCACATGTGTTCGCCGTCTTCGT
COL6A5	NM_001278298.1	864	CAGTGTGTGTGTTGCAACGTGT	CCCATAGAGGCCAATAAATAT	GTATTTGTTGGCCTCTATGGG	ACCGGCCCATAGAGGCCAATAAATATGTTAATATTCATAGCGTATTTGTTGGCCTCTATGGGTTTT	TCAGAAGACGCACCGGCCCATAGAGGCCAATAAATATGTTAATATTCATAGCGTATTTGTTGGCCTCTATGGGTTTTTTGAATTCGCACCAGCACGCTACGCACAGTGTGTGTGTTGCAACGTGTTTCGCCGTCTTCGT
COL6A5	NM_001278298.1	865	GTCAGTGTGTGTTGCAACGTCA	GCTGCTATTGATTAGATGAGA	TCTCATCTGATCAATGGCAGC	ACCGGGCTGCTATTGATTAGATGAGAGTTAATATTCATAGCTCTCATCTGATCAATGGCAGCTTTT	TCAGAAGACGCACCGGGCTGCTATTGATTAGATGAGAGTTAATATTCATAGCTCTCATCTGATCAATGGCAGCTTTTTTGAATTCGCACCAGCACGCTACGCAGTCAGTGTGTGTTGCAACGTCATTCGCCGTCTTCGT
COLGALT1	XM_005260080.2	866	TGTGGTGTGTGTTGCAACGTAC	CACGCTATGAGCATGTTATGA	TCATGACATGCTCGTAGCGTG	ACCGGCACGCTATGAGCATGTTATGAGTTAATATTCATAGCTCATGACATGCTCGTAGCGTGTTTT	TCAGAAGACGCACCGGCACGCTATGAGCATGTTATGAGTTAATATTCATAGCTCATGACATGCTCGTAGCGTGTTTTTTGAATTCGCACCAGCACGCTACGCATGTGGTGTGTGTTGCAACGTACTTCGCCGTCTTCGT
COLGALT1	XM_005260080.2	867	ACACGTGTGTGTTGCAACGTTG	CGCTATGAGCATGTTATGAAG	CTTCATGACATGCTCGTAGCG	ACCGGCGCTATGAGCATGTTATGAAGGTTAATATTCATAGCCTTCATGACATGCTCGTAGCGTTTT	TCAGAAGACGCACCGGCGCTATGAGCATGTTATGAAGGTTAATATTCATAGCCTTCATGACATGCTCGTAGCGTTTTTTGAATTCGCACCAGCACGCTACGCAACACGTGTGTGTTGCAACGTTGTTCGCCGTCTTCGT
COLGALT1	XM_005260080.2	868	GTCAGTGTGTGTTGCAACCAGT	CCTGACTACATCTGGTTCTTT	AAAGGACCAGGTGTAGTCAGG	ACCGGCCTGACTACATCTGGTTCTTTGTTAATATTCATAGCAAAGGACCAGGTGTAGTCAGGTTTT	TCAGAAGACGCACCGGCCTGACTACATCTGGTTCTTTGTTAATATTCATAGCAAAGGACCAGGTGTAGTCAGGTTTTTTGAATTCGCACCAGCACGCTACGCAGTCAGTGTGTGTTGCAACCAGTTTCGCCGTCTTCGT
COLGALT1	XM_005260080.2	869	TGACGTGTGTGTTGCAACCACA	CACCTGGTTCTTTGACGATAT	ATGTCGTCAAAGGACCAGGTG	ACCGGCACCTGGTTCTTTGACGATATGTTAATATTCATAGCATGTCGTCAAAGGACCAGGTGTTTT	TCAGAAGACGCACCGGCACCTGGTTCTTTGACGATATGTTAATATTCATAGCATGTCGTCAAAGGACCAGGTGTTTTTTGAATTCGCACCAGCACGCTACGCATGACGTGTGTGTTGCAACCACATTCGCCGTCTTCGT
COLGALT1	XM_005260080.2	870	ACGTGTGTGTGTTGCAACCAAC	CTCACGCTATGAGCATGTTAT	ATGACATGCTCGTAGCGTGAG	ACCGGCTCACGCTATGAGCATGTTATGTTAATATTCATAGCATGACATGCTCGTAGCGTGAGTTTT	TCAGAAGACGCACCGGCTCACGCTATGAGCATGTTATGTTAATATTCATAGCATGACATGCTCGTAGCGTGAGTTTTTTGAATTCGCACCAGCACGCTACGCAACGTGTGTGTGTTGCAACCAACTTCGCCGTCTTCGT
COQ9	NM_020312.3	871	CATGGTGTGTGTTGCAACCATG	GCAGTGAGCTAATACTGTATT	AATGCAGTATTAGCTCACTGC	ACCGGGCAGTGAGCTAATACTGTATTGTTAATATTCATAGCAATGCAGTATTAGCTCACTGCTTTT	TCAGAAGACGCACCGGGCAGTGAGCTAATACTGTATTGTTAATATTCATAGCAATGCAGTATTAGCTCACTGCTTTTTTGAATTCGCACCAGCACGCTACGCACATGGTGTGTGTTGCAACCATGTTCGCCGTCTTCGT
COQ9	NM_020312.3	872	TGACGTGTGTGTTGCAACACGT	CCGGGTTAATGATGTAATGAA	TTCATTGCATCATTAACCCGG	ACCGGCCGGGTTAATGATGTAATGAAGTTAATATTCATAGCTTCATTGCATCATTAACCCGGTTTT	TCAGAAGACGCACCGGCCGGGTTAATGATGTAATGAAGTTAATATTCATAGCTTCATTGCATCATTAACCCGGTTTTTTGAATTCGCACCAGCACGCTACGCATGACGTGTGTGTTGCAACACGTTTCGCCGTCTTCGT
COQ9	NM_020312.3	873	ACTGGTGTGTGTTGCAACACCA	CTACAACATAACAGAGTTGGT	ACCAGCTCTGTTGTGTTGTAG	ACCGGCTACAACATAACAGAGTTGGTGTTAATATTCATAGCACCAGCTCTGTTGTGTTGTAGTTTT	TCAGAAGACGCACCGGCTACAACATAACAGAGTTGGTGTTAATATTCATAGCACCAGCTCTGTTGTGTTGTAGTTTTTTGAATTCGCACCAGCACGCTACGCAACTGGTGTGTGTTGCAACACCATTCGCCGTCTTCGT
COQ9	NM_020312.3	874	CACAGTGTGTGTTGCAACACAC	GCGGATAGATTGAAAGAGTTT	AAGCTCTTTCAATCTGTCCGC	ACCGGGCGGATAGATTGAAAGAGTTTGTTAATATTCATAGCAAGCTCTTTCAATCTGTCCGCTTTT	TCAGAAGACGCACCGGGCGGATAGATTGAAAGAGTTTGTTAATATTCATAGCAAGCTCTTTCAATCTGTCCGCTTTTTTGAATTCGCACCAGCACGCTACGCACACAGTGTGTGTTGCAACACACTTCGCCGTCTTCGT
COQ9	NM_020312.3	875	GTGTGTGTGTGTTGCAACACTG	GCTCACATGTGTGTTAGAAGA	TCTTCTAGCACACGTGTGAGC	ACCGGGCTCACATGTGTGTTAGAAGAGTTAATATTCATAGCTCTTCTAGCACACGTGTGAGCTTTT	TCAGAAGACGCACCGGGCTCACATGTGTGTTAGAAGAGTTAATATTCATAGCTCTTCTAGCACACGTGTGAGCTTTTTTGAATTCGCACCAGCACGCTACGCAGTGTGTGTGTGTTGCAACACTGTTCGCCGTCTTCGT
CORIN	NM_001278586.1	876	ACTGGTGTGTGTTGCAACTGGT	GCTCCCAGTTTAGAAATCAAA	TTTGGTTTCTAAACTGGGAGC	ACCGGGCTCCCAGTTTAGAAATCAAAGTTAATATTCATAGCTTTGGTTTCTAAACTGGGAGCTTTT	TCAGAAGACGCACCGGGCTCCCAGTTTAGAAATCAAAGTTAATATTCATAGCTTTGGTTTCTAAACTGGGAGCTTTTTTGAATTCGCACCAGCACGCTACGCAACTGGTGTGTGTTGCAACTGGTTTCGCCGTCTTCGT
CORIN	NM_001278586.1	877	CAGTGTGTGTGTTGCAACTGCA	CCCGGGAAATTGTAATGTAAT	ATTACATTGCAGTTTCCCGGG	ACCGGCCCGGGAAATTGTAATGTAATGTTAATATTCATAGCATTACATTGCAGTTTCCCGGGTTTT	TCAGAAGACGCACCGGCCCGGGAAATTGTAATGTAATGTTAATATTCATAGCATTACATTGCAGTTTCCCGGGTTTTTTGAATTCGCACCAGCACGCTACGCACAGTGTGTGTGTTGCAACTGCATTCGCCGTCTTCGT
CORIN	NM_001278586.1	878	GTACGTGTGTGTTGCAACTGAC	CCTCAGTTGCTATCAATATAT	ATATGTTGATAGCAACTGAGG	ACCGGCCTCAGTTGCTATCAATATATGTTAATATTCATAGCATATGTTGATAGCAACTGAGGTTTT	TCAGAAGACGCACCGGCCTCAGTTGCTATCAATATATGTTAATATTCATAGCATATGTTGATAGCAACTGAGGTTTTTTGAATTCGCACCAGCACGCTACGCAGTACGTGTGTGTTGCAACTGACTTCGCCGTCTTCGT
CORIN	NM_001278586.1	879	TGCAGTGTGTGTTGCAACTGTG	GCTGGTGATCTTGCTTTCTTA	TAGGAAAGCAGGATCACCAGC	ACCGGGCTGGTGATCTTGCTTTCTTAGTTAATATTCATAGCTAGGAAAGCAGGATCACCAGCTTTT	TCAGAAGACGCACCGGGCTGGTGATCTTGCTTTCTTAGTTAATATTCATAGCTAGGAAAGCAGGATCACCAGCTTTTTTGAATTCGCACCAGCACGCTACGCATGCAGTGTGTGTTGCAACTGTGTTCGCCGTCTTCGT
CORIN	NM_001278586.1	880	GTTGGTGTGTGTTGCATGGTGT	CCTTCCTTGAGTGCATTATTG	CAATGATGCACTCAGGGAAGG	ACCGGCCTTCCTTGAGTGCATTATTGGTTAATATTCATAGCCAATGATGCACTCAGGGAAGGTTTT	TCAGAAGACGCACCGGCCTTCCTTGAGTGCATTATTGGTTAATATTCATAGCCAATGATGCACTCAGGGAAGGTTTTTTGAATTCGCACCAGCACGCTACGCAGTTGGTGTGTGTTGCATGGTGTTTCGCCGTCTTCGT
COX11	XM_006721704.1	881	TGGTGTGTGTGTTGCATGGTCA	CCTGTTAAAGATCGAATCATT	AATGATTCGATCTTTAACAGG	ACCGGCCTGTTAAAGATCGAATCATTGTTAATATTCATAGCAATGATTCGATCTTTAACAGGTTTT	TCAGAAGACGCACCGGCCTGTTAAAGATCGAATCATTGTTAATATTCATAGCAATGATTCGATCTTTAACAGGTTTTTTGAATTCGCACCAGCACGCTACGCATGGTGTGTGTGTTGCATGGTCATTCGCCGTCTTCGT
COX11	XM_006721704.1	882	ACACGTGTGTGTTGCATGGTAC	GCTGGACAGTATTTCAATAAA	TTTATTGAAATACTGTCCAGC	ACCGGGCTGGACAGTATTTCAATAAAGTTAATATTCATAGCTTTATTGAAATACTGTCCAGCTTTT	TCAGAAGACGCACCGGGCTGGACAGTATTTCAATAAAGTTAATATTCATAGCTTTATTGAAATACTGTCCAGCTTTTTTGAATTCGCACCAGCACGCTACGCAACACGTGTGTGTTGCATGGTACTTCGCCGTCTTCGT
COX11	XM_006721704.1	883	CACAGTGTGTGTTGCATGGTTG	CCTACTGACAAACTAGTAATT	AATTACTGGTTTGTCAGTAGG	ACCGGCCTACTGACAAACTAGTAATTGTTAATATTCATAGCAATTACTGGTTTGTCAGTAGGTTTT	TCAGAAGACGCACCGGCCTACTGACAAACTAGTAATTGTTAATATTCATAGCAATTACTGGTTTGTCAGTAGGTTTTTTGAATTCGCACCAGCACGCTACGCACACAGTGTGTGTTGCATGGTTGTTCGCCGTCTTCGT
COX11	XM_006721704.1	884	TGGTGTGTGTGTTGCATGCAGT	CCTCAGCAAACAGAAATATAT	ATATATTTCTGTTTGCTGAGG	ACCGGCCTCAGCAAACAGAAATATATGTTAATATTCATAGCATATATTTCTGTTTGCTGAGGTTTT	TCAGAAGACGCACCGGCCTCAGCAAACAGAAATATATGTTAATATTCATAGCATATATTTCTGTTTGCTGAGGTTTTTTGAATTCGCACCAGCACGCTACGCATGGTGTGTGTGTTGCATGCAGTTTCGCCGTCTTCGT
COX11	XM_006721704.1	885	ACCAGTGTGTGTTGCATGCACA	AGTTGCCAGTTCTAGGATATA	TATATCCTGGAACTGGCAACT	ACCGGAGTTGCCAGTTCTAGGATATAGTTAATATTCATAGCTATATCCTGGAACTGGCAACTTTTT	TCAGAAGACGCACCGGAGTTGCCAGTTCTAGGATATAGTTAATATTCATAGCTATATCCTGGAACTGGCAACTTTTTTTGAATTCGCACCAGCACGCTACGCAACCAGTGTGTGTTGCATGCACATTCGCCGTCTTCGT
COX5B	NM_001862.2	886	CATGGTGTGTGTTGCATGCAAC	GCATCTGTGAAGAGGATAATA	TATTGTCCTCTTCACAGATGC	ACCGGGCATCTGTGAAGAGGATAATAGTTAATATTCATAGCTATTGTCCTCTTCACAGATGCTTTT	TCAGAAGACGCACCGGGCATCTGTGAAGAGGATAATAGTTAATATTCATAGCTATTGTCCTCTTCACAGATGCTTTTTTGAATTCGCACCAGCACGCTACGCACATGGTGTGTGTTGCATGCAACTTCGCCGTCTTCGT
COX5B	NM_001862.2	887	GTACGTGTGTGTTGCATGCATG	CCGCTGTGGAGCTCATTATAA	TTGTAATGGGCTCCACAGCGG	ACCGGCCGCTGTGGAGCTCATTATAAGTTAATATTCATAGCTTGTAATGGGCTCCACAGCGGTTTT	TCAGAAGACGCACCGGCCGCTGTGGAGCTCATTATAAGTTAATATTCATAGCTTGTAATGGGCTCCACAGCGGTTTTTTGAATTCGCACCAGCACGCTACGCAGTACGTGTGTGTTGCATGCATGTTCGCCGTCTTCGT
COX5B	NM_001862.2	888	ACCAGTGTGTGTTGCATGACGT	GACTGGGTTGGGGAGGGAGGT	ATCTCCCTCTCCAACCCAGTC	ACCGGGACTGGGTTGGGGAGGGAGGTGTTAATATTCATAGCATCTCCCTCTCCAACCCAGTCTTTT	TCAGAAGACGCACCGGGACTGGGTTGGGGAGGGAGGTGTTAATATTCATAGCATCTCCCTCTCCAACCCAGTCTTTTTTGAATTCGCACCAGCACGCTACGCAACCAGTGTGTGTTGCATGACGTTTCGCCGTCTTCGT
COX5B	NM_001862.2	889	CAACGTGTGTGTTGCATGACCA	CCACTGATGAAGAGTAGGTGA	TCGCCTGCTCTTCATCAGTGG	ACCGGCCACTGATGAAGAGTAGGTGAGTTAATATTCATAGCTCGCCTGCTCTTCATCAGTGGTTTT	TCAGAAGACGCACCGGCCACTGATGAAGAGTAGGTGAGTTAATATTCATAGCTCGCCTGCTCTTCATCAGTGGTTTTTTGAATTCGCACCAGCACGCTACGCACAACGTGTGTGTTGCATGACCATTCGCCGTCTTCGT
COX5B	NM_001862.2	890	GTGTGTGTGTGTTGCATGACAC	GACTGGACCCATATAATGTAT	GTACATTGTATGGGTCCAGTC	ACCGGGACTGGACCCATATAATGTATGTTAATATTCATAGCGTACATTGTATGGGTCCAGTCTTTT	TCAGAAGACGCACCGGGACTGGACCCATATAATGTATGTTAATATTCATAGCGTACATTGTATGGGTCCAGTCTTTTTTGAATTCGCACCAGCACGCTACGCAGTGTGTGTGTGTTGCATGACACTTCGCCGTCTTCGT
COX6B2	NM_144613.4	891	TGTGGTGTGTGTTGCATGACTG	CGAGTATTATTTCCGTGTGTA	TACACGCGGAAATAGTACTCG	ACCGGCGAGTATTATTTCCGTGTGTAGTTAATATTCATAGCTACACGCGGAAATAGTACTCGTTTT	TCAGAAGACGCACCGGCGAGTATTATTTCCGTGTGTAGTTAATATTCATAGCTACACGCGGAAATAGTACTCGTTTTTTGAATTCGCACCAGCACGCTACGCATGTGGTGTGTGTTGCATGACTGTTCGCCGTCTTCGT
COX6B2	NM_144613.4	892	CAACGTGTGTGTTGCATGTGGT	GAGCAGATTAAGAATGGGATT	AATCCCGTTCTTGATCTGCTC	ACCGGGAGCAGATTAAGAATGGGATTGTTAATATTCATAGCAATCCCGTTCTTGATCTGCTCTTTT	TCAGAAGACGCACCGGGAGCAGATTAAGAATGGGATTGTTAATATTCATAGCAATCCCGTTCTTGATCTGCTCTTTTTTGAATTCGCACCAGCACGCTACGCACAACGTGTGTGTTGCATGTGGTTTCGCCGTCTTCGT
COX6B2	NM_144613.4	893	GTTGGTGTGTGTTGCATGTGCA	GATCCGTAATTGCTACTAGAA	TTCTGGTAGCAGTTACGGATC	ACCGGGATCCGTAATTGCTACTAGAAGTTAATATTCATAGCTTCTGGTAGCAGTTACGGATCTTTT	TCAGAAGACGCACCGGGATCCGTAATTGCTACTAGAAGTTAATATTCATAGCTTCTGGTAGCAGTTACGGATCTTTTTTGAATTCGCACCAGCACGCTACGCAGTTGGTGTGTGTTGCATGTGCATTCGCCGTCTTCGT
COX6B2	NM_144613.4	894	TGCAGTGTGTGTTGCATGTGAC	CTACCAGAACTTTCTGGATTA	TAGTCCAGGAAGTTCTGGTAG	ACCGGCTACCAGAACTTTCTGGATTAGTTAATATTCATAGCTAGTCCAGGAAGTTCTGGTAGTTTT	TCAGAAGACGCACCGGCTACCAGAACTTTCTGGATTAGTTAATATTCATAGCTAGTCCAGGAAGTTCTGGTAGTTTTTTGAATTCGCACCAGCACGCTACGCATGCAGTGTGTGTTGCATGTGACTTCGCCGTCTTCGT
COX6B2	NM_144613.4	895	ACGTGTGTGTGTTGCATGTGTG	CCAGCCAGAACTAGATCTGTA	TACGGATCTGGTTCTGGCTGG	ACCGGCCAGCCAGAACTAGATCTGTAGTTAATATTCATAGCTACGGATCTGGTTCTGGCTGGTTTT	TCAGAAGACGCACCGGCCAGCCAGAACTAGATCTGTAGTTAATATTCATAGCTACGGATCTGGTTCTGGCTGGTTTTTTGAATTCGCACCAGCACGCTACGCAACGTGTGTGTGTTGCATGTGTGTTCGCCGTCTTCGT
CPN1	NM_001308.2	896	GTGTGTGTGTGTTGACGTGTGT	CCCTGATCTCAATACTTATAT	ATATAGGTATTGAGATCAGGG	ACCGGCCCTGATCTCAATACTTATATGTTAATATTCATAGCATATAGGTATTGAGATCAGGGTTTT	TCAGAAGACGCACCGGCCCTGATCTCAATACTTATATGTTAATATTCATAGCATATAGGTATTGAGATCAGGGTTTTTTGAATTCGCACCAGCACGCTACGCAGTGTGTGTGTGTTGACGTGTGTTTCGCCGTCTTCGT
CPN1	NM_001308.2	897	TGCAGTGTGTGTTGACGTGTCA	GTGCTTGATGAGAATTACAAT	ATTGTAATTCTCATCAAGCAC	ACCGGGTGCTTGATGAGAATTACAATGTTAATATTCATAGCATTGTAATTCTCATCAAGCACTTTT	TCAGAAGACGCACCGGGTGCTTGATGAGAATTACAATGTTAATATTCATAGCATTGTAATTCTCATCAAGCACTTTTTTGAATTCGCACCAGCACGCTACGCATGCAGTGTGTGTTGACGTGTCATTCGCCGTCTTCGT
CPN1	NM_001308.2	898	ACTGGTGTGTGTTGACGTGTAC	CCAGGTATCTACATTGTTAGT	ACTAACAGTGTAGATACCTGG	ACCGGCCAGGTATCTACATTGTTAGTGTTAATATTCATAGCACTAACAGTGTAGATACCTGGTTTT	TCAGAAGACGCACCGGCCAGGTATCTACATTGTTAGTGTTAATATTCATAGCACTAACAGTGTAGATACCTGGTTTTTTGAATTCGCACCAGCACGCTACGCAACTGGTGTGTGTTGACGTGTACTTCGCCGTCTTCGT
CPN1	NM_001308.2	899	CAACGTGTGTGTTGACGTGTTG	GCTATGATGGTCTTGTGTGGA	TCCGCACAAGATCATCATAGC	ACCGGGCTATGATGGTCTTGTGTGGAGTTAATATTCATAGCTCCGCACAAGATCATCATAGCTTTT	TCAGAAGACGCACCGGGCTATGATGGTCTTGTGTGGAGTTAATATTCATAGCTCCGCACAAGATCATCATAGCTTTTTTGAATTCGCACCAGCACGCTACGCACAACGTGTGTGTTGACGTGTTGTTCGCCGTCTTCGT
CPN1	NM_001308.2	900	TGCAGTGTGTGTTGACGTCAGT	GTTGGTTAACTTCCACTTCAA	TTGAGGTGGAAGTTAACCAAC	ACCGGGTTGGTTAACTTCCACTTCAAGTTAATATTCATAGCTTGAGGTGGAAGTTAACCAACTTTT	TCAGAAGACGCACCGGGTTGGTTAACTTCCACTTCAAGTTAATATTCATAGCTTGAGGTGGAAGTTAACCAACTTTTTTGAATTCGCACCAGCACGCTACGCATGCAGTGTGTGTTGACGTCAGTTTCGCCGTCTTCGT
CPSF2	NM_017437.2	901	ACACGTGTGTGTTGACGTCACA	CCTACTTATCACAGATTCATT	AATGAATCTGTGATAAGTAGG	ACCGGCCTACTTATCACAGATTCATTGTTAATATTCATAGCAATGAATCTGTGATAAGTAGGTTTT	TCAGAAGACGCACCGGCCTACTTATCACAGATTCATTGTTAATATTCATAGCAATGAATCTGTGATAAGTAGGTTTTTTGAATTCGCACCAGCACGCTACGCAACACGTGTGTGTTGACGTCACATTCGCCGTCTTCGT
CPSF2	NM_017437.2	902	CAGTGTGTGTGTTGACGTCAAC	CGGGTTACCTACATAGATTAT	ATAGTCTATGTAGGTAACCCG	ACCGGCGGGTTACCTACATAGATTATGTTAATATTCATAGCATAGTCTATGTAGGTAACCCGTTTT	TCAGAAGACGCACCGGCGGGTTACCTACATAGATTATGTTAATATTCATAGCATAGTCTATGTAGGTAACCCGTTTTTTGAATTCGCACCAGCACGCTACGCACAGTGTGTGTGTTGACGTCAACTTCGCCGTCTTCGT
CPSF2	NM_017437.2	903	GTTGGTGTGTGTTGACGTCATG	CCGGGTTACCTATATAGATTA	TAGTCTATGTAGGTAACCCGG	ACCGGCCGGGTTACCTATATAGATTAGTTAATATTCATAGCTAGTCTATGTAGGTAACCCGGTTTT	TCAGAAGACGCACCGGCCGGGTTACCTATATAGATTAGTTAATATTCATAGCTAGTCTATGTAGGTAACCCGGTTTTTTGAATTCGCACCAGCACGCTACGCAGTTGGTGTGTGTTGACGTCATGTTCGCCGTCTTCGT
CPSF2	NM_017437.2	904	ACACGTGTGTGTTGACGTACGT	CCCTCAGATTCTAGTGTTATA	TATAACGCTAGAATCTGAGGG	ACCGGCCCTCAGATTCTAGTGTTATAGTTAATATTCATAGCTATAACGCTAGAATCTGAGGGTTTT	TCAGAAGACGCACCGGCCCTCAGATTCTAGTGTTATAGTTAATATTCATAGCTATAACGCTAGAATCTGAGGGTTTTTTGAATTCGCACCAGCACGCTACGCAACACGTGTGTGTTGACGTACGTTTCGCCGTCTTCGT
CPSF2	NM_017437.2	905	CATGGTGTGTGTTGACGTACCA	GCCCTCTTCTTTATTCTTAAT	ATTAAGAGTAAAGAAGAGGGC	ACCGGGCCCTCTTCTTTATTCTTAATGTTAATATTCATAGCATTAAGAGTAAAGAAGAGGGCTTTT	TCAGAAGACGCACCGGGCCCTCTTCTTTATTCTTAATGTTAATATTCATAGCATTAAGAGTAAAGAAGAGGGCTTTTTTGAATTCGCACCAGCACGCTACGCACATGGTGTGTGTTGACGTACCATTCGCCGTCTTCGT
CPT1B	NM_004377.3	906	GTCAGTGTGTGTTGACGTACAC	GCTGTTAAGAAGCACTAGAAT	ATTCTGGTGCTTCTTAGCAGC	ACCGGGCTGTTAAGAAGCACTAGAATGTTAATATTCATAGCATTCTGGTGCTTCTTAGCAGCTTTT	TCAGAAGACGCACCGGGCTGTTAAGAAGCACTAGAATGTTAATATTCATAGCATTCTGGTGCTTCTTAGCAGCTTTTTTGAATTCGCACCAGCACGCTACGCAGTCAGTGTGTGTTGACGTACACTTCGCCGTCTTCGT
CPT1B	NM_004377.3	907	TGGTGTGTGTGTTGACGTACTG	AGCCTTTAGGTACTTGTGTTT	AAACACAGGTACCTAAGGGCT	ACCGGAGCCTTTAGGTACTTGTGTTTGTTAATATTCATAGCAAACACAGGTACCTAAGGGCTTTTT	TCAGAAGACGCACCGGAGCCTTTAGGTACTTGTGTTTGTTAATATTCATAGCAAACACAGGTACCTAAGGGCTTTTTTTGAATTCGCACCAGCACGCTACGCATGGTGTGTGTGTTGACGTACTGTTCGCCGTCTTCGT
CPT1B	NM_004377.3	908	CATGGTGTGTGTTGACGTTGGT	CCTGTAGTAGATGATGGTTAT	ATAGCCATCATCTGCTACAGG	ACCGGCCTGTAGTAGATGATGGTTATGTTAATATTCATAGCATAGCCATCATCTGCTACAGGTTTT	TCAGAAGACGCACCGGCCTGTAGTAGATGATGGTTATGTTAATATTCATAGCATAGCCATCATCTGCTACAGGTTTTTTGAATTCGCACCAGCACGCTACGCACATGGTGTGTGTTGACGTTGGTTTCGCCGTCTTCGT
CPT1B	NM_004377.3	909	GTGTGTGTGTGTTGACGTTGCA	CGTCTACCTGTTTGGGATTAA	TTGATCCCAGACAGGTAGACG	ACCGGCGTCTACCTGTTTGGGATTAAGTTAATATTCATAGCTTGATCCCAGACAGGTAGACGTTTT	TCAGAAGACGCACCGGCGTCTACCTGTTTGGGATTAAGTTAATATTCATAGCTTGATCCCAGACAGGTAGACGTTTTTTGAATTCGCACCAGCACGCTACGCAGTGTGTGTGTGTTGACGTTGCATTCGCCGTCTTCGT
CPT1B	NM_004377.3	910	TGACGTGTGTGTTGACGTTGAC	CTGCTACTATGGGTGGGTGTT	AACATCCACCCATGGTAGCAG	ACCGGCTGCTACTATGGGTGGGTGTTGTTAATATTCATAGCAACATCCACCCATGGTAGCAGTTTT	TCAGAAGACGCACCGGCTGCTACTATGGGTGGGTGTTGTTAATATTCATAGCAACATCCACCCATGGTAGCAGTTTTTTGAATTCGCACCAGCACGCTACGCATGACGTGTGTGTTGACGTTGACTTCGCCGTCTTCGT
CPT1C	XM_005258505.2	911	ACCAGTGTGTGTTGACGTTGTG	GTCCACAATTATCCGGATTAT	ATAGTCCGGGTAATTGTGGAC	ACCGGGTCCACAATTATCCGGATTATGTTAATATTCATAGCATAGTCCGGGTAATTGTGGACTTTT	TCAGAAGACGCACCGGGTCCACAATTATCCGGATTATGTTAATATTCATAGCATAGTCCGGGTAATTGTGGACTTTTTTGAATTCGCACCAGCACGCTACGCAACCAGTGTGTGTTGACGTTGTGTTCGCCGTCTTCGT
CPT1C	XM_005258505.2	912	CATGGTGTGTGTTGACCAGTGT	GTCGTTCCATTCTCCTTATTT	AAATAGGGAGAATGGAACGAC	ACCGGGTCGTTCCATTCTCCTTATTTGTTAATATTCATAGCAAATAGGGAGAATGGAACGACTTTT	TCAGAAGACGCACCGGGTCGTTCCATTCTCCTTATTTGTTAATATTCATAGCAAATAGGGAGAATGGAACGACTTTTTTGAATTCGCACCAGCACGCTACGCACATGGTGTGTGTTGACCAGTGTTTCGCCGTCTTCGT
CPT1C	XM_005258505.2	913	GTGTGTGTGTGTTGACCAGTCA	CCTGTTGATGACTATGGTTAT	ATAACCATGGTCATCAGCAGG	ACCGGCCTGTTGATGACTATGGTTATGTTAATATTCATAGCATAACCATGGTCATCAGCAGGTTTT	TCAGAAGACGCACCGGCCTGTTGATGACTATGGTTATGTTAATATTCATAGCATAACCATGGTCATCAGCAGGTTTTTTGAATTCGCACCAGCACGCTACGCAGTGTGTGTGTGTTGACCAGTCATTCGCCGTCTTCGT
CPT1C	XM_005258505.2	914	TGACGTGTGTGTTGACCAGTAC	CTTAGGATTGATGGAGAAGAT	ATCTTCTCCATCAGTCCTAAG	ACCGGCTTAGGATTGATGGAGAAGATGTTAATATTCATAGCATCTTCTCCATCAGTCCTAAGTTTT	TCAGAAGACGCACCGGCTTAGGATTGATGGAGAAGATGTTAATATTCATAGCATCTTCTCCATCAGTCCTAAGTTTTTTGAATTCGCACCAGCACGCTACGCATGACGTGTGTGTTGACCAGTACTTCGCCGTCTTCGT
[truncated: 5,586 more rows]

## Sheet: Table S6
Supplementary Table S6: shRNA barcode counts from secondary screen in 11 cell lines
[truncated: 6,501 more rows]

[truncated: 7 more sheets: Table S7, Table S8, Table S9, Table S10, Table S11, Table S12, Table S13]
